# Supplementary material for: Leveraging machine learning essentiality predictions and chemogenomic interactions to identify antifungal targets
Source: Nat Commun. 2021 Nov 11;12:6497. doi: 10.1038/s41467-021-26850-3 (PMC8586148; doi:10.1038/s41467-021-26850-3)
Supplement: Supplementary file 5 — Supplementary Data 3 [file 41467_2021_26850_MOESM5_ESM.xlsx]

## Sheet: GO term- predicted essentials
Supplementary Dataset 3: GO Term Analysis
GOID	GO_term	Cluster frequency	Background frequency	Corrected P-value	False discovery rate	Gene(s) annotated to the term	Directly Annotated GOID List
71704	organic substance metabolic process	597 out of 654 genes, 91.3%	3717 out of 6473 background genes, 57.4%	5.43e-87	0	MVD:CCT8:RPO41:C1_00660C_A:TUB2:ROT1:RRS1:RPB11:CDC5:C1_01050C_A:TIF:C1_01470W_A:RPS21:C1_01530C_A:RPB7:C1_01580W_A:C1_01590C_A:ESP1:C1_01850C_A:C1_02240W_A:GSC1:RPL10:PMM1:TOM20:FRS2:RSC2:TIF34:MIA40:RPP1A:RPL13:RPS16A:RPS1:RPL6:BMH1:MAS1:ARP7:RLI1:C1_03370W_A:YPT1:RPN3:MED17:SUA71:HMG1:C1_03830C_A:C1_04040C_A:ERB1:HTA2:C1_04180W_A:ACS2:NOP4:ATP1:SEC21:RPT1:GRS1:C1_05720W_A:RSC9:MSI3:RPS14B:RPS2…	6261:32889:30042:60258:6361:43629:33157:70507:30447:463:7004:722:46177:42254:42766:16255:30174:45899:742:6657:16320:31442:1905775:45819:44774:6673:1732:2001209:45732:1903459:76:51229:80129:19358:51987:495:6177:32995:42780:706:34504:10898:71168:1905530:34517:9452:31571:6425:6616:60303:7063:10570:2188:98789:70783:1905168:10571:30518:51083:1903353:288:70887:2000220:1902391:34462:44804:6631:44416:110…
34641	cellular nitrogen compound metabolic process	474 out of 654 genes, 72.5%	2339 out of 6473 background genes, 36.1%	1.45e-85	0	MVD:CCT8:RPO41:RRS1:RPB11:CDC5:TIF:C1_01470W_A:RPS21:C1_01530C_A:RPB7:C1_01580W_A:C1_01590C_A:C1_01850C_A:RPL10:PMM1:TOM20:FRS2:RSC2:TIF34:MIA40:RPP1A:RPL13:RPS16A:RPS1:RPL6:BMH1:ARP7:RLI1:C1_03370W_A:YPT1:MED17:SUA71:HMG1:C1_03830C_A:C1_04040C_A:ERB1:HTA2:C1_04180W_A:ACS2:NOP4:ATP1:GRS1:C1_05720W_A:RSC9:RPS14B:RPS22A:C1_06470W_A:C1_06540C_A:C1_06890C_A:SUI2:TAF145:RIA1:YPD1:SKP1:ADE5,7:FUN12:DIP…	6261:32889:60258:6361:43629:33157:70507:30447:463:7004:722:46177:42254:42766:16255:30174:45899:742:6657:16320:31442:1905775:45819:1732:45732:2001209:1903459:76:51229:80129:19358:495:6177:42780:706:34504:10898:71168:34517:9452:31571:6425:6616:60303:7063:10570:2188:98789:1905168:10571:30518:51083:1903353:288:2000220:34462:44804:44416:110045:70903:447:6421:44878:35853:6303:480:1902845:1901918:70987:…
44238	primary metabolic process	584 out of 654 genes, 89.3%	3591 out of 6473 background genes, 55.5%	2.02e-83	0	MVD:CCT8:RPO41:C1_00660C_A:TUB2:ROT1:RRS1:RPB11:CDC5:C1_01050C_A:TIF:C1_01470W_A:RPS21:C1_01530C_A:RPB7:C1_01580W_A:C1_01590C_A:ESP1:C1_01850C_A:C1_02240W_A:GSC1:RPL10:PMM1:TOM20:FRS2:RSC2:TIF34:MIA40:RPP1A:RPL13:RPS16A:RPS1:RPL6:BMH1:MAS1:ARP7:RLI1:C1_03370W_A:YPT1:RPN3:MED17:SUA71:HMG1:C1_03830C_A:C1_04040C_A:ERB1:HTA2:C1_04180W_A:ACS2:NOP4:ATP1:SEC21:RPT1:GRS1:C1_05720W_A:RSC9:MSI3:RPS14B:RPS2…	6261:32889:30042:60258:6361:43629:33157:70507:30447:463:7004:722:46177:42254:42766:16255:30174:45899:742:6657:16320:31442:1905775:45819:44774:6673:1732:2001209:45732:1903459:76:51229:80129:19358:51987:495:6177:32995:42780:706:34504:10898:71168:1905530:34517:9452:31571:6425:6616:60303:7063:10570:2188:98789:70783:1905168:10571:30518:51083:1903353:288:70887:2000220:1902391:34462:44804:6631:44416:110…
6807	nitrogen compound metabolic process	572 out of 654 genes, 87.5%	3436 out of 6473 background genes, 53.1%	2.62e-83	0	MVD:CCT8:RPO41:C1_00660C_A:TUB2:ROT1:RRS1:RPB11:CDC5:C1_01050C_A:TIF:C1_01470W_A:RPS21:C1_01530C_A:RPB7:C1_01580W_A:C1_01590C_A:ESP1:C1_01850C_A:C1_02240W_A:RPL10:PMM1:TOM20:FRS2:RSC2:TIF34:MIA40:RPP1A:RPL13:RPS16A:RPS1:RPL6:BMH1:MAS1:ARP7:RLI1:C1_03370W_A:YPT1:RPN3:MED17:SUA71:HMG1:C1_03830C_A:C1_04040C_A:ERB1:HTA2:C1_04180W_A:ACS2:NOP4:ATP1:SEC21:RPT1:GRS1:C1_05720W_A:RSC9:MSI3:RPS14B:RPS22A:C1…	6261:32889:60258:6361:43629:33157:70507:30447:463:7004:722:46177:42254:42766:16255:30174:45899:742:6657:16320:31442:1905775:45819:44774:6673:1732:2001209:45732:1903459:76:51229:80129:19358:51987:495:6177:42780:706:34504:10898:71168:1905530:34517:9452:31571:6425:6616:60303:7063:10570:2188:98789:70783:1905168:10571:30518:51083:1903353:288:2000220:1902391:34462:44804:44416:110045:70903:447:6421:4487…
10467	gene expression	422 out of 654 genes, 64.5%	1906 out of 6473 background genes, 29.4%	4.92e-83	0	CCT8:RPO41:RRS1:RPB11:CDC5:TIF:C1_01470W_A:RPS21:C1_01530C_A:RPB7:C1_01580W_A:C1_01590C_A:C1_01850C_A:RPL10:TOM20:FRS2:RSC2:TIF34:MIA40:RPP1A:RPL13:RPS16A:RPS1:RPL6:MAS1:ARP7:RLI1:C1_03370W_A:YPT1:MED17:SUA71:C1_03830C_A:C1_04040C_A:ERB1:HTA2:C1_04180W_A:ACS2:NOP4:GRS1:C1_05720W_A:RSC9:RPS14B:RPS22A:C1_06470W_A:C1_06540C_A:C1_06890C_A:SUI2:TAF145:RIA1:YPD1:FUN12:C1_08110W_A:DIP2:CDC42:TCP1:C1_086…	6261:32889:60258:6361:43629:33157:70507:30447:463:722:42254:42766:16255:30174:45899:742:6657:16320:31442:1905775:45819:1732:2001209:76:51229:495:42780:706:34504:10898:1905530:34517:9452:31571:6425:60303:6616:7063:10570:2188:98789:1905168:10571:30518:51083:1903353:288:2000220:1902391:34462:44804:44416:110045:70903:447:6421:44878:35853:6303:480:1902845:1901918:36187:70476:6031:30150:45875:30437:601…
1901360	organic cyclic compound metabolic process	413 out of 654 genes, 63.1%	1904 out of 6473 background genes, 29.4%	8.41e-77	0	MVD:RPO41:TUB2:RRS1:RPB11:CDC5:C1_01050C_A:C1_01470W_A:C1_01530C_A:RPB7:C1_01590C_A:C1_01850C_A:PMM1:FRS2:RSC2:RPS16A:RPS1:BMH1:ARP7:C1_03370W_A:YPT1:MED17:SUA71:HMG1:C1_03830C_A:C1_04040C_A:ERB1:HTA2:ACS2:NOP4:ATP1:SEC21:GRS1:C1_05720W_A:RSC9:RPS14B:C1_06540C_A:PGA63:TAF145:RIA1:YPD1:SKP1:ADE5,7:FUN12:DIP2:ENO1:ERG1:C1_08660C_A:SEC24:ERG12:GUA1:ADE12:C1_09670C_A:C1_09710C_A:TFA1:C1_10120C_A:C1_1…	6261:32889:30042:60258:6361:43629:70507:30447:463:7004:722:46177:42254:42766:30174:45899:6657:16320:31442:1905775:45819:1732:45732:2001209:1903459:76:51229:80129:19358:495:6177:42780:706:34504:10898:71168:34517:9452:6425:6616:60303:7063:10570:98789:1905168:10571:30518:51083:1903353:288:70887:2000220:34462:44804:6631:44416:110045:70903:447:6421:44878:35853:6303:480:1902845:1901918:70987:36187:7047…
44237	cellular metabolic process	604 out of 654 genes, 92.4%	4010 out of 6473 background genes, 61.9%	1.05e-74	0	MVD:CCT8:RPO41:C1_00660C_A:TUB2:ROT1:RRS1:RPB11:CDC5:C1_01050C_A:TIF:C1_01470W_A:RPS21:C1_01530C_A:RPB7:C1_01580W_A:C1_01590C_A:ESP1:C1_01850C_A:C1_02240W_A:GSC1:RPL10:PMM1:TOM20:FRS2:RSC2:TIF34:YKT6:MIA40:RPP1A:RPL13:RPS16A:RPS1:RPL6:BMH1:MAS1:ARP7:RLI1:C1_03370W_A:YPT1:RPN3:MED17:SUA71:HMG1:C1_03830C_A:C1_04040C_A:ERB1:HTA2:C1_04180W_A:ACS2:NOP4:ATP1:SEC21:RPT1:GRS1:KOG1:C1_05720W_A:RSC9:MSI3:R…	6261:32889:30042:60258:6361:43629:33157:70507:30447:463:7004:722:46177:42254:42766:16255:30174:45899:742:6657:16320:31442:1905775:45819:44774:6673:1732:2001209:45732:1903459:76:51229:80129:19358:51987:495:6177:31929:32995:42780:706:34504:10898:71168:1905530:43577:34517:30100:9452:31571:6425:6616:60303:7063:10570:2188:98789:70783:1905168:10571:30518:51083:1903353:288:70887:2000220:1902391:34462:44…
43170	macromolecule metabolic process	540 out of 654 genes, 82.6%	3180 out of 6473 background genes, 49.1%	1.26e-74	0	CCT8:RPO41:C1_00660C_A:TUB2:ROT1:RRS1:RPB11:CDC5:C1_01050C_A:TIF:C1_01470W_A:RPS21:C1_01530C_A:RPB7:C1_01580W_A:C1_01590C_A:ESP1:C1_01850C_A:GSC1:RPL10:TOM20:FRS2:RSC2:TIF34:MIA40:RPP1A:RPL13:RPS16A:RPS1:RPL6:BMH1:MAS1:ARP7:RLI1:C1_03370W_A:YPT1:RPN3:MED17:SUA71:C1_03830C_A:C1_04040C_A:ERB1:HTA2:C1_04180W_A:ACS2:NOP4:SEC21:RPT1:GRS1:C1_05720W_A:RSC9:MSI3:RPS14B:RPS22A:C1_06470W_A:C1_06540C_A:C1_0…	6261:32889:60258:6361:43629:33157:70507:30447:463:7004:722:42254:42766:16255:30174:45899:742:6657:16320:31442:1905775:45819:44774:1732:2001209:45732:1903459:76:51229:80129:19358:51987:495:32995:42780:706:34504:10898:71168:1905530:34517:9452:31571:6425:6616:60303:7063:10570:2188:98789:70783:1905168:10571:30518:51083:1903353:288:2000220:1902391:34462:44804:44416:110045:70903:447:6421:44878:35853:63…
9987	cellular process	646 out of 654 genes, 98.8%	4775 out of 6473 background genes, 73.8%	1.39e-74	0	MVD:CCT8:RPO41:C1_00660C_A:TUB2:ROT1:RRS1:RPB11:CDC5:C1_01050C_A:TIF:C1_01470W_A:RPS21:C1_01530C_A:RPB7:C1_01580W_A:C1_01590C_A:ESP1:C1_01850C_A:C1_02160W_A:C1_02240W_A:GSC1:RPL10:PMM1:TOM20:FRS2:RSC2:TIF34:YKT6:MIA40:RPP1A:RPL13:RPS16A:RPS1:RPL6:CDC12:BMH1:MAS1:ARP7:RLI1:C1_03370W_A:YPT1:RPN3:MED17:SUA71:HMG1:C1_03830C_A:C1_04040C_A:ERB1:HTA2:C1_04180W_A:CDC3:ACS2:NOP4:ATP1:SEC21:RPT1:GRS1:KOG1:…	6261:32889:30042:60258:6361:43629:33157:70507:30447:463:7004:48311:722:46177:42254:42766:16255:30174:45899:742:6657:16320:31442:1905775:45819:44774:6673:1732:2001209:45732:1903459:76:51229:80129:19358:51987:495:6177:31929:32995:42780:706:34504:10898:71168:1905530:43577:34517:30100:9452:31571:6425:6616:60303:7063:10570:2188:98789:70783:1905168:10571:30518:51083:1903353:288:70887:2000220:1902391:34…
46483	heterocycle metabolic process	386 out of 654 genes, 59.0%	1736 out of 6473 background genes, 26.8%	3.08e-72	0	MVD:RPO41:RRS1:RPB11:CDC5:C1_01470W_A:C1_01530C_A:RPB7:C1_01590C_A:C1_01850C_A:PMM1:FRS2:RSC2:RPS16A:RPS1:BMH1:ARP7:C1_03370W_A:YPT1:MED17:SUA71:HMG1:C1_03830C_A:C1_04040C_A:ERB1:HTA2:ACS2:NOP4:ATP1:GRS1:C1_05720W_A:RSC9:RPS14B:C1_06540C_A:TAF145:RIA1:YPD1:SKP1:ADE5,7:FUN12:DIP2:ENO1:C1_08660C_A:ERG12:GUA1:ADE12:C1_09670C_A:C1_09710C_A:TFA1:C1_10120C_A:C1_10620W_A:TBP1:RPA190:CDC48:C1_10880W_A:C1…	6261:32889:60258:6361:43629:70507:30447:463:7004:722:46177:42254:42766:30174:45899:16320:31442:1905775:45819:1732:45732:2001209:1903459:76:51229:80129:19358:495:6177:42780:706:34504:10898:71168:34517:9452:6425:60303:7063:10570:98789:1905168:10571:30518:51083:1903353:288:2000220:34462:44804:44416:110045:70903:447:6421:44878:35853:6303:480:1902845:1901918:70987:70476:6031:30150:45875:30437:33260:43…
6725	cellular aromatic compound metabolic process	385 out of 654 genes, 58.9%	1730 out of 6473 background genes, 26.7%	4.6e-72	0	MVD:RPO41:RRS1:RPB11:CDC5:C1_01470W_A:C1_01530C_A:RPB7:C1_01590C_A:C1_01850C_A:PMM1:FRS2:RSC2:RPS16A:RPS1:BMH1:ARP7:C1_03370W_A:YPT1:MED17:SUA71:HMG1:C1_03830C_A:C1_04040C_A:ERB1:HTA2:ACS2:NOP4:ATP1:GRS1:C1_05720W_A:RSC9:RPS14B:C1_06540C_A:TAF145:RIA1:YPD1:SKP1:ADE5,7:FUN12:DIP2:ENO1:C1_08660C_A:ERG12:GUA1:ADE12:C1_09670C_A:C1_09710C_A:TFA1:C1_10120C_A:C1_10620W_A:TBP1:RPA190:CDC48:C1_10880W_A:C1…	6261:32889:60258:6361:43629:70507:30447:463:7004:722:46177:42254:42766:30174:45899:16320:31442:1905775:45819:1732:45732:2001209:1903459:76:51229:80129:19358:495:6177:42780:706:34504:10898:71168:34517:9452:6425:60303:7063:10570:98789:1905168:10571:30518:51083:1903353:288:2000220:34462:44804:44416:110045:70903:447:6421:44878:35853:6303:480:1902845:1901918:70987:70476:6031:30150:45875:30437:33260:43…
6139	nucleobase-containing compound metabolic process	375 out of 654 genes, 57.3%	1662 out of 6473 background genes, 25.7%	4.77e-71	0	MVD:RPO41:RRS1:RPB11:CDC5:C1_01470W_A:C1_01530C_A:RPB7:C1_01590C_A:C1_01850C_A:PMM1:FRS2:RSC2:RPS16A:RPS1:BMH1:ARP7:C1_03370W_A:YPT1:MED17:SUA71:HMG1:C1_03830C_A:C1_04040C_A:ERB1:HTA2:ACS2:NOP4:ATP1:GRS1:C1_05720W_A:RSC9:RPS14B:C1_06540C_A:TAF145:RIA1:YPD1:SKP1:ADE5,7:FUN12:DIP2:ENO1:C1_08660C_A:ERG12:GUA1:ADE12:C1_09670C_A:C1_09710C_A:TFA1:C1_10120C_A:C1_10620W_A:TBP1:RPA190:CDC48:C1_10880W_A:C1…	6261:32889:60258:6361:43629:70507:30447:463:7004:722:46177:42254:42766:30174:45899:16320:31442:1905775:45819:1732:45732:2001209:1903459:76:51229:80129:19358:495:6177:42780:706:34504:10898:71168:34517:9452:6425:60303:7063:10570:98789:1905168:10571:30518:51083:1903353:288:2000220:34462:44804:44416:110045:70903:447:6421:44878:35853:6303:480:1902845:1901918:70987:70476:6031:30150:45875:30437:33260:43…
16070	RNA metabolic process	315 out of 654 genes, 48.2%	1247 out of 6473 background genes, 19.3%	6.66e-68	0	RPO41:RRS1:RPB11:C1_01470W_A:C1_01530C_A:RPB7:C1_01590C_A:C1_01850C_A:FRS2:RSC2:RPS16A:RPS1:ARP7:C1_03370W_A:YPT1:MED17:SUA71:C1_03830C_A:C1_04040C_A:ERB1:NOP4:GRS1:C1_05720W_A:RSC9:RPS14B:C1_06540C_A:TAF145:RIA1:YPD1:FUN12:DIP2:C1_08660C_A:C1_09710C_A:TFA1:C1_10120C_A:C1_10620W_A:TBP1:RPA190:CDC48:C1_10880W_A:C1_10950C_A:C1_10970W_A:C1_11090C_A:RPL37B:KRR1:CSI2:C1_12350W_A:WRS1:CDC54:C1_12670C_A…	6261:60258:6361:43629:70507:30447:463:722:42254:42766:30174:45899:16320:31442:1905775:45819:1732:45732:2001209:1903459:76:51229:495:42780:706:34504:10898:34517:9452:6425:60303:7063:10570:98789:1905168:10571:51083:288:2000220:34462:44804:44416:110045:70903:447:6421:44878:35853:6303:480:1902845:1901918:70476:6031:30150:45875:30437:33260:43486:6431:51447:31031:33621:43624:22:301:45005:1900153:80163:…
8152	metabolic process	611 out of 654 genes, 93.4%	4235 out of 6473 background genes, 65.4%	1.4e-67	0	MVD:CCT8:RPO41:C1_00660C_A:TUB2:ROT1:RRS1:RPB11:CDC5:C1_01050C_A:TIF:C1_01470W_A:RPS21:C1_01530C_A:RPB7:C1_01580W_A:C1_01590C_A:ESP1:C1_01850C_A:C1_02240W_A:GSC1:RPL10:PMM1:TOM20:FRS2:RSC2:TIF34:YKT6:MIA40:RPP1A:RPL13:RPS16A:RPS1:RPL6:BMH1:MAS1:ARP7:RLI1:C1_03370W_A:YPT1:RPN3:MED17:SUA71:HMG1:C1_03830C_A:C1_04040C_A:ERB1:HTA2:C1_04180W_A:ACS2:NOP4:ATP1:SEC21:RPT1:GRS1:KOG1:C1_05720W_A:RSC9:MSI3:R…	6261:32889:30042:60258:6361:43629:33157:70507:30447:463:7004:722:46177:42254:42766:16255:30174:45899:742:6657:16320:31442:1905775:45819:44774:6673:1732:2001209:45732:1903459:76:51229:80129:19358:51987:495:6177:31929:32995:42780:706:34504:10898:71168:1905530:43577:34517:30100:9452:31571:6425:6616:60303:7063:10570:2188:98789:70783:1905168:10571:30518:51083:1903353:288:70887:2000220:1902391:34462:44…
44085	cellular component biogenesis	332 out of 654 genes, 50.8%	1412 out of 6473 background genes, 21.8%	4.58e-64	0	RPO41:TUB2:ROT1:RRS1:CDC5:C1_01470W_A:RPS21:C1_01590C_A:C1_02240W_A:GSC1:RPL10:TOM20:RPS16A:RPS1:RPL6:CDC12:BMH1:RLI1:YPT1:SUA71:C1_03830C_A:C1_04040C_A:ERB1:HTA2:C1_04180W_A:CDC3:NOP4:RPT1:C1_05720W_A:RSC9:RPS14B:C1_06540C_A:SUI2:TAF145:RIA1:YPD1:SKP1:FUN12:DIP2:C1_08660C_A:NAR1:YTM1:C1_09710C_A:CBK1:C1_10620W_A:TBP1:RPA190:RPS17B:C1_10880W_A:C1_10950C_A:C1_10970W_A:C1_11090C_A:RPL37B:KRR1:RPN2:…	6261:30042:60258:6361:43629:70507:30447:463:48311:42766:42254:30174:45899:742:6657:1905775:45819:1732:2001209:45732:1903459:76:51229:80129:495:42780:706:34504:10898:9452:31571:6425:6616:60303:7063:10570:2188:98789:70783:1905168:10571:30518:51083:1903353:288:2000220:34462:44804:44416:110045:70903:447:44878:35853:6303:480:1902845:70987:36187:70476:6031:30150:45875:60237:30437:33260:43486:36168:6457…
90304	nucleic acid metabolic process	339 out of 654 genes, 51.8%	1504 out of 6473 background genes, 23.2%	9.66e-61	0	RPO41:RRS1:RPB11:CDC5:C1_01470W_A:C1_01530C_A:RPB7:C1_01590C_A:C1_01850C_A:FRS2:RSC2:RPS16A:RPS1:BMH1:ARP7:C1_03370W_A:YPT1:MED17:SUA71:C1_03830C_A:C1_04040C_A:ERB1:HTA2:NOP4:GRS1:C1_05720W_A:RSC9:RPS14B:C1_06540C_A:TAF145:RIA1:YPD1:SKP1:FUN12:DIP2:C1_08660C_A:C1_09670C_A:C1_09710C_A:TFA1:C1_10120C_A:C1_10620W_A:TBP1:RPA190:CDC48:C1_10880W_A:C1_10950C_A:C1_10970W_A:C1_11090C_A:RPL37B:KRR1:CSI2:C1…	6261:60258:6361:43629:70507:30447:463:7004:722:42254:42766:30174:45899:16320:31442:1905775:45819:1732:45732:2001209:1903459:76:51229:80129:495:42780:706:34504:10898:71168:34517:9452:6425:60303:7063:10570:98789:1905168:10571:30518:51083:1903353:288:2000220:34462:44804:44416:110045:70903:447:6421:44878:35853:6303:480:1902845:1901918:70987:70476:6031:30150:45875:30437:33260:43486:6457:36168:6431:514…
22613	ribonucleoprotein complex biogenesis	254 out of 654 genes, 38.8%	916 out of 6473 background genes, 14.2%	9.47e-60	0	RPO41:RRS1:C1_01470W_A:RPS21:RPL10:RPS16A:RPS1:RPL6:RLI1:SUA71:C1_03830C_A:C1_04040C_A:ERB1:NOP4:C1_05720W_A:RSC9:RPS14B:C1_06540C_A:SUI2:RIA1:YPD1:FUN12:DIP2:C1_08660C_A:YTM1:C1_09710C_A:C1_10620W_A:RPA190:RPS17B:C1_10880W_A:C1_10950C_A:C1_10970W_A:C1_11090C_A:RPL37B:KRR1:CSI2:C1_12350W_A:CDC54:C1_12680W_A:C1_12820C_A:DIM1:C1_14080W_A:RRN3:MPP10:C2_00410C_A:C2_01220W_A:SPT5:C2_01490C_A:RPS26A:C2…	60258:6361:43629:70507:30447:463:42766:42254:30174:1905775:1732:2001209:76:51229:495:42780:9452:31571:6425:60303:2188:98789:30518:51083:288:2000220:34462:44804:44416:447:44878:35853:480:70476:6031:30150:30437:33260:43486:6457:31031:33621:22:1900153:43936:1677:43007:51726:31536:6913:32508:71038:6401:294:349:1904594:43144:30010:45892:724:2000200:61912:6614:30847:97064:51307:6383:7059:16567:1900461:…
42254	ribosome biogenesis	243 out of 654 genes, 37.2%	886 out of 6473 background genes, 13.7%	2.04e-55	0	RPO41:RRS1:C1_01470W_A:RPS21:RPL10:RPS16A:RPS1:RPL6:RLI1:SUA71:C1_03830C_A:C1_04040C_A:ERB1:NOP4:C1_05720W_A:RSC9:RPS14B:C1_06540C_A:RIA1:YPD1:FUN12:DIP2:C1_08660C_A:YTM1:C1_09710C_A:C1_10620W_A:RPA190:RPS17B:C1_10880W_A:C1_10950C_A:C1_10970W_A:C1_11090C_A:RPL37B:KRR1:CSI2:C1_12350W_A:CDC54:C1_12680W_A:C1_12820C_A:DIM1:C1_14080W_A:RRN3:MPP10:C2_00410C_A:C2_01220W_A:C2_01490C_A:RPS26A:C2_01820C_A:…	60258:6361:43629:70507:30447:463:42766:42254:30174:1905775:1732:76:51229:495:42780:9452:6425:60303:98789:51083:288:2000220:34462:44804:44416:447:44878:35853:480:70476:6031:30150:30437:33260:43486:31031:33621:22:1900153:43936:43007:51726:31536:6913:32508:71038:6401:294:349:1904594:43144:30010:45892:724:2000200:61912:6614:30847:97064:51307:6383:7059:16567:1900461:7076:33683:2181:6390:6407:36170:637…
71840	cellular component organization or biogenesis	427 out of 654 genes, 65.3%	2376 out of 6473 background genes, 36.7%	4.99e-52	0	RPO41:C1_00660C_A:TUB2:ROT1:RRS1:CDC5:C1_01470W_A:RPS21:C1_01590C_A:ESP1:C1_02160W_A:C1_02240W_A:GSC1:RPL10:TOM20:RSC2:YKT6:MIA40:RPS16A:RPS1:RPL6:CDC12:BMH1:MAS1:ARP7:RLI1:YPT1:MED17:SUA71:C1_03830C_A:C1_04040C_A:ERB1:HTA2:C1_04180W_A:CDC3:ACS2:NOP4:SEC21:RPT1:C1_05720W_A:RSC9:RPS14B:C1_06540C_A:PGA63:SUI2:TAF145:RIA1:YPD1:SKP1:FUN12:DIP2:OLE1:CDC42:C1_08660C_A:SEC24:NAR1:YTM1:C1_09710C_A:TFA1:C…	6261:32889:30042:60258:6361:43629:33157:70507:30447:463:7004:48311:722:42254:42766:30174:45899:742:6657:16320:1905775:45819:44774:1732:2001209:45732:1903459:76:51229:80129:51987:495:32995:42780:706:34504:10898:71168:1905530:43577:34517:30100:9452:31571:6425:6616:60303:7063:10570:2188:98789:70783:1905168:10571:30518:51083:1903353:288:70887:2000220:34462:44804:44416:110045:70903:447:44878:35853:630…
34660	ncRNA metabolic process	235 out of 654 genes, 35.9%	910 out of 6473 background genes, 14.1%	9.43e-48	0	RPO41:RRS1:C1_01470W_A:C1_01530C_A:FRS2:RPS16A:RPS1:SUA71:C1_03830C_A:C1_04040C_A:ERB1:NOP4:GRS1:C1_05720W_A:RPS14B:C1_06540C_A:RIA1:YPD1:FUN12:DIP2:C1_08660C_A:C1_09710C_A:C1_10620W_A:CDC48:C1_10880W_A:C1_10950C_A:C1_10970W_A:C1_11090C_A:RPL37B:KRR1:CSI2:C1_12350W_A:WRS1:CDC54:C1_12820C_A:C1_13030C_A:DIM1:C1_14080W_A:RRN3:MPP10:C2_00410C_A:C2_01220W_A:C2_01490C_A:C2_01820C_A:C2_02150C_A:UTP21:UT…	60258:6361:43629:70507:30447:463:722:42766:42254:30174:45899:16320:1905775:1732:45732:76:51229:495:42780:34517:9452:6425:60303:98789:51083:288:2000220:34462:44804:44416:70903:447:6421:44878:35853:480:70476:6031:30150:30437:33260:43486:6431:31031:33621:43624:22:1900153:43936:43007:1900182:51726:31536:6913:32508:6427:71038:6401:6274:294:349:1904594:43144:30010:45892:724:6614:30847:51307:6383:7059:1…
6396	RNA processing	233 out of 654 genes, 35.6%	932 out of 6473 background genes, 14.4%	1.85e-44	0	RPO41:RRS1:C1_01470W_A:C1_01850C_A:RPS16A:RPS1:C1_03370W_A:YPT1:SUA71:C1_03830C_A:C1_04040C_A:ERB1:NOP4:C1_05720W_A:RPS14B:C1_06540C_A:RIA1:YPD1:FUN12:DIP2:C1_08660C_A:C1_09710C_A:C1_10620W_A:C1_10880W_A:C1_10950C_A:C1_10970W_A:C1_11090C_A:RPL37B:KRR1:CSI2:C1_12350W_A:CDC54:C1_12670C_A:C1_12820C_A:DIM1:C1_14080W_A:RRN3:MPP10:C2_00410C_A:C2_01220W_A:SPT5:C2_01490C_A:C2_01820C_A:PRP39:C2_02150C_A:C…	60258:6361:43629:70507:30447:463:722:42766:42254:30174:31442:1905775:45819:1732:2001209:76:51229:495:42780:706:34504:10898:9452:6425:60303:10570:98789:1905168:10571:51083:288:2000220:34462:44804:44416:110045:70903:447:44878:35853:6303:480:1902845:1901918:70476:6031:30150:45875:30437:33260:43486:51447:31031:33621:22:1900153:43936:43007:1900182:51726:31536:6913:32508:71038:6401:294:349:1904594:4819…
1901576	organic substance biosynthetic process	353 out of 654 genes, 54.0%	1864 out of 6473 background genes, 28.8%	4.43e-43	0	MVD:CCT8:RPO41:TUB2:ROT1:RPB11:CDC5:C1_01050C_A:TIF:RPS21:C1_01530C_A:RPB7:C1_01580W_A:C1_01590C_A:ESP1:C1_02240W_A:GSC1:RPL10:PMM1:TOM20:FRS2:RSC2:TIF34:MIA40:RPP1A:RPL13:RPS16A:RPS1:RPL6:BMH1:ARP7:RLI1:MED17:SUA71:HMG1:HTA2:C1_04180W_A:ACS2:ATP1:SEC21:GRS1:C1_05720W_A:RSC9:RPS14B:RPS22A:C1_06470W_A:C1_06890C_A:PGA63:SUI2:TAF145:ADE5,7:FUN12:OLE1:CDC42:ENO1:TCP1:ERG1:SEC24:ERG12:GUA1:ADE12:C1_09…	6261:32889:30042:6361:33157:30447:463:7004:722:42254:42766:16255:30174:45899:742:6657:16320:1905775:6673:1732:2001209:1903459:76:19358:6177:32995:34517:31571:6425:6616:60303:7063:2188:98789:30518:51083:1903353:288:70887:2000220:6631:44416:447:6421:44878:6303:480:43048:70987:36187:6031:30150:60237:60178:30437:33260:32781:43486:36168:6457:6431:1:32880:31031:15936:33621:45184:98863:1902404:43624:599…
9058	biosynthetic process	355 out of 654 genes, 54.3%	1890 out of 6473 background genes, 29.2%	1.59e-42	0	MVD:CCT8:RPO41:TUB2:ROT1:RPB11:CDC5:C1_01050C_A:TIF:RPS21:C1_01530C_A:RPB7:C1_01580W_A:C1_01590C_A:ESP1:C1_02240W_A:GSC1:RPL10:PMM1:TOM20:FRS2:RSC2:TIF34:MIA40:RPP1A:RPL13:RPS16A:RPS1:RPL6:BMH1:ARP7:RLI1:MED17:SUA71:HMG1:HTA2:C1_04180W_A:ACS2:ATP1:SEC21:GRS1:C1_05720W_A:RSC9:RPS14B:RPS22A:C1_06470W_A:C1_06890C_A:PGA63:SUI2:TAF145:ADE5,7:FUN12:OLE1:CDC42:ENO1:TCP1:ERG1:SEC24:ERG12:GUA1:ADE12:C1_09…	6261:32889:30042:6361:33157:30447:463:7004:722:42254:42766:16255:30174:45899:742:6657:16320:1905775:6673:1732:2001209:1903459:76:19358:6177:32995:34517:31571:6425:6616:60303:7063:2188:98789:30518:51083:1903353:288:70887:2000220:6631:44416:447:6421:44878:6303:480:43048:70987:36187:6031:30150:60237:60178:30437:33260:32781:43486:36168:6457:6431:1:32880:31031:15936:33621:45184:98863:1902404:43624:599…
44249	cellular biosynthetic process	348 out of 654 genes, 53.2%	1844 out of 6473 background genes, 28.5%	1.05e-41	0	MVD:CCT8:RPO41:TUB2:ROT1:RPB11:CDC5:C1_01050C_A:TIF:RPS21:C1_01530C_A:RPB7:C1_01580W_A:C1_01590C_A:ESP1:C1_02240W_A:GSC1:RPL10:PMM1:TOM20:FRS2:RSC2:TIF34:MIA40:RPP1A:RPL13:RPS16A:RPS1:RPL6:BMH1:ARP7:RLI1:MED17:SUA71:HMG1:HTA2:C1_04180W_A:ACS2:ATP1:SEC21:GRS1:C1_05720W_A:RSC9:RPS14B:RPS22A:C1_06470W_A:C1_06890C_A:PGA63:SUI2:TAF145:ADE5,7:FUN12:OLE1:CDC42:ENO1:TCP1:ERG1:SEC24:ERG12:GUA1:ADE12:C1_09…	6261:32889:30042:6361:33157:30447:463:7004:722:42254:42766:16255:30174:45899:742:6657:16320:1905775:6673:1732:2001209:1903459:76:19358:6177:32995:34517:31571:6425:6616:60303:7063:2188:98789:30518:51083:1903353:288:70887:2000220:6631:44416:447:6421:44878:6303:480:43048:70987:36187:6031:30150:60237:60178:30437:33260:32781:43486:36168:6457:6431:1:32880:31031:15936:33621:45184:98863:1902404:43624:599…
44271	cellular nitrogen compound biosynthetic process	279 out of 654 genes, 42.7%	1296 out of 6473 background genes, 20.0%	1.64e-41	0	CCT8:RPO41:RPB11:CDC5:TIF:RPS21:C1_01530C_A:RPB7:C1_01580W_A:C1_01590C_A:RPL10:PMM1:TOM20:FRS2:RSC2:TIF34:MIA40:RPP1A:RPL13:RPS16A:RPS1:RPL6:ARP7:RLI1:MED17:SUA71:HTA2:C1_04180W_A:ACS2:ATP1:GRS1:C1_05720W_A:RSC9:RPS14B:RPS22A:C1_06470W_A:C1_06890C_A:SUI2:TAF145:ADE5,7:FUN12:CDC42:TCP1:GUA1:ADE12:TFA1:NTF2:C1_10120C_A:RPL42:TBP1:RPA190:RPS17B:RPL2:RPL37B:C1_12350W_A:RIB3:WRS1:RPL27A:CDC54:RPG1A:C1…	6261:32889:6361:33157:30447:463:7004:722:42254:42766:16255:45899:742:6657:1905775:1732:2001209:1903459:19358:6177:31571:6425:6616:7063:2188:98789:30518:51083:1903353:288:2000220:44416:447:6421:6303:480:70987:36187:30150:30437:60178:33260:32781:6457:6431:31031:33621:45184:301:45005:1900153:1902917:80163:43137:1677:43936:1900182:1900445:51726:6352:6913:32508:6427:9061:6754:71038:6401:6612:1904594:6…
16072	rRNA metabolic process	209 out of 654 genes, 32.0%	815 out of 6473 background genes, 12.6%	1.27e-40	0	RPO41:RRS1:C1_01470W_A:RPS16A:RPS1:SUA71:C1_03830C_A:C1_04040C_A:ERB1:NOP4:C1_05720W_A:RPS14B:C1_06540C_A:RIA1:YPD1:FUN12:DIP2:C1_08660C_A:C1_09710C_A:C1_10620W_A:CDC48:C1_10880W_A:C1_10950C_A:C1_10970W_A:C1_11090C_A:RPL37B:KRR1:CSI2:C1_12350W_A:CDC54:C1_12820C_A:DIM1:C1_14080W_A:RRN3:MPP10:C2_00410C_A:C2_01220W_A:C2_01490C_A:C2_01820C_A:C2_02150C_A:UTP21:UTP22:C2_02710C_A:PRP3:RPS9B:GNA1:TBF1:C2…	60258:6361:43629:70507:30447:463:42766:42254:30174:45899:16320:1905775:1732:45732:76:51229:495:42780:34517:9452:6425:60303:98789:51083:288:2000220:34462:44804:44416:447:44878:35853:480:70476:6031:30150:30437:33260:43486:31031:33621:43624:22:1900153:43936:43007:1900182:51726:31536:6913:32508:71038:6401:6274:294:349:1904594:43144:30010:45892:724:6614:30847:51307:6383:7059:16567:1900461:7076:33683:2…
6364	rRNA processing	206 out of 654 genes, 31.5%	806 out of 6473 background genes, 12.5%	1.22e-39	0	RPO41:RRS1:C1_01470W_A:RPS16A:RPS1:SUA71:C1_03830C_A:C1_04040C_A:ERB1:NOP4:C1_05720W_A:RPS14B:C1_06540C_A:RIA1:YPD1:FUN12:DIP2:C1_08660C_A:C1_09710C_A:C1_10620W_A:C1_10880W_A:C1_10950C_A:C1_10970W_A:C1_11090C_A:RPL37B:KRR1:CSI2:C1_12350W_A:CDC54:C1_12820C_A:DIM1:C1_14080W_A:RRN3:MPP10:C2_00410C_A:C2_01220W_A:C2_01490C_A:C2_01820C_A:C2_02150C_A:UTP21:UTP22:C2_02710C_A:PRP3:RPS9B:GNA1:TBF1:C2_04500…	60258:6361:43629:70507:30447:463:42766:42254:30174:1905775:1732:76:51229:495:42780:9452:6425:60303:98789:51083:288:2000220:34462:44804:44416:447:44878:35853:480:70476:6031:30150:30437:33260:43486:31031:33621:22:1900153:43936:43007:51726:31536:6913:32508:71038:6401:294:349:1904594:43144:30010:45892:724:6614:30847:51307:6383:7059:16567:1900461:7076:33683:2181:6390:6407:36170:6378:45943:16075:51276:…
43933	protein-containing complex subunit organization	164 out of 654 genes, 25.1%	565 out of 6473 background genes, 8.7%	1.28e-37	0	TUB2:C1_02240W_A:RPL10:TOM20:RSC2:RPL6:CDC12:BMH1:ARP7:RLI1:YPT1:SUA71:C1_04040C_A:ERB1:HTA2:C1_04180W_A:CDC3:NOP4:RPT1:RSC9:RPS14B:SUI2:TAF145:SKP1:FUN12:C1_08660C_A:YTM1:C1_09710C_A:TFA1:TBP1:RPA190:CDC48:RPS17B:C1_10970W_A:RPN2:CDC6:CSI2:CDC54:SEC18:ACT1:C1_14080W_A:C1_14090W_A:RSC8:TIF35:RPN11:RSC58:C2_01220W_A:SPT5:PRP39:UTP22:C2_02500W_A:C2_02710C_A:PR26:PRP3:SNU114:MAK5:ERF1:RPF2:C2_05750W…	6261:30042:6361:43629:70507:30447:463:48311:42254:42766:30174:45899:16320:1905775:45819:1732:2001209:45732:80129:706:34504:10898:34517:31571:60303:7063:10570:2188:70783:1905168:10571:30518:288:34462:110045:447:44878:480:6303:1902845:30150:45875:30437:33260:32781:43486:6457:36168:51447:31031:98863:1902404:43624:22:1900153:1677:43936:1900182:36178:1900445:51726:31536:6913:32508:7052:71038:6401:6274…
34470	ncRNA processing	211 out of 654 genes, 32.3%	862 out of 6473 background genes, 13.3%	1.37e-37	0	RPO41:RRS1:C1_01470W_A:RPS16A:RPS1:SUA71:C1_03830C_A:C1_04040C_A:ERB1:NOP4:C1_05720W_A:RPS14B:C1_06540C_A:RIA1:YPD1:FUN12:DIP2:C1_08660C_A:C1_09710C_A:C1_10620W_A:C1_10880W_A:C1_10950C_A:C1_10970W_A:C1_11090C_A:RPL37B:KRR1:CSI2:C1_12350W_A:CDC54:C1_12820C_A:DIM1:C1_14080W_A:RRN3:MPP10:C2_00410C_A:C2_01220W_A:C2_01490C_A:C2_01820C_A:C2_02150C_A:UTP21:UTP22:C2_02710C_A:PRP3:RPS9B:GNA1:TBF1:C2_04500…	60258:6361:43629:70507:30447:463:722:42766:42254:30174:1905775:1732:76:51229:495:42780:9452:6425:60303:98789:51083:288:2000220:34462:44804:44416:70903:447:44878:35853:480:70476:6031:30150:30437:33260:43486:31031:33621:22:1900153:43936:43007:51726:31536:6913:32508:71038:6401:294:349:1904594:43144:30010:45892:724:6614:30847:51307:6383:7059:16567:1900461:7076:33683:2181:6390:6407:36170:6378:45943:16…
9059	macromolecule biosynthetic process	289 out of 654 genes, 44.2%	1436 out of 6473 background genes, 22.2%	3.69e-37	0	CCT8:RPO41:TUB2:ROT1:RPB11:CDC5:C1_01050C_A:TIF:RPS21:C1_01530C_A:RPB7:C1_01580W_A:C1_01590C_A:ESP1:GSC1:RPL10:TOM20:FRS2:RSC2:TIF34:MIA40:RPP1A:RPL13:RPS16A:RPS1:RPL6:BMH1:ARP7:RLI1:MED17:SUA71:HTA2:C1_04180W_A:ACS2:GRS1:C1_05720W_A:RSC9:RPS14B:RPS22A:C1_06470W_A:C1_06890C_A:SUI2:TAF145:FUN12:CDC42:TCP1:C1_09670C_A:TFA1:NTF2:C1_10120C_A:RPL42:TBP1:RPA190:CDC48:RPS17B:RPL2:WBP1:RPL37B:CDC6:C1_123…	6261:32889:6361:33157:30447:463:7004:722:42254:42766:16255:30174:45899:742:6657:16320:1905775:1732:2001209:1903459:76:32995:34517:31571:6425:6616:7063:2188:98789:30518:51083:1903353:288:2000220:44416:447:6421:44878:6303:480:43048:70987:36187:6031:30150:60237:60178:30437:33260:32781:36168:6457:6431:32880:31031:33621:45184:98863:43624:5992:22:301:45005:1900153:1902917:80163:43137:1677:43936:1900182…
34645	cellular macromolecule biosynthetic process	286 out of 654 genes, 43.7%	1421 out of 6473 background genes, 22.0%	1.31e-36	0	CCT8:RPO41:TUB2:ROT1:RPB11:CDC5:C1_01050C_A:TIF:RPS21:C1_01530C_A:RPB7:C1_01580W_A:C1_01590C_A:ESP1:GSC1:RPL10:TOM20:FRS2:RSC2:TIF34:MIA40:RPP1A:RPL13:RPS16A:RPS1:RPL6:BMH1:ARP7:RLI1:MED17:SUA71:HTA2:C1_04180W_A:ACS2:GRS1:C1_05720W_A:RSC9:RPS14B:RPS22A:C1_06470W_A:C1_06890C_A:SUI2:TAF145:FUN12:CDC42:TCP1:C1_09670C_A:TFA1:NTF2:C1_10120C_A:RPL42:TBP1:RPA190:CDC48:RPS17B:RPL2:WBP1:RPL37B:CDC6:C1_123…	6261:32889:6361:33157:30447:463:7004:722:42254:42766:16255:30174:45899:742:6657:16320:1905775:1732:2001209:1903459:76:32995:34517:31571:6425:6616:7063:2188:98789:30518:51083:1903353:288:2000220:44416:447:6421:44878:6303:480:43048:70987:36187:6031:30150:60237:60178:30437:33260:32781:36168:6457:6431:32880:31031:33621:45184:98863:43624:5992:22:301:45005:1900153:1902917:80163:43137:1677:43936:1900182…
34622	cellular protein-containing complex assembly	141 out of 654 genes, 21.6%	459 out of 6473 background genes, 7.1%	1.49e-34	0	TUB2:C1_02240W_A:RPL10:TOM20:RPL6:CDC12:BMH1:YPT1:SUA71:C1_04040C_A:ERB1:HTA2:C1_04180W_A:CDC3:NOP4:RPT1:RPS14B:SUI2:TAF145:SKP1:FUN12:C1_08660C_A:C1_09710C_A:TBP1:RPA190:RPS17B:C1_10970W_A:RPN2:CDC6:CSI2:CDC54:C1_14080W_A:C1_14090W_A:RPN11:SPT5:PRP39:UTP22:C2_02500W_A:C2_02710C_A:PR26:PRP3:SNU114:MAK5:RPF2:C2_05750W_A:CDC46:C2_06650C_A:RPL11:PRE2:ARP3:MCM3:RPT6:CDC47:SGT1:RPL3:TIF11:C2_10740C_A:…	6261:6361:43629:70507:30447:463:48311:42254:42766:30174:45899:1905775:1732:2001209:45732:80129:31571:60303:7063:2188:70783:30518:34462:447:44878:480:30150:30437:33260:43486:6457:36168:31031:98863:22:1900153:1677:36178:1900445:6913:32508:7052:71038:6401:6612:349:48194:30010:1903468:724:6614:36244:1195:30473:6383:7059:16567:90262:2181:10458:35494:6109:6407:36170:101026:16075:45943:8298:31938:51457:…
42274	ribosomal small subunit biogenesis	170 out of 654 genes, 26.0%	636 out of 6473 background genes, 9.8%	5.27e-34	0	RPO41:RRS1:C1_01470W_A:RPS16A:RPS1:SUA71:C1_03830C_A:C1_04040C_A:NOP4:RPS14B:C1_06540C_A:RIA1:FUN12:DIP2:C1_08660C_A:C1_09710C_A:RPS17B:C1_10880W_A:C1_10950C_A:C1_11090C_A:KRR1:C1_12350W_A:CDC54:C1_12820C_A:DIM1:C1_14080W_A:RRN3:MPP10:C2_00410C_A:C2_01220W_A:C2_01490C_A:C2_01820C_A:C2_02710C_A:PRP3:RPS9B:GNA1:TBF1:C2_04570W_A:TIM17:MAK5:RPS8A:C2_05750W_A:LAS1:SMD2:CDC46:MAK16:NOC4:MCM3:RCL1:YCS4:…	60258:6361:43629:30447:463:42254:30174:1905775:1732:76:51229:42780:9452:6425:98789:288:2000220:34462:44804:447:44878:35853:480:70476:6031:30150:30437:33260:31031:33621:22:1900153:43936:43007:51726:31536:32508:71038:6401:294:1904594:30010:43144:724:6614:30847:51307:6383:7059:16567:1900461:7076:33683:2181:6390:6407:36170:6378:45943:16075:71028:16479:71051:31505:1174:6268:1904812:6446:278:6048:387:1…
65003	protein-containing complex assembly	141 out of 654 genes, 21.6%	471 out of 6473 background genes, 7.3%	3.92e-33	0	TUB2:C1_02240W_A:RPL10:TOM20:RPL6:CDC12:BMH1:YPT1:SUA71:C1_04040C_A:ERB1:HTA2:C1_04180W_A:CDC3:NOP4:RPT1:RPS14B:SUI2:TAF145:SKP1:FUN12:C1_08660C_A:C1_09710C_A:TBP1:RPA190:RPS17B:C1_10970W_A:RPN2:CDC6:CSI2:CDC54:C1_14080W_A:C1_14090W_A:RPN11:SPT5:PRP39:UTP22:C2_02500W_A:C2_02710C_A:PR26:PRP3:SNU114:MAK5:RPF2:C2_05750W_A:CDC46:C2_06650C_A:RPL11:PRE2:ARP3:MCM3:RPT6:CDC47:SGT1:RPL3:TIF11:C2_10740C_A:…	6261:6361:43629:70507:30447:463:48311:42254:42766:30174:45899:1905775:1732:2001209:45732:80129:31571:60303:7063:2188:70783:30518:34462:447:44878:480:30150:30437:33260:43486:6457:36168:31031:98863:22:1900153:1677:36178:1900445:6913:32508:7052:71038:6401:6612:349:48194:30010:1903468:724:6614:36244:1195:30473:6383:7059:16567:90262:2181:10458:35494:6109:6407:36170:101026:16075:45943:8298:31938:51457:…
30490	maturation of SSU-rRNA	167 out of 654 genes, 25.5%	627 out of 6473 background genes, 9.7%	4.59e-33	0	RPO41:RRS1:C1_01470W_A:RPS16A:RPS1:SUA71:C1_03830C_A:C1_04040C_A:NOP4:RPS14B:C1_06540C_A:RIA1:FUN12:DIP2:C1_08660C_A:C1_09710C_A:C1_10880W_A:C1_10950C_A:C1_11090C_A:KRR1:C1_12350W_A:CDC54:C1_12820C_A:DIM1:C1_14080W_A:RRN3:MPP10:C2_00410C_A:C2_01220W_A:C2_01490C_A:C2_01820C_A:PRP3:RPS9B:GNA1:TBF1:C2_04570W_A:TIM17:MAK5:RPS8A:C2_05750W_A:LAS1:SMD2:CDC46:MAK16:NOC4:MCM3:RCL1:YCS4:GLE1:NSA1:C2_08180C…	60258:6361:43629:30447:463:42254:30174:1905775:1732:76:51229:42780:9452:6425:98789:288:2000220:34462:44804:447:44878:35853:480:70476:6031:30150:30437:33260:31031:33621:22:1900153:43936:43007:51726:31536:32508:71038:6401:294:1904594:30010:43144:724:6614:30847:51307:6383:7059:16567:1900461:7076:33683:2181:6390:6407:36170:6378:45943:16075:71028:16479:71051:31505:1174:6268:1904812:6446:278:6048:387:1…
70925	organelle assembly	87 out of 654 genes, 13.3%	202 out of 6473 background genes, 3.1%	2.52e-32	0	TUB2:RRS1:CDC5:RPL10:RPL6:CDC12:YPT1:C1_04040C_A:ERB1:CDC3:NOP4:RPS14B:RIA1:SKP1:FUN12:C1_09710C_A:RPA190:RPS17B:C1_10970W_A:CSI2:SEC18:C1_14080W_A:RPN11:RPS26A:UTP22:C2_02710C_A:MAK5:RPF2:C2_05750W_A:RPL11:TIF4631:SGT1:RPL3:C2_10740C_A:PMA1:CSE4:BMS1:ARP9:C3_01560W_A:C3_02020W_A:RPL12:C3_02350W_A:SMC3:C3_04370C_A:MAK21:C3_05160C_A:YST1:C3_07110W_A:C4_05010W_A:C4_05330C_A:CMD1:UBI3:CDC11:C5_01540…	43629:70507:30447:463:42254:42766:742:45819:1732:706:34504:10898:60303:10570:70783:1905168:10571:1903353:2000220:34462:110045:447:6303:480:1902845:45875:30437:43486:51447:31031:98863:22:1900153:51726:31536:6913:7052:6754:71038:6401:48194:30010:35025:45892:6614:30473:7059:16567:1900461:6644:2181:10458:35494:6407:36170:101026:16075:45943:1905263:1990820:71051:18107:15893:6892:31505:120029:34727:435…
71826	ribonucleoprotein complex subunit organization	86 out of 654 genes, 13.1%	199 out of 6473 background genes, 3.1%	4.72e-32	0	RPL10:RPL6:YPT1:C1_04040C_A:ERB1:NOP4:RPS14B:SUI2:FUN12:C1_08660C_A:YTM1:C1_09710C_A:RPA190:RPS17B:C1_10970W_A:CSI2:C1_14080W_A:SPT5:PRP39:UTP22:C2_02710C_A:PRP3:SNU114:MAK5:RPF2:C2_05750W_A:C2_06650C_A:RPL11:RPL3:TIF11:C2_10740C_A:BMS1:ARP9:C3_01560W_A:C3_02020W_A:RPL12:C3_02350W_A:SMC3:C3_03330C_A:C3_04370C_A:MAK21:C3_05160C_A:YST1:NOG1:DED1:RLP24:C4_05010W_A:C4_05330C_A:RVB1:EXM2:UBI3:C5_01540…	43629:70507:30447:463:42254:42766:1732:2001209:31571:60303:2188:30518:34462:447:480:43486:6457:1900153:1677:6913:71038:6401:349:48194:30010:6614:16567:90262:2181:35494:6407:36170:16075:45943:51276:8298:71051:31505:34727:375:43549:6446:10508:387:461:6376:55:395:43248:44182:1902626:110136:34476:465:184:2183:8643:479:61780:1901195:34498:9306:61709:467:90114:16070:45903:6415:472:6450:6360:30490:32258…
462	maturation of SSU-rRNA from tricistronic rRNA transcript (SSU-rRNA, 5.8S rRNA, LSU-rRNA)	163 out of 654 genes, 24.9%	620 out of 6473 background genes, 9.6%	2.42e-31	0	RPO41:RRS1:C1_01470W_A:RPS16A:RPS1:SUA71:C1_03830C_A:C1_04040C_A:NOP4:RPS14B:C1_06540C_A:RIA1:FUN12:DIP2:C1_08660C_A:C1_09710C_A:C1_10880W_A:C1_10950C_A:C1_11090C_A:KRR1:C1_12350W_A:CDC54:C1_12820C_A:DIM1:C1_14080W_A:RRN3:MPP10:C2_00410C_A:C2_01220W_A:C2_01490C_A:C2_01820C_A:PRP3:RPS9B:GNA1:TBF1:C2_04570W_A:TIM17:MAK5:RPS8A:C2_05750W_A:LAS1:SMD2:CDC46:MAK16:NOC4:MCM3:RCL1:YCS4:GLE1:NSA1:C2_08180C…	60258:6361:43629:30447:463:42254:30174:1905775:1732:76:51229:42780:9452:6425:98789:288:2000220:34462:44804:447:44878:35853:480:6031:30150:30437:33260:31031:33621:22:43936:43007:51726:31536:32508:71038:6401:294:1904594:30010:43144:724:6614:30847:51307:6383:7059:1900461:7076:33683:2181:6390:6407:36170:6378:45943:16075:71028:16479:71051:31505:1174:6268:6446:278:6048:387:10389:1112:31134:34965:461:72…
22618	ribonucleoprotein complex assembly	83 out of 654 genes, 12.7%	194 out of 6473 background genes, 3.0%	2e-30	0	RPL10:RPL6:C1_04040C_A:ERB1:NOP4:RPS14B:SUI2:FUN12:C1_08660C_A:C1_09710C_A:RPA190:RPS17B:C1_10970W_A:CSI2:C1_14080W_A:SPT5:PRP39:UTP22:C2_02710C_A:PRP3:SNU114:MAK5:RPF2:C2_05750W_A:C2_06650C_A:RPL11:RPL3:TIF11:C2_10740C_A:BMS1:ARP9:C3_01560W_A:C3_02020W_A:RPL12:C3_02350W_A:SMC3:C3_03330C_A:C3_04370C_A:MAK21:C3_05160C_A:YST1:NOG1:RLP24:C4_05010W_A:C4_05330C_A:RVB1:EXM2:UBI3:C5_01540W_A:SPB4:C5_020…	43629:70507:30447:463:42254:42766:1732:2001209:31571:60303:2188:30518:34462:447:480:43486:6457:1900153:1677:71038:6401:349:30010:6614:16567:90262:2181:6407:36170:16075:45943:8298:71051:31505:34727:375:6446:10508:387:461:6376:55:395:43248:44182:1902626:110136:34476:465:184:479:61780:467:16070:45903:6415:472:6450:6360:30490:6412:7131:470:16072:390:1990145:90070:71042:388:723:244:6337:51177:9303:710…
22607	cellular component assembly	173 out of 654 genes, 26.5%	700 out of 6473 background genes, 10.8%	6.73e-30	0	TUB2:RRS1:CDC5:C1_01590C_A:C1_02240W_A:GSC1:RPL10:TOM20:RPL6:CDC12:BMH1:YPT1:SUA71:C1_04040C_A:ERB1:HTA2:C1_04180W_A:CDC3:NOP4:RPT1:RPS14B:SUI2:TAF145:RIA1:SKP1:FUN12:C1_08660C_A:NAR1:C1_09710C_A:CBK1:TBP1:RPA190:RPS17B:C1_10970W_A:RPN2:CDC6:CSI2:CDC54:SEC18:ACT1:MYO2:C1_14080W_A:C1_14090W_A:RPN11:SPT5:RPS26A:PRP39:UTP22:C2_02500W_A:C2_02710C_A:PR26:PRP3:SNU114:MAK5:RPF2:C2_05750W_A:CDC46:C2_0665…	6261:30042:6361:43629:70507:30447:463:48311:42254:42766:30174:45899:742:6657:1905775:45819:1732:2001209:45732:1903459:80129:706:34504:10898:31571:60303:7063:10570:2188:70783:1905168:10571:30518:1903353:2000220:34462:44804:110045:70903:447:44878:6303:480:1902845:70987:36187:6031:30150:45875:60237:30437:33260:43486:6457:36168:1:51447:31031:98863:1902404:22:1900153:43936:1677:43007:36178:1900445:517…
44260	cellular macromolecule metabolic process	400 out of 654 genes, 61.2%	2543 out of 6473 background genes, 39.3%	1.46e-29	0	CCT8:RPO41:C1_00660C_A:TUB2:ROT1:RPB11:CDC5:C1_01050C_A:TIF:RPS21:C1_01530C_A:RPB7:C1_01580W_A:C1_01590C_A:ESP1:C1_01850C_A:GSC1:RPL10:TOM20:FRS2:RSC2:TIF34:MIA40:RPP1A:RPL13:RPS16A:RPS1:RPL6:BMH1:MAS1:ARP7:RLI1:YPT1:RPN3:MED17:SUA71:C1_03830C_A:HTA2:C1_04180W_A:ACS2:SEC21:RPT1:GRS1:C1_05720W_A:RSC9:MSI3:RPS14B:RPS22A:C1_06470W_A:C1_06540C_A:C1_06890C_A:SUI2:TAF145:SKP1:FUN12:CDC42:TCP1:ZWF1:C1_0…	6261:32889:6361:43629:33157:30447:463:7004:722:42254:42766:16255:30174:45899:742:6657:16320:31442:1905775:45819:44774:1732:2001209:45732:1903459:76:51229:80129:19358:51987:32995:706:34504:10898:71168:1905530:34517:31571:6425:6616:60303:7063:10570:2188:98789:70783:1905168:10571:30518:51083:1903353:288:2000220:1902391:44804:44416:110045:447:6421:44878:35853:6303:480:1902845:43048:70987:36187:70476:…
42255	ribosome assembly	65 out of 654 genes, 9.9%	125 out of 6473 background genes, 1.9%	1.7e-29	0	RRS1:RPL10:RPL6:C1_04040C_A:ERB1:NOP4:RPS14B:RIA1:FUN12:C1_09710C_A:RPA190:RPS17B:C1_10970W_A:CSI2:C1_14080W_A:RPS26A:UTP22:C2_02710C_A:MAK5:RPF2:C2_05750W_A:RPL11:RPL3:C2_10740C_A:BMS1:ARP9:C3_01560W_A:C3_02020W_A:RPL12:C3_02350W_A:SMC3:C3_04370C_A:MAK21:C3_05160C_A:YST1:C4_05010W_A:C4_05330C_A:UBI3:C5_01540W_A:SPB4:C5_02070C_A:TIF5:C5_04720C_A:HAS1:C5_05340W_A:RPL25:C6_02230W_A:NIP7:POL5:SPB1:R…	43629:70507:30447:463:42254:42766:1732:34462:447:480:1900153:71038:6401:30010:6614:16567:2181:6407:36170:16075:45943:71051:31505:6446:461:55:1902626:110136:34476:465:479:61780:467:16070:6415:472:6360:30490:6412:7131:470:16072:390:1990145:90070:71042:6337:51177:9303:71049:9396:43044:6357:7064:27:46654:42797:9267:7130:16584:42273:920:70475:462:469:42255:28:42493:45944:62022:7089:1990417:34475:32956…
460	maturation of 5.8S rRNA	65 out of 654 genes, 9.9%	144 out of 6473 background genes, 2.2%	7.57e-25	0	RRS1:C1_03830C_A:C1_04040C_A:C1_06540C_A:DIP2:C1_09710C_A:C1_10880W_A:RPL37B:KRR1:CSI2:C1_12350W_A:C1_14080W_A:RRN3:MPP10:C2_00410C_A:TBF1:RPL17B:MAK5:RPF2:LAS1:GSP1:MAK16:NOC4:MCM3:RCL1:RRP15:UTP20:C3_01560W_A:C3_02020W_A:C3_02350W_A:C3_03260W_A:NOP14:C3_05160C_A:YST1:C3_07800C_A:RAT1:C4_02090C_A:SAS10:RPF1:C4_05330C_A:C5_02070C_A:UTP13:C5_03920C_A:C5_04080C_A:NOP5:SPB1:RPS18:C7_03400C_A:ENP1:C7…	6361:43629:70507:30447:463:42254:98789:34462:447:480:33621:51726:6913:32508:71038:6401:294:30010:43144:30847:6383:2181:6407:36170:6378:45943:16075:51276:31938:71028:70478:6997:71051:1112:31134:34965:461:55:43248:1902626:727:34476:465:34599:46822:467:10833:70651:32211:472:34473:6363:6468:7094:30846:30490:6412:6271:45893:470:34428:8033:390:70893:71027:30466:6267:71042:1015:460:43628:6348:46777:9303…
466	maturation of 5.8S rRNA from tricistronic rRNA transcript (SSU-rRNA, 5.8S rRNA, LSU-rRNA)	65 out of 654 genes, 9.9%	144 out of 6473 background genes, 2.2%	7.57e-25	0	RRS1:C1_03830C_A:C1_04040C_A:C1_06540C_A:DIP2:C1_09710C_A:C1_10880W_A:RPL37B:KRR1:CSI2:C1_12350W_A:C1_14080W_A:RRN3:MPP10:C2_00410C_A:TBF1:RPL17B:MAK5:RPF2:LAS1:GSP1:MAK16:NOC4:MCM3:RCL1:RRP15:UTP20:C3_01560W_A:C3_02020W_A:C3_02350W_A:C3_03260W_A:NOP14:C3_05160C_A:YST1:C3_07800C_A:RAT1:C4_02090C_A:SAS10:RPF1:C4_05330C_A:C5_02070C_A:UTP13:C5_03920C_A:C5_04080C_A:NOP5:SPB1:RPS18:C7_03400C_A:ENP1:C7…	6361:43629:70507:30447:463:42254:98789:34462:447:480:33621:51726:6913:32508:71038:6401:294:30010:43144:30847:6383:2181:6407:36170:6378:45943:16075:51276:31938:71028:70478:6997:71051:1112:31134:34965:461:55:43248:1902626:727:34476:465:34599:46822:467:10833:70651:32211:472:34473:6363:6468:7094:30846:30490:6412:6271:45893:470:34428:8033:390:70893:71027:30466:6267:71042:1015:460:43628:6348:46777:9303…
90501	RNA phosphodiester bond hydrolysis	132 out of 654 genes, 20.2%	500 out of 6473 background genes, 7.7%	1.55e-24	0	RPO41:RRS1:C1_01850C_A:SUA71:C1_03830C_A:C1_04040C_A:NOP4:C1_06540C_A:RIA1:DIP2:C1_08660C_A:C1_09710C_A:C1_10880W_A:C1_10950C_A:C1_11090C_A:RPL37B:KRR1:CSI2:C1_12350W_A:C1_12820C_A:DIM1:C1_14080W_A:RRN3:MPP10:C2_00410C_A:C2_01220W_A:C2_01490C_A:C2_01820C_A:C2_02150C_A:PRP3:TBF1:RPL17B:MAK5:YTH1:LAS1:C2_06120C_A:CDC46:GSP1:MAK16:NOC4:MCM3:RCL1:YCS4:GLE1:NSA1:C2_08180C_A:RRP15:SUP35:C2_10740C_A:C2_…	6361:43629:30447:463:42254:30174:31442:1905775:76:42780:6425:98789:288:2000220:34462:44804:447:480:6031:30437:33260:33621:22:1900153:43936:43007:51726:6913:32508:71038:6401:294:1904594:30010:43144:6614:30847:51307:6383:7059:1900461:7076:32215:33683:2181:6390:6407:36170:6378:45943:16075:51276:31938:71028:16479:70478:6997:71051:31505:1174:34727:6446:387:10389:1112:31134:34965:461:72423:7096:35307:5…
1901362	organic cyclic compound biosynthetic process	162 out of 654 genes, 24.8%	707 out of 6473 background genes, 10.9%	1.78e-23	0	MVD:RPO41:TUB2:RPB11:C1_01050C_A:RPB7:C1_01590C_A:PMM1:RSC2:BMH1:ARP7:MED17:SUA71:HMG1:ACS2:ATP1:SEC21:GRS1:RSC9:PGA63:TAF145:ADE5,7:ENO1:ERG1:SEC24:ERG12:GUA1:ADE12:TFA1:C1_10120C_A:TBP1:RPA190:WBP1:ARO7:CDC6:C1_12350W_A:RIB3:C1_12820C_A:ACT1:RSC8:RPC10:RRN3:C2_00220C_A:RFA1:RSC58:SPT5:C2_01490C_A:C2_01530C_A:STT3:ERG7:C2_02500W_A:RNR21:RNR1:NSP1:HEM2:GNA1:TBF1:ERG10:C2_04500W_A:ERG20:ERF1:CDC21…	6261:32889:30042:6361:30447:463:7004:722:42766:30174:45899:6657:2001209:1903459:19358:6177:6616:60303:7063:98789:288:70887:6631:44416:447:44878:6303:480:70987:36187:6031:30437:43486:36168:31031:15936:33621:45184:98863:1902404:22:301:45005:80163:43137:43936:1900182:36178:1900445:51726:6352:6084:32508:6754:46417:71038:6401:6612:1904594:6555:48194:43144:30010:1903468:70914:97394:1900189:45892:724:36…
90305	nucleic acid phosphodiester bond hydrolysis	133 out of 654 genes, 20.3%	518 out of 6473 background genes, 8.0%	1.87e-23	0	RPO41:RRS1:C1_01850C_A:SUA71:C1_03830C_A:C1_04040C_A:NOP4:C1_06540C_A:RIA1:DIP2:C1_08660C_A:C1_09710C_A:C1_10880W_A:C1_10950C_A:C1_11090C_A:RPL37B:KRR1:CSI2:C1_12350W_A:C1_12820C_A:DIM1:C1_14080W_A:RRN3:MPP10:C2_00410C_A:C2_01220W_A:C2_01490C_A:C2_01820C_A:C2_02150C_A:PRP3:TBF1:RPL17B:MAK5:YTH1:LAS1:C2_06120C_A:CDC46:GSP1:MAK16:NOC4:MCM3:RCL1:YCS4:GLE1:NSA1:C2_08180C_A:RRP15:SUP35:C2_10740C_A:C2_…	6361:43629:30447:463:42254:30174:31442:1905775:76:42780:6425:98789:288:2000220:34462:44804:447:480:6031:30437:33260:33621:22:1900153:43936:43007:51726:6913:32508:71038:6401:294:1904594:30010:43144:6614:30847:51307:6383:7059:1900461:7076:32215:33683:2181:6390:6407:36170:6378:45943:16075:51276:31938:71028:16479:70478:717:6997:71051:31505:1174:34727:6446:387:10389:1112:31134:34965:461:72423:7096:353…
16043	cellular component organization	302 out of 654 genes, 46.2%	1819 out of 6473 background genes, 28.1%	3.41e-22	0	RPO41:C1_00660C_A:TUB2:ROT1:RRS1:CDC5:C1_01590C_A:ESP1:C1_02160W_A:C1_02240W_A:GSC1:RPL10:TOM20:RSC2:YKT6:MIA40:RPL6:CDC12:BMH1:MAS1:ARP7:RLI1:YPT1:MED17:SUA71:C1_04040C_A:ERB1:HTA2:C1_04180W_A:CDC3:ACS2:NOP4:SEC21:RPT1:RSC9:RPS14B:PGA63:SUI2:TAF145:RIA1:SKP1:FUN12:OLE1:CDC42:C1_08660C_A:SEC24:NAR1:YTM1:C1_09710C_A:TFA1:C1_10120C_A:CBK1:TBP1:RPA190:CDC48:RPS17B:C1_10970W_A:TIM50:RPN2:CDC6:CSI2:CD…	6261:32889:30042:6361:43629:33157:70507:30447:463:7004:48311:722:42254:42766:30174:45899:742:6657:16320:1905775:45819:44774:1732:2001209:45732:1903459:76:51229:80129:51987:32995:706:34504:10898:71168:1905530:43577:34517:30100:31571:6616:60303:7063:10570:2188:98789:70783:1905168:10571:30518:1903353:288:70887:2000220:34462:44804:110045:70903:447:44878:35853:6303:480:1902845:43048:70987:36187:6031:3…
469	cleavage involved in rRNA processing	125 out of 654 genes, 19.1%	488 out of 6473 background genes, 7.5%	1.12e-21	0	RPO41:RRS1:SUA71:C1_03830C_A:C1_04040C_A:NOP4:C1_06540C_A:RIA1:DIP2:C1_08660C_A:C1_09710C_A:C1_10880W_A:C1_10950C_A:C1_11090C_A:RPL37B:KRR1:CSI2:C1_12350W_A:C1_12820C_A:DIM1:C1_14080W_A:RRN3:MPP10:C2_00410C_A:C2_01220W_A:C2_01490C_A:C2_01820C_A:PRP3:TBF1:RPL17B:MAK5:LAS1:CDC46:GSP1:MAK16:NOC4:MCM3:RCL1:YCS4:GLE1:NSA1:C2_08180C_A:RRP15:SUP35:C2_10740C_A:C2_10760C_A:C3_00420W_A:BMS1:UTP20:C3_02020W…	6361:43629:30447:463:42254:30174:1905775:76:42780:6425:98789:288:2000220:34462:44804:447:480:6031:30437:33260:33621:22:1900153:43936:43007:51726:6913:32508:71038:6401:294:1904594:30010:43144:6614:30847:51307:6383:7059:1900461:7076:33683:2181:6390:6407:36170:6378:45943:16075:51276:31938:71028:16479:70478:6997:71051:31505:1174:6446:387:10389:1112:31134:34965:461:72423:7096:35307:55:48315:43248:6038…
44267	cellular protein metabolic process	331 out of 654 genes, 50.6%	2114 out of 6473 background genes, 32.7%	1.57e-20	0	CCT8:C1_00660C_A:TUB2:ROT1:RPB11:CDC5:C1_01050C_A:TIF:RPS21:C1_01530C_A:C1_01580W_A:C1_01590C_A:ESP1:C1_01850C_A:RPL10:TOM20:FRS2:RSC2:TIF34:MIA40:RPP1A:RPL13:RPS16A:RPS1:RPL6:BMH1:MAS1:ARP7:RLI1:RPN3:MED17:SUA71:HTA2:C1_04180W_A:ACS2:SEC21:RPT1:GRS1:C1_05720W_A:RSC9:MSI3:RPS14B:RPS22A:C1_06470W_A:C1_06890C_A:SUI2:SKP1:FUN12:CDC42:TCP1:ZWF1:TFA1:ERO1:NTF2:CBK1:RPL42:TBP1:CDC48:RPS17B:C1_10950C_A:…	6261:32889:6361:33157:30447:463:7004:722:42254:42766:16255:30174:45899:742:6657:16320:31442:1905775:45819:44774:1732:2001209:45732:1903459:76:51229:80129:19358:51987:706:34504:10898:1905530:34517:31571:6425:6616:60303:7063:10570:2188:98789:70783:1905168:10571:30518:51083:1903353:288:2000220:1902391:44804:44416:110045:447:6421:44878:35853:480:6303:1902845:43048:36187:70476:6031:30150:45875:60237:6…
6412	translation	167 out of 654 genes, 25.5%	790 out of 6473 background genes, 12.2%	3.98e-20	0	CCT8:RPB11:CDC5:TIF:RPS21:C1_01530C_A:C1_01580W_A:RPL10:TOM20:FRS2:TIF34:MIA40:RPP1A:RPL13:RPS16A:RPS1:RPL6:RLI1:HTA2:C1_04180W_A:ACS2:GRS1:C1_05720W_A:RPS14B:RPS22A:C1_06470W_A:C1_06890C_A:SUI2:FUN12:CDC42:TCP1:NTF2:RPL42:RPS17B:RPL2:RPL37B:WRS1:RPL27A:CDC54:RPG1A:C1_13030C_A:RPL14:LCB2:RPL4B:PAM16:TIF35:RPC10:C2_01030W_A:KAR2:RPS26A:C2_02270C_A:EFT2:RNR1:HEM2:RPL21A:RPS9B:GNA1:RPL39:GCD7:RPL17B…	32889:33157:30447:463:42254:16255:742:6657:1905775:1732:31571:6425:6616:2188:30518:51083:1903353:288:2000220:44416:447:6421:480:36187:30150:30437:60178:33260:32781:6457:6431:31031:1900153:1902917:1677:43936:1900445:51726:6913:6427:9061:6612:48194:30010:35025:724:15886:1195:6383:16567:1900461:6419:2181:10458:6407:36170:6235:140373:2000222:15986:31384:6487:70150:6892:6268:6446:6048:6436:461:45860:4…
43043	peptide biosynthetic process	167 out of 654 genes, 25.5%	793 out of 6473 background genes, 12.3%	6.21e-20	0	CCT8:RPB11:CDC5:TIF:RPS21:C1_01530C_A:C1_01580W_A:RPL10:TOM20:FRS2:TIF34:MIA40:RPP1A:RPL13:RPS16A:RPS1:RPL6:RLI1:HTA2:C1_04180W_A:ACS2:GRS1:C1_05720W_A:RPS14B:RPS22A:C1_06470W_A:C1_06890C_A:SUI2:FUN12:CDC42:TCP1:NTF2:RPL42:RPS17B:RPL2:RPL37B:WRS1:RPL27A:CDC54:RPG1A:C1_13030C_A:RPL14:LCB2:RPL4B:PAM16:TIF35:RPC10:C2_01030W_A:KAR2:RPS26A:C2_02270C_A:EFT2:RNR1:HEM2:RPL21A:RPS9B:GNA1:RPL39:GCD7:RPL17B…	32889:33157:30447:463:42254:16255:742:6657:1905775:1732:31571:6425:6616:2188:30518:51083:1903353:288:2000220:44416:447:6421:480:36187:30150:30437:60178:33260:32781:6457:6431:31031:1900153:1902917:1677:43936:1900445:51726:6913:6427:9061:6612:48194:30010:35025:724:15886:1195:6383:16567:1900461:6419:2181:10458:6407:36170:6235:140373:2000222:15986:31384:6487:70150:6892:6268:6446:6048:6436:461:45860:4…
6996	organelle organization	256 out of 654 genes, 39.1%	1481 out of 6473 background genes, 22.9%	6.95e-20	0	RPO41:C1_00660C_A:TUB2:ROT1:RRS1:CDC5:C1_01590C_A:ESP1:C1_02160W_A:C1_02240W_A:RPL10:TOM20:RSC2:YKT6:MIA40:RPL6:CDC12:MAS1:ARP7:RLI1:YPT1:MED17:C1_04040C_A:ERB1:HTA2:C1_04180W_A:CDC3:ACS2:NOP4:SEC21:RSC9:RPS14B:PGA63:RIA1:SKP1:FUN12:OLE1:CDC42:SEC24:YTM1:C1_09710C_A:TFA1:C1_10120C_A:CBK1:RPA190:CDC48:RPS17B:C1_10970W_A:TIM50:CSI2:CDC54:SEC18:ACT1:DAD1:MYO2:C1_14080W_A:C1_14090W_A:PAM16:IRR1:RSC8:…	6261:32889:30042:43629:33157:70507:30447:463:7004:48311:722:42254:42766:30174:45899:742:6657:16320:1905775:45819:44774:1732:2001209:1903459:76:51229:80129:51987:32995:706:34504:10898:71168:1905530:43577:34517:30100:6616:60303:7063:10570:98789:70783:1905168:10571:30518:1903353:70887:2000220:34462:44804:110045:70903:447:44878:35853:6303:480:1902845:43048:70987:36187:6031:30150:45875:60237:30437:601…
478	endonucleolytic cleavage involved in rRNA processing	119 out of 654 genes, 18.2%	473 out of 6473 background genes, 7.3%	1.05e-19	0	RPO41:RRS1:SUA71:C1_03830C_A:C1_04040C_A:NOP4:C1_06540C_A:RIA1:DIP2:C1_08660C_A:C1_09710C_A:C1_10880W_A:C1_10950C_A:C1_11090C_A:RPL37B:KRR1:CSI2:C1_12350W_A:C1_12820C_A:DIM1:C1_14080W_A:RRN3:MPP10:C2_00410C_A:C2_01220W_A:C2_01490C_A:C2_01820C_A:PRP3:TBF1:RPL17B:MAK5:LAS1:CDC46:MAK16:NOC4:MCM3:RCL1:YCS4:GLE1:NSA1:C2_08180C_A:RRP15:SUP35:C2_10740C_A:C2_10760C_A:C3_00420W_A:BMS1:UTP20:C3_02020W_A:C3…	6361:43629:30447:463:42254:30174:1905775:76:42780:6425:98789:288:2000220:34462:44804:447:480:6031:30437:33260:33621:22:43936:43007:51726:32508:71038:6401:294:1904594:30010:43144:6614:30847:51307:6383:7059:1900461:7076:33683:2181:6390:6407:36170:6378:45943:16075:71028:16479:71051:31505:1174:6446:387:10389:1112:31134:34965:461:72423:7096:35307:55:48315:43248:6038:1902626:44182:727:6511:34476:465:21…
479	endonucleolytic cleavage of tricistronic rRNA transcript (SSU-rRNA, 5.8S rRNA, LSU-rRNA)	119 out of 654 genes, 18.2%	473 out of 6473 background genes, 7.3%	1.05e-19	0	RPO41:RRS1:SUA71:C1_03830C_A:C1_04040C_A:NOP4:C1_06540C_A:RIA1:DIP2:C1_08660C_A:C1_09710C_A:C1_10880W_A:C1_10950C_A:C1_11090C_A:RPL37B:KRR1:CSI2:C1_12350W_A:C1_12820C_A:DIM1:C1_14080W_A:RRN3:MPP10:C2_00410C_A:C2_01220W_A:C2_01490C_A:C2_01820C_A:PRP3:TBF1:RPL17B:MAK5:LAS1:CDC46:MAK16:NOC4:MCM3:RCL1:YCS4:GLE1:NSA1:C2_08180C_A:RRP15:SUP35:C2_10740C_A:C2_10760C_A:C3_00420W_A:BMS1:UTP20:C3_02020W_A:C3…	6361:43629:30447:463:42254:30174:1905775:76:42780:6425:98789:288:2000220:34462:44804:447:480:6031:30437:33260:33621:22:43936:43007:51726:32508:71038:6401:294:1904594:30010:43144:6614:30847:51307:6383:7059:1900461:7076:33683:2181:6390:6407:36170:6378:45943:16075:71028:16479:71051:31505:1174:6446:387:10389:1112:31134:34965:461:72423:7096:35307:55:48315:43248:6038:1902626:44182:727:6511:34476:465:21…
90502	RNA phosphodiester bond hydrolysis, endonucleolytic	119 out of 654 genes, 18.2%	474 out of 6473 background genes, 7.3%	1.27e-19	0	RPO41:RRS1:SUA71:C1_03830C_A:C1_04040C_A:NOP4:C1_06540C_A:RIA1:DIP2:C1_08660C_A:C1_09710C_A:C1_10880W_A:C1_10950C_A:C1_11090C_A:RPL37B:KRR1:CSI2:C1_12350W_A:C1_12820C_A:DIM1:C1_14080W_A:RRN3:MPP10:C2_00410C_A:C2_01220W_A:C2_01490C_A:C2_01820C_A:PRP3:TBF1:RPL17B:MAK5:LAS1:CDC46:MAK16:NOC4:MCM3:RCL1:YCS4:GLE1:NSA1:C2_08180C_A:RRP15:SUP35:C2_10740C_A:C2_10760C_A:C3_00420W_A:BMS1:UTP20:C3_02020W_A:C3…	6361:43629:30447:463:42254:30174:1905775:76:42780:6425:98789:288:2000220:34462:44804:447:480:6031:30437:33260:33621:22:43936:43007:51726:32508:71038:6401:294:1904594:30010:43144:6614:30847:51307:6383:7059:1900461:7076:33683:2181:6390:6407:36170:6378:45943:16075:71028:16479:71051:31505:1174:6446:387:10389:1112:31134:34965:461:72423:7096:35307:55:48315:43248:6038:1902626:44182:727:6511:34476:465:21…
1901564	organonitrogen compound metabolic process	377 out of 654 genes, 57.6%	2569 out of 6473 background genes, 39.7%	1.97e-19	0	MVD:CCT8:C1_00660C_A:TUB2:ROT1:RPB11:CDC5:C1_01050C_A:TIF:RPS21:C1_01530C_A:C1_01580W_A:C1_01590C_A:ESP1:C1_01850C_A:C1_02240W_A:RPL10:TOM20:FRS2:RSC2:TIF34:MIA40:RPP1A:RPL13:RPS16A:RPS1:RPL6:BMH1:MAS1:ARP7:RLI1:RPN3:MED17:SUA71:HMG1:HTA2:C1_04180W_A:ACS2:ATP1:SEC21:RPT1:GRS1:C1_05720W_A:RSC9:MSI3:RPS14B:RPS22A:C1_06470W_A:C1_06890C_A:SUI2:SKP1:ADE5,7:FUN12:CDC42:ENO1:TCP1:ZWF1:ERG12:GUA1:ADE12:T…	6261:32889:6361:33157:30447:463:7004:722:46177:42254:42766:16255:30174:45899:742:6657:16320:31442:1905775:45819:44774:6673:1732:2001209:45732:1903459:76:51229:80129:19358:51987:6177:706:34504:10898:1905530:34517:31571:6425:6616:60303:7063:10570:2188:98789:70783:1905168:10571:30518:51083:1903353:288:2000220:1902391:44804:44416:110045:447:6421:44878:35853:480:6303:1902845:43048:36187:70476:6031:301…
6518	peptide metabolic process	169 out of 654 genes, 25.8%	822 out of 6473 background genes, 12.7%	5.15e-19	0	CCT8:RPB11:CDC5:TIF:RPS21:C1_01530C_A:C1_01580W_A:RPL10:TOM20:FRS2:TIF34:MIA40:RPP1A:RPL13:RPS16A:RPS1:RPL6:RLI1:HTA2:C1_04180W_A:ACS2:GRS1:C1_05720W_A:RPS14B:RPS22A:C1_06470W_A:C1_06890C_A:SUI2:FUN12:CDC42:TCP1:NTF2:RPL42:RPS17B:RPL2:RPL37B:WRS1:RPL27A:CDC54:RPG1A:SPC3:C1_13030C_A:RPL14:LCB2:RPL4B:PAM16:TIF35:RPC10:C2_01030W_A:KAR2:RPS26A:C2_02270C_A:EFT2:RNR1:HEM2:RPL21A:RPS9B:GNA1:RPL39:GCD7:R…	32889:33157:30447:463:42254:16255:742:6657:1905775:1732:45732:31571:6425:6616:2188:30518:51083:1903353:288:2000220:44416:447:6421:480:36187:30150:30437:60178:33260:32781:6457:6431:31031:1900153:1902917:1677:43936:1900445:51726:6913:6427:9061:6612:48194:30010:35025:724:15886:1195:6383:16567:1900461:6419:2181:10458:6407:36170:6465:6235:140373:2000222:15986:31384:6487:70150:6892:6268:6446:6048:6436:…
42273	ribosomal large subunit biogenesis	128 out of 654 genes, 19.6%	546 out of 6473 background genes, 8.4%	1.71e-18	0	RRS1:RPL10:RPL6:RLI1:C1_03830C_A:C1_04040C_A:ERB1:NOP4:C1_05720W_A:RSC9:C1_06540C_A:RIA1:YPD1:C1_08660C_A:YTM1:C1_09710C_A:RPA190:C1_10970W_A:RPL37B:CSI2:C1_12350W_A:C1_12820C_A:C1_14080W_A:C2_01220W_A:C2_01490C_A:C2_01820C_A:C2_02150C_A:UTP22:PRP3:C2_04570W_A:RPL17B:SNU114:MAK5:RPF2:C2_05750W_A:LAS1:SMD2:MAK16:RPL11:GLE1:NSA1:C2_08180C_A:UTP15:TIF4631:C2_08840W_A:SGT1:PES1:RRP15:RPL3:C2_10740C_A…	60258:43629:70507:30447:463:42254:42766:42780:98789:2000220:447:480:70476:30150:33621:6913:71038:6401:294:349:1904594:30010:43144:6614:30847:6383:1900461:2181:36170:6378:45943:16075:51276:71028:71051:31505:6446:278:6048:387:10389:1112:461:34965:51382:72423:55:6281:44182:1902626:110136:6273:34476:465:18364:61780:34498:1901195:6266:467:6999:1902441:45039:34622:70651:16070:281:6415:472:6363:6450:636…
43604	amide biosynthetic process	168 out of 654 genes, 25.7%	825 out of 6473 background genes, 12.7%	2.15e-18	0	CCT8:RPB11:CDC5:TIF:RPS21:C1_01530C_A:C1_01580W_A:RPL10:TOM20:FRS2:TIF34:MIA40:RPP1A:RPL13:RPS16A:RPS1:RPL6:RLI1:HTA2:C1_04180W_A:ACS2:GRS1:C1_05720W_A:RPS14B:RPS22A:C1_06470W_A:C1_06890C_A:SUI2:FUN12:CDC42:TCP1:NTF2:RPL42:RPS17B:RPL2:RPL37B:WRS1:RPL27A:CDC54:RPG1A:C1_13030C_A:RPL14:LCB2:RPL4B:PAM16:TIF35:RPC10:C2_01030W_A:KAR2:RPS26A:C2_02270C_A:EFT2:RNR1:HEM2:RPL21A:RPS9B:GNA1:RPL39:GCD7:RPL17B…	32889:33157:30447:463:42254:16255:742:6657:1905775:1732:31571:6425:6616:2188:30518:51083:1903353:288:2000220:44416:447:6421:480:36187:30150:30437:60178:33260:32781:6457:6431:31031:1900153:1902917:1677:43936:1900445:51726:6913:6427:9061:6612:48194:30010:35025:724:15886:1195:6383:16567:1900461:6419:2181:10458:6407:36170:6235:140373:2000222:15986:31384:6487:70150:6892:6268:6446:6048:6436:461:45860:4…
27	ribosomal large subunit assembly	48 out of 654 genes, 7.3%	105 out of 6473 background genes, 1.6%	5.26e-18	0	RPL10:RPL6:C1_04040C_A:ERB1:NOP4:C1_09710C_A:RPA190:C1_10970W_A:CSI2:C1_14080W_A:UTP22:MAK5:RPF2:C2_05750W_A:RPL11:RPL3:C2_10740C_A:BMS1:ARP9:C3_01560W_A:RPL12:C3_02350W_A:SMC3:C3_04370C_A:MAK21:C3_05160C_A:C4_05010W_A:C4_05330C_A:SPB4:C5_04720C_A:HAS1:C5_05340W_A:RPL25:C6_02230W_A:POL5:SPB1:RPA135:RPL5:C7_03400C_A:UTP18:PWP2:CR_04170W_A:NOC2:CR_05550C_A:SDA1:TSR1:CR_09800C_A:DRS1	43629:70507:30447:463:42254:42766:447:480:71038:6401:30010:6614:2181:36170:16075:45943:71051:31505:461:55:1902626:110136:34476:465:61780:467:6415:472:6360:30490:6412:7131:470:16072:390:1990145:90070:71042:6337:51177:9303:71049:9396:43044:6357:7064:27:46654:42797:9267:7130:16584:42273:920:70475:462:42493:45944:62022:7089:1990417:34475:32956:464:6409:42790:6397:30036:42274:71035:6368:6355:1990414:3…
1901566	organonitrogen compound biosynthetic process	223 out of 654 genes, 34.1%	1258 out of 6473 background genes, 19.4%	9.52e-18	0	CCT8:TUB2:ROT1:RPB11:CDC5:C1_01050C_A:TIF:RPS21:C1_01530C_A:C1_01580W_A:ESP1:C1_02240W_A:RPL10:TOM20:FRS2:TIF34:MIA40:RPP1A:RPL13:RPS16A:RPS1:RPL6:BMH1:RLI1:HTA2:C1_04180W_A:ACS2:ATP1:GRS1:C1_05720W_A:RPS14B:RPS22A:C1_06470W_A:C1_06890C_A:SUI2:ADE5,7:FUN12:CDC42:TCP1:GUA1:ADE12:NTF2:RPL42:RPS17B:RPL2:WBP1:RPL37B:ARO7:CDC6:RIB3:WRS1:RPL27A:CDC54:RPG1A:C1_13030C_A:RPL14:AGM1:LCB2:RPL4B:PAM16:TIF35:…	32889:33157:30447:463:42254:16255:30174:742:6657:1905775:6673:1732:19358:6177:31571:6425:6616:2188:30518:51083:1903353:288:2000220:44416:447:6421:44878:480:43048:36187:6031:30150:60178:30437:33260:32781:36168:6457:6431:31031:98863:5992:22:1900153:1902917:1677:43936:36178:1900445:51726:31536:6913:6427:9061:6754:46417:6612:6555:48194:1903468:30010:35025:724:36244:15886:1195:30473:6383:16567:1900461…
43603	cellular amide metabolic process	174 out of 654 genes, 26.6%	881 out of 6473 background genes, 13.6%	1.08e-17	0	MVD:CCT8:RPB11:CDC5:TIF:RPS21:C1_01530C_A:C1_01580W_A:RPL10:TOM20:FRS2:TIF34:MIA40:RPP1A:RPL13:RPS16A:RPS1:RPL6:RLI1:HMG1:HTA2:C1_04180W_A:ACS2:GRS1:C1_05720W_A:RPS14B:RPS22A:C1_06470W_A:C1_06890C_A:SUI2:FUN12:CDC42:TCP1:ERG12:NTF2:RPL42:RPS17B:RPL2:RPL37B:WRS1:RPL27A:CDC54:RPG1A:SPC3:C1_13030C_A:RPL14:LCB2:RPL4B:PAM16:TIF35:RPC10:C2_01030W_A:KAR2:RPS26A:C2_02270C_A:EFT2:RNR1:HEM2:RPL21A:RPS9B:GN…	32889:33157:30447:463:42254:16255:742:6657:1905775:1732:45732:31571:6425:6616:2188:30518:51083:1903353:288:2000220:44416:447:6421:480:36187:30150:30437:60178:33260:32781:6457:6431:31031:15936:1900153:1902917:1677:43936:1900445:51726:6913:6084:6427:9061:6612:48194:30010:35025:724:15886:1195:6383:16567:1900461:6419:2181:10458:6407:36170:6465:6235:140373:2000222:15986:31384:6487:70150:6892:6268:6446…
19438	aromatic compound biosynthetic process	122 out of 654 genes, 18.7%	523 out of 6473 background genes, 8.1%	3.03e-17	0	RPO41:RPB11:RPB7:C1_01590C_A:PMM1:RSC2:ARP7:MED17:SUA71:ACS2:ATP1:GRS1:RSC9:TAF145:ADE5,7:GUA1:ADE12:TFA1:C1_10120C_A:TBP1:RPA190:ARO7:C1_12350W_A:C1_12820C_A:RSC8:RPC10:RRN3:C2_00220C_A:RFA1:RSC58:SPT5:C2_01490C_A:C2_01530C_A:C2_02500W_A:RNR21:RNR1:NSP1:HEM2:GNA1:TBF1:C2_04500W_A:ERF1:CDC21:RPC40:C2_05530C_A:COG4:IMH3:RFA2:TAF4:HEM15:PMI1:HEM3:C2_10680W_A:C2_10860C_A:SEC6:PMA1:C3_00830C_A:ARP9:S…	6261:6361:30447:463:7004:722:42766:45899:2001209:1903459:19358:6177:7063:98789:288:44416:447:6303:480:70987:33621:45184:301:45005:80163:43137:43936:1900182:51726:6352:32508:6754:46417:71038:6401:1904594:6555:43144:30010:70914:97394:1900189:45892:724:30847:97064:1195:6383:7059:16567:710:90262:32215:6298:33683:2181:6283:6390:31145:36170:6378:16075:6235:8298:31938:71028:70478:15986:717:71051:70150:1…
18130	heterocycle biosynthetic process	124 out of 654 genes, 19.0%	538 out of 6473 background genes, 8.3%	4.11e-17	0	RPO41:RPB11:RPB7:C1_01590C_A:PMM1:RSC2:ARP7:MED17:SUA71:ACS2:ATP1:GRS1:RSC9:TAF145:ADE5,7:GUA1:ADE12:TFA1:C1_10120C_A:TBP1:RPA190:C1_12350W_A:RIB3:C1_12820C_A:RSC8:RPC10:RRN3:C2_00220C_A:RFA1:RSC58:SPT5:C2_01490C_A:C2_01530C_A:C2_02500W_A:RNR21:RNR1:NSP1:HEM2:GNA1:TBF1:C2_04500W_A:ERF1:CDC21:RPC40:C2_05530C_A:COG4:IMH3:RFA2:TAF4:HEM15:PMI1:HEM3:C2_10680W_A:C2_10860C_A:SEC6:PMA1:C3_00830C_A:ARP9:S…	6261:6361:30447:463:7004:722:42766:45899:2001209:1903459:19358:6177:7063:98789:288:44416:447:6303:480:70987:33621:45184:301:45005:80163:43137:43936:1900182:51726:6352:32508:6754:71038:6401:1904594:6555:43144:30010:70914:97394:1900189:45892:724:30847:97064:1195:6383:7059:16567:710:90262:32215:6298:33683:2181:6283:6390:31145:36170:6378:16075:6235:8298:31938:71028:70478:15986:717:71051:70150:15893:3…
34654	nucleobase-containing compound biosynthetic process	111 out of 654 genes, 17.0%	458 out of 6473 background genes, 7.1%	9.64e-17	0	RPO41:RPB11:RPB7:C1_01590C_A:PMM1:RSC2:ARP7:MED17:SUA71:ACS2:ATP1:GRS1:RSC9:TAF145:ADE5,7:GUA1:ADE12:TFA1:C1_10120C_A:TBP1:RPA190:C1_12350W_A:C1_12820C_A:RSC8:RPC10:RRN3:C2_00220C_A:RFA1:RSC58:SPT5:C2_01490C_A:C2_01530C_A:C2_02500W_A:RNR21:RNR1:NSP1:GNA1:TBF1:C2_04500W_A:ERF1:CDC21:RPC40:C2_05530C_A:COG4:IMH3:RFA2:TAF4:PMI1:C2_10680W_A:SEC6:PMA1:C3_00830C_A:ARP9:STH1:POL1:TAF60:SRB1:SUB2:ATP2:RAT…	6261:6361:30447:463:7004:722:42766:45899:2001209:1903459:19358:6177:7063:98789:288:44416:447:6303:480:70987:33621:45184:301:45005:80163:43137:43936:1900182:51726:6352:32508:6754:71038:6401:1904594:43144:30010:70914:97394:1900189:45892:724:30847:97064:1195:6383:7059:16567:710:90262:32215:6298:33683:2181:6283:6390:31145:36170:6378:16075:6235:8298:31938:71028:70478:15986:717:71051:70150:15893:31505:…
19538	protein metabolic process	332 out of 654 genes, 50.8%	2239 out of 6473 background genes, 34.6%	4.16e-16	0	CCT8:C1_00660C_A:TUB2:ROT1:RPB11:CDC5:C1_01050C_A:TIF:RPS21:C1_01530C_A:C1_01580W_A:C1_01590C_A:ESP1:C1_01850C_A:RPL10:TOM20:FRS2:RSC2:TIF34:MIA40:RPP1A:RPL13:RPS16A:RPS1:RPL6:BMH1:MAS1:ARP7:RLI1:RPN3:MED17:SUA71:HTA2:C1_04180W_A:ACS2:SEC21:RPT1:GRS1:C1_05720W_A:RSC9:MSI3:RPS14B:RPS22A:C1_06470W_A:C1_06890C_A:SUI2:SKP1:FUN12:CDC42:TCP1:ZWF1:TFA1:ERO1:NTF2:CBK1:RPL42:TBP1:CDC48:RPS17B:C1_10950C_A:…	6261:32889:6361:33157:30447:463:7004:722:42254:42766:16255:30174:45899:742:6657:16320:31442:1905775:45819:44774:1732:2001209:45732:1903459:76:51229:80129:19358:51987:706:34504:10898:1905530:34517:31571:6425:6616:60303:7063:10570:2188:98789:70783:1905168:10571:30518:51083:1903353:288:2000220:1902391:44804:44416:110045:447:6421:44878:35853:480:6303:1902845:43048:36187:70476:6031:30150:45875:60237:6…
51169	nuclear transport	64 out of 654 genes, 9.8%	195 out of 6473 background genes, 3.0%	1.74e-15	0	RRS1:C1_01470W_A:RPS21:C1_01590C_A:C1_02240W_A:RLI1:YPT1:C1_04040C_A:RSC9:C1_07690C_A:C1_08110W_A:CDC42:NTF2:C2_01220W_A:RPS26A:UTP22:NSP1:C2_05530C_A:C2_05750W_A:GSP1:YCS4:GLE1:KRE30:RSP5:UTP8:DBP5:RNA1:RPS15:RPS19A:YST1:NOG1:TAF60:NUP159:SUB2:RPF1:CMD1:C4_06210C_A:C4_06790W_A:C5_00150C_A:SMC4:RIX7:RPS5:C6_02230W_A:SEC27:NOG2:NUP82:RPS28B:RPS18:C7_02780W_A:ENP1:CRM1:YRB1:ACC1:SEC4:RHO1:CR_02970C…	32889:33157:30447:463:42254:742:32995:1905530:34517:51083:2000220:44804:44416:447:480:36187:60237:30437:60178:32880:1900153:1902917:43007:1900445:51726:6913:32508:6612:48194:30010:1905758:2000200:61912:97064:51307:16567:1900461:7076:6644:33683:2181:6283:35494:6407:36170:6378:45943:51276:6513:8298:2000222:31938:31384:1903395:6997:31505:31321:34727:43549:51090:6446:10389:461:2000238:7096:43162:55:6…
6913	nucleocytoplasmic transport	64 out of 654 genes, 9.8%	195 out of 6473 background genes, 3.0%	1.74e-15	0	RRS1:C1_01470W_A:RPS21:C1_01590C_A:C1_02240W_A:RLI1:YPT1:C1_04040C_A:RSC9:C1_07690C_A:C1_08110W_A:CDC42:NTF2:C2_01220W_A:RPS26A:UTP22:NSP1:C2_05530C_A:C2_05750W_A:GSP1:YCS4:GLE1:KRE30:RSP5:UTP8:DBP5:RNA1:RPS15:RPS19A:YST1:NOG1:TAF60:NUP159:SUB2:RPF1:CMD1:C4_06210C_A:C4_06790W_A:C5_00150C_A:SMC4:RIX7:RPS5:C6_02230W_A:SEC27:NOG2:NUP82:RPS28B:RPS18:C7_02780W_A:ENP1:CRM1:YRB1:ACC1:SEC4:RHO1:CR_02970C…	32889:33157:30447:463:42254:742:32995:1905530:34517:51083:2000220:44804:44416:447:480:36187:60237:30437:60178:32880:1900153:1902917:43007:1900445:51726:6913:32508:6612:48194:30010:1905758:2000200:61912:97064:51307:16567:1900461:7076:6644:33683:2181:6283:35494:6407:36170:6378:45943:51276:6513:8298:2000222:31938:31384:1903395:6997:31505:31321:34727:43549:51090:6446:10389:461:2000238:7096:43162:55:6…
32774	RNA biosynthetic process	84 out of 654 genes, 12.8%	309 out of 6473 background genes, 4.8%	3.31e-15	0	RPO41:RPB11:RPB7:C1_01590C_A:RSC2:ARP7:MED17:SUA71:GRS1:RSC9:TAF145:TFA1:C1_10120C_A:TBP1:RPA190:C1_12350W_A:C1_12820C_A:RSC8:RPC10:RRN3:C2_00220C_A:RSC58:SPT5:C2_01490C_A:C2_02500W_A:NSP1:TBF1:C2_04500W_A:ERF1:RPC40:C2_05530C_A:COG4:TAF4:C2_10680W_A:SEC6:ARP9:STH1:POL1:TAF60:SUB2:RAT1:TOA2:NHP6A:TFG1:C4_02090C_A:C4_02430W_A:C4_03040W_A:C4_03090W_A:C4_04120C_A:C4_05630W_A:PRI2:CDC68:C4_07060W_A:S…	6261:6361:30447:463:42766:45899:2001209:7063:98789:288:447:6303:480:33621:301:80163:43936:1900182:51726:6352:32508:71038:6401:1904594:43144:30010:70914:97394:1900189:45892:724:30847:97064:1195:6383:7059:16567:90262:32215:33683:2181:6283:6390:31145:36170:6378:16075:8298:31938:71028:70478:717:71051:70150:1174:34727:51090:10508:10389:1112:43392:60261:55:6281:6893:44182:6511:34476:184:45951:51601:689…
6403	RNA localization	58 out of 654 genes, 8.9%	172 out of 6473 background genes, 2.7%	1.95e-14	0	RRS1:C1_01470W_A:RPS21:C1_01590C_A:TOM20:RLI1:C1_04040C_A:RSC9:C1_07690C_A:C1_08110W_A:C2_01220W_A:SPT5:RPS26A:UTP22:NSP1:C2_05530C_A:C2_05750W_A:GSP1:YCS4:GLE1:KRE30:RSP5:UTP8:C3_01720C_A:DBP5:RNA1:RPS15:RPS19A:YST1:NOG1:TAF60:NUP159:SUB2:RPF1:C4_06210C_A:SMC4:RIX7:RPS5:C6_02230W_A:SEC27:NOG2:NUP82:RPS28B:RPS18:C7_02780W_A:C7_03400C_A:ENP1:CRM1:YRB1:CR_02970C_A:CR_03930C_A:MEX67:SEC26:RPS3:SDA1:…	43629:30447:463:42254:2001209:1905530:34517:51083:2000220:44804:44416:447:480:30150:32880:1900153:43007:51726:6913:32508:71038:6401:2000200:61912:97064:51307:16567:1900461:7076:90262:33683:2181:6283:6407:36170:6378:16075:45943:51276:6513:8298:31938:31384:6997:71051:34727:51090:6446:10508:10389:461:2000238:7096:43162:55:6333:1902626:44182:46827:6511:34476:1901673:10793:46822:467:6999:2000144:6452:…
51168	nuclear export	53 out of 654 genes, 8.1%	150 out of 6473 background genes, 2.3%	5.28e-14	0	RRS1:C1_01470W_A:RPS21:C1_01590C_A:RLI1:C1_04040C_A:RSC9:C1_07690C_A:C1_08110W_A:C2_01220W_A:RPS26A:UTP22:NSP1:C2_05530C_A:C2_05750W_A:GSP1:YCS4:GLE1:KRE30:RSP5:UTP8:DBP5:RNA1:RPS15:RPS19A:YST1:NOG1:TAF60:NUP159:SUB2:RPF1:C4_06210C_A:SMC4:RIX7:RPS5:C6_02230W_A:SEC27:NOG2:NUP82:RPS28B:RPS18:C7_02780W_A:ENP1:CRM1:YRB1:CR_02970C_A:CR_03930C_A:MEX67:RPS3:SDA1:NMD3:CR_07080W_A:SSB1	30447:463:42254:1905530:34517:51083:2000220:44804:44416:447:480:32880:1900153:43007:51726:6913:32508:2000200:61912:97064:51307:16567:1900461:7076:33683:2181:6283:6407:36170:6378:45943:51276:6513:8298:31938:31384:6997:34727:51090:6446:10389:461:2000238:7096:43162:55:6333:1902626:44182:46827:6511:1901673:10793:46822:467:6999:2000144:6452:51865:45903:6415:31124:472:45807:6607:6450:51453:10795:200020…
50658	RNA transport	54 out of 654 genes, 8.3%	155 out of 6473 background genes, 2.4%	5.36e-14	0	RRS1:C1_01470W_A:RPS21:C1_01590C_A:TOM20:RLI1:C1_04040C_A:RSC9:C1_07690C_A:C1_08110W_A:C2_01220W_A:RPS26A:UTP22:NSP1:C2_05530C_A:C2_05750W_A:GSP1:YCS4:GLE1:KRE30:RSP5:UTP8:DBP5:RNA1:RPS15:RPS19A:YST1:NOG1:TAF60:NUP159:SUB2:RPF1:C4_06210C_A:SMC4:RIX7:RPS5:C6_02230W_A:SEC27:NOG2:NUP82:RPS28B:RPS18:C7_02780W_A:ENP1:CRM1:YRB1:CR_02970C_A:CR_03930C_A:MEX67:RPS3:SDA1:NMD3:CR_07080W_A:SSB1	30447:463:42254:1905530:34517:51083:2000220:44804:44416:447:480:30150:32880:1900153:43007:51726:6913:32508:2000200:61912:97064:51307:16567:1900461:7076:33683:2181:6283:6407:36170:6378:45943:51276:6513:8298:31938:31384:6997:34727:51090:6446:10389:461:2000238:7096:43162:55:6333:1902626:44182:46827:6511:1901673:10793:46822:467:6999:2000144:6452:51865:45903:6415:31124:472:45807:6607:6450:51453:10795:…
51236	establishment of RNA localization	54 out of 654 genes, 8.3%	155 out of 6473 background genes, 2.4%	5.36e-14	0	RRS1:C1_01470W_A:RPS21:C1_01590C_A:TOM20:RLI1:C1_04040C_A:RSC9:C1_07690C_A:C1_08110W_A:C2_01220W_A:RPS26A:UTP22:NSP1:C2_05530C_A:C2_05750W_A:GSP1:YCS4:GLE1:KRE30:RSP5:UTP8:DBP5:RNA1:RPS15:RPS19A:YST1:NOG1:TAF60:NUP159:SUB2:RPF1:C4_06210C_A:SMC4:RIX7:RPS5:C6_02230W_A:SEC27:NOG2:NUP82:RPS28B:RPS18:C7_02780W_A:ENP1:CRM1:YRB1:CR_02970C_A:CR_03930C_A:MEX67:RPS3:SDA1:NMD3:CR_07080W_A:SSB1	30447:463:42254:1905530:34517:51083:2000220:44804:44416:447:480:30150:32880:1900153:43007:51726:6913:32508:2000200:61912:97064:51307:16567:1900461:7076:33683:2181:6283:6407:36170:6378:45943:51276:6513:8298:31938:31384:6997:34727:51090:6446:10389:461:2000238:7096:43162:55:6333:1902626:44182:46827:6511:1901673:10793:46822:467:6999:2000144:6452:51865:45903:6415:31124:472:45807:6607:6450:51453:10795:…
50657	nucleic acid transport	54 out of 654 genes, 8.3%	156 out of 6473 background genes, 2.4%	7.43e-14	0	RRS1:C1_01470W_A:RPS21:C1_01590C_A:TOM20:RLI1:C1_04040C_A:RSC9:C1_07690C_A:C1_08110W_A:C2_01220W_A:RPS26A:UTP22:NSP1:C2_05530C_A:C2_05750W_A:GSP1:YCS4:GLE1:KRE30:RSP5:UTP8:DBP5:RNA1:RPS15:RPS19A:YST1:NOG1:TAF60:NUP159:SUB2:RPF1:C4_06210C_A:SMC4:RIX7:RPS5:C6_02230W_A:SEC27:NOG2:NUP82:RPS28B:RPS18:C7_02780W_A:ENP1:CRM1:YRB1:CR_02970C_A:CR_03930C_A:MEX67:RPS3:SDA1:NMD3:CR_07080W_A:SSB1	30447:463:42254:1905530:34517:51083:2000220:44804:44416:447:480:30150:32880:1900153:43007:51726:6913:32508:2000200:61912:97064:51307:16567:1900461:7076:33683:2181:6283:6407:36170:6378:45943:51276:6513:8298:31938:31384:6997:34727:51090:6446:10389:461:2000238:7096:43162:55:6333:1902626:44182:46827:6511:1901673:10793:46822:467:6999:2000144:6452:51865:45903:6415:31124:472:45807:6607:6450:51453:10795:…
6351	transcription, DNA-templated	81 out of 654 genes, 12.4%	306 out of 6473 background genes, 4.7%	8.24e-14	0	RPO41:RPB11:RPB7:C1_01590C_A:RSC2:ARP7:MED17:SUA71:GRS1:RSC9:TAF145:TFA1:C1_10120C_A:TBP1:RPA190:C1_12350W_A:C1_12820C_A:RSC8:RPC10:RRN3:C2_00220C_A:RSC58:SPT5:C2_01490C_A:C2_02500W_A:NSP1:TBF1:C2_04500W_A:ERF1:RPC40:C2_05530C_A:COG4:TAF4:C2_10680W_A:SEC6:ARP9:STH1:TAF60:SUB2:RAT1:TOA2:NHP6A:TFG1:C4_02090C_A:C4_02430W_A:C4_03040W_A:C4_03090W_A:C4_04120C_A:C4_05630W_A:CDC68:C4_07060W_A:SEC10:BDF1:…	6261:6361:30447:463:42766:45899:2001209:7063:98789:288:447:6303:480:33621:301:80163:43936:1900182:51726:6352:32508:71038:6401:1904594:43144:30010:70914:97394:1900189:45892:724:30847:97064:1195:6383:7059:16567:90262:32215:33683:2181:6283:6390:31145:36170:6378:16075:8298:31938:71028:70478:717:71051:70150:1174:34727:51090:10508:10389:1112:43392:60261:55:6281:6893:44182:6511:34476:184:45951:51601:689…
97659	nucleic acid-templated transcription	81 out of 654 genes, 12.4%	306 out of 6473 background genes, 4.7%	8.24e-14	0	RPO41:RPB11:RPB7:C1_01590C_A:RSC2:ARP7:MED17:SUA71:GRS1:RSC9:TAF145:TFA1:C1_10120C_A:TBP1:RPA190:C1_12350W_A:C1_12820C_A:RSC8:RPC10:RRN3:C2_00220C_A:RSC58:SPT5:C2_01490C_A:C2_02500W_A:NSP1:TBF1:C2_04500W_A:ERF1:RPC40:C2_05530C_A:COG4:TAF4:C2_10680W_A:SEC6:ARP9:STH1:TAF60:SUB2:RAT1:TOA2:NHP6A:TFG1:C4_02090C_A:C4_02430W_A:C4_03040W_A:C4_03090W_A:C4_04120C_A:C4_05630W_A:CDC68:C4_07060W_A:SEC10:BDF1:…	6261:6361:30447:463:42766:45899:2001209:7063:98789:288:447:6303:480:33621:301:80163:43936:1900182:51726:6352:32508:71038:6401:1904594:43144:30010:70914:97394:1900189:45892:724:30847:97064:1195:6383:7059:16567:90262:32215:33683:2181:6283:6390:31145:36170:6378:16075:8298:31938:71028:70478:717:71051:70150:1174:34727:51090:10508:10389:1112:43392:60261:55:6281:6893:44182:6511:34476:184:45951:51601:689…
967	rRNA 5'-end processing	99 out of 654 genes, 15.1%	419 out of 6473 background genes, 6.5%	9.21e-14	0	RPO41:C1_03830C_A:C1_04040C_A:NOP4:C1_06540C_A:RIA1:DIP2:C1_09710C_A:C1_10880W_A:C1_10950C_A:C1_11090C_A:CSI2:C1_12350W_A:C1_12820C_A:DIM1:C1_14080W_A:RRN3:MPP10:C2_00410C_A:C2_01820C_A:PRP3:TBF1:MAK5:LAS1:CDC46:MAK16:NOC4:MCM3:RCL1:GLE1:NSA1:C2_08180C_A:RRP15:C2_10740C_A:C2_10760C_A:C3_00420W_A:BMS1:UTP20:C3_02020W_A:C3_03260W_A:C3_03330C_A:C3_04370C_A:MAK21:NOP14:C3_05150W_A:C3_05160C_A:GCD2:C3…	6361:43629:30447:463:42254:30174:1905775:42780:6425:98789:2000220:34462:447:480:6031:33260:33621:43936:32508:71038:6401:294:30010:43144:6614:30847:6383:1900461:7076:6390:36170:6378:45943:16075:71028:16479:71051:31505:6446:387:1112:31134:34965:72423:7096:55:48315:43248:6038:1902626:44182:727:34476:465:2183:34599:154:467:10833:70651:32211:31124:472:6363:31119:1902406:6468:6360:7094:2:6696:30846:627…
34471	ncRNA 5'-end processing	99 out of 654 genes, 15.1%	420 out of 6473 background genes, 6.5%	1.09e-13	0	RPO41:C1_03830C_A:C1_04040C_A:NOP4:C1_06540C_A:RIA1:DIP2:C1_09710C_A:C1_10880W_A:C1_10950C_A:C1_11090C_A:CSI2:C1_12350W_A:C1_12820C_A:DIM1:C1_14080W_A:RRN3:MPP10:C2_00410C_A:C2_01820C_A:PRP3:TBF1:MAK5:LAS1:CDC46:MAK16:NOC4:MCM3:RCL1:GLE1:NSA1:C2_08180C_A:RRP15:C2_10740C_A:C2_10760C_A:C3_00420W_A:BMS1:UTP20:C3_02020W_A:C3_03260W_A:C3_03330C_A:C3_04370C_A:MAK21:NOP14:C3_05150W_A:C3_05160C_A:GCD2:C3…	6361:43629:30447:463:42254:30174:1905775:42780:6425:98789:2000220:34462:447:480:6031:33260:33621:43936:32508:71038:6401:294:30010:43144:6614:30847:6383:1900461:7076:6390:36170:6378:45943:16075:71028:16479:71051:31505:6446:387:1112:31134:34965:72423:7096:55:48315:43248:6038:1902626:44182:727:34476:465:2183:34599:154:467:10833:70651:32211:31124:472:6363:31119:1902406:6468:6360:7094:2:6696:30846:627…
966	RNA 5'-end processing	99 out of 654 genes, 15.1%	421 out of 6473 background genes, 6.5%	1.3e-13	0	RPO41:C1_03830C_A:C1_04040C_A:NOP4:C1_06540C_A:RIA1:DIP2:C1_09710C_A:C1_10880W_A:C1_10950C_A:C1_11090C_A:CSI2:C1_12350W_A:C1_12820C_A:DIM1:C1_14080W_A:RRN3:MPP10:C2_00410C_A:C2_01820C_A:PRP3:TBF1:MAK5:LAS1:CDC46:MAK16:NOC4:MCM3:RCL1:GLE1:NSA1:C2_08180C_A:RRP15:C2_10740C_A:C2_10760C_A:C3_00420W_A:BMS1:UTP20:C3_02020W_A:C3_03260W_A:C3_03330C_A:C3_04370C_A:MAK21:NOP14:C3_05150W_A:C3_05160C_A:GCD2:C3…	6361:43629:30447:463:42254:30174:1905775:42780:6425:98789:2000220:34462:447:480:6031:33260:33621:43936:32508:71038:6401:294:30010:43144:6614:30847:6383:1900461:7076:6390:36170:6378:45943:16075:71028:16479:71051:31505:6446:387:1112:31134:34965:72423:7096:55:48315:43248:6038:1902626:44182:727:34476:465:2183:34599:154:467:10833:70651:32211:31124:472:6363:31119:1902406:6468:6360:7094:2:6696:30846:627…
6405	RNA export from nucleus	52 out of 654 genes, 8.0%	149 out of 6473 background genes, 2.3%	1.96e-13	0	RRS1:C1_01470W_A:RPS21:C1_01590C_A:RLI1:C1_04040C_A:RSC9:C1_08110W_A:C2_01220W_A:RPS26A:UTP22:NSP1:C2_05530C_A:C2_05750W_A:GSP1:YCS4:GLE1:KRE30:RSP5:UTP8:DBP5:RNA1:RPS15:RPS19A:YST1:NOG1:TAF60:NUP159:SUB2:RPF1:C4_06210C_A:SMC4:RIX7:RPS5:C6_02230W_A:SEC27:NOG2:NUP82:RPS28B:RPS18:C7_02780W_A:ENP1:CRM1:YRB1:CR_02970C_A:CR_03930C_A:MEX67:RPS3:SDA1:NMD3:CR_07080W_A:SSB1	30447:463:42254:1905530:34517:51083:2000220:44804:44416:447:480:32880:1900153:43007:51726:6913:32508:2000200:61912:97064:51307:16567:1900461:7076:33683:2181:6283:6407:36170:6378:45943:51276:6513:8298:31938:31384:6997:34727:51090:6446:10389:461:2000238:7096:43162:55:6333:1902626:44182:46827:6511:1901673:10793:46822:467:6999:2000144:6452:51865:45903:6415:31124:472:45807:6607:6450:51453:10795:200020…
6611	protein export from nucleus	52 out of 654 genes, 8.0%	149 out of 6473 background genes, 2.3%	1.96e-13	0	RRS1:C1_01470W_A:RPS21:C1_01590C_A:RLI1:C1_04040C_A:RSC9:C1_07690C_A:C1_08110W_A:C2_01220W_A:RPS26A:UTP22:NSP1:C2_05530C_A:C2_05750W_A:GSP1:YCS4:GLE1:KRE30:RSP5:UTP8:DBP5:RNA1:RPS15:RPS19A:YST1:NOG1:TAF60:NUP159:SUB2:RPF1:C4_06210C_A:SMC4:RIX7:RPS5:C6_02230W_A:SEC27:NOG2:NUP82:RPS28B:RPS18:C7_02780W_A:ENP1:CRM1:CR_02970C_A:CR_03930C_A:MEX67:RPS3:SDA1:NMD3:CR_07080W_A:SSB1	30447:463:42254:1905530:34517:51083:2000220:44804:44416:447:480:32880:1900153:43007:51726:6913:32508:2000200:61912:97064:51307:16567:1900461:7076:33683:2181:6283:6407:36170:6378:45943:51276:6513:8298:31938:31384:6997:34727:51090:6446:10389:461:2000238:7096:43162:55:6333:1902626:44182:46827:6511:1901673:10793:46822:467:6999:2000144:6452:51865:45903:6415:31124:472:45807:6607:6450:51453:10795:200020…
472	endonucleolytic cleavage to generate mature 5'-end of SSU-rRNA from (SSU-rRNA, 5.8S rRNA, LSU-rRNA)	97 out of 654 genes, 14.8%	417 out of 6473 background genes, 6.4%	6.11e-13	0	RPO41:C1_03830C_A:C1_04040C_A:NOP4:C1_06540C_A:RIA1:DIP2:C1_09710C_A:C1_10880W_A:C1_10950C_A:C1_11090C_A:C1_12350W_A:C1_12820C_A:DIM1:C1_14080W_A:RRN3:MPP10:C2_00410C_A:C2_01820C_A:PRP3:TBF1:MAK5:LAS1:CDC46:MAK16:NOC4:MCM3:RCL1:GLE1:NSA1:C2_08180C_A:RRP15:C2_10740C_A:C2_10760C_A:C3_00420W_A:BMS1:UTP20:C3_02020W_A:C3_03260W_A:C3_03330C_A:C3_04370C_A:MAK21:NOP14:C3_05150W_A:C3_05160C_A:GCD2:C3_0780…	6361:43629:30447:463:42254:30174:1905775:42780:6425:98789:2000220:34462:447:480:6031:33260:33621:43936:32508:71038:6401:294:30010:43144:6614:30847:6383:1900461:7076:6390:36170:6378:45943:16075:71028:16479:71051:31505:6446:387:1112:31134:34965:72423:7096:55:48315:43248:6038:1902626:44182:727:34476:2183:34599:154:467:10833:70651:32211:31124:472:6363:31119:1902406:6468:6360:7094:2:6696:30846:6271:45…
71166	ribonucleoprotein complex localization	51 out of 654 genes, 7.8%	148 out of 6473 background genes, 2.3%	7.24e-13	0	RRS1:C1_01470W_A:RPS21:C1_01590C_A:RLI1:C1_04040C_A:RSC9:C1_08110W_A:C2_01220W_A:RPS26A:UTP22:NSP1:C2_05530C_A:C2_05750W_A:GSP1:YCS4:GLE1:KRE30:RSP5:UTP8:DBP5:RNA1:RPS15:RPS19A:YST1:NOG1:TAF60:NUP159:SUB2:RPF1:C4_06210C_A:SMC4:RIX7:RPS5:C6_02230W_A:SEC27:NOG2:NUP82:RPS28B:RPS18:C7_02780W_A:ENP1:CRM1:CR_02970C_A:CR_03930C_A:MEX67:RPS3:SDA1:NMD3:CR_07080W_A:SSB1	30447:463:42254:1905530:34517:51083:2000220:44804:44416:447:480:32880:1900153:43007:51726:6913:32508:2000200:61912:97064:51307:16567:1900461:7076:33683:2181:6283:6407:36170:6378:45943:51276:6513:8298:31938:31384:6997:34727:51090:6446:10389:461:2000238:7096:43162:55:6333:1902626:44182:46827:6511:1901673:10793:46822:467:6999:2000144:6452:51865:45903:6415:31124:472:45807:6607:6450:51453:10795:200020…
71426	ribonucleoprotein complex export from nucleus	51 out of 654 genes, 7.8%	148 out of 6473 background genes, 2.3%	7.24e-13	0	RRS1:C1_01470W_A:RPS21:C1_01590C_A:RLI1:C1_04040C_A:RSC9:C1_08110W_A:C2_01220W_A:RPS26A:UTP22:NSP1:C2_05530C_A:C2_05750W_A:GSP1:YCS4:GLE1:KRE30:RSP5:UTP8:DBP5:RNA1:RPS15:RPS19A:YST1:NOG1:TAF60:NUP159:SUB2:RPF1:C4_06210C_A:SMC4:RIX7:RPS5:C6_02230W_A:SEC27:NOG2:NUP82:RPS28B:RPS18:C7_02780W_A:ENP1:CRM1:CR_02970C_A:CR_03930C_A:MEX67:RPS3:SDA1:NMD3:CR_07080W_A:SSB1	30447:463:42254:1905530:34517:51083:2000220:44804:44416:447:480:32880:1900153:43007:51726:6913:32508:2000200:61912:97064:51307:16567:1900461:7076:33683:2181:6283:6407:36170:6378:45943:51276:6513:8298:31938:31384:6997:34727:51090:6446:10389:461:2000238:7096:43162:55:6333:1902626:44182:46827:6511:1901673:10793:46822:467:6999:2000144:6452:51865:45903:6415:31124:472:45807:6607:6450:51453:10795:200020…
31503	protein-containing complex localization	56 out of 654 genes, 8.6%	176 out of 6473 background genes, 2.7%	1.42e-12	0	RRS1:C1_01470W_A:RPS21:C1_01590C_A:RLI1:C1_04040C_A:RSC9:C1_08110W_A:C2_01220W_A:RPS26A:C2_01730W_A:UTP22:NSP1:C2_05530C_A:C2_05750W_A:GSP1:YCS4:GLE1:KRE30:RSP5:SEC6:RPT2:UTP8:DBP5:RNA1:RPS15:RPS19A:YST1:NOG1:TAF60:NUP159:SUB2:RPF1:C4_06210C_A:C5_00150C_A:SMC4:RIX7:RPS5:CDC14:C6_02230W_A:SEC27:NOG2:NUP82:RPS28B:RPS18:C7_02780W_A:ENP1:CRM1:CR_02970C_A:CR_03930C_A:MEX67:RPS3:SDA1:NMD3:CR_07080W_A:S…	30447:463:42254:45732:51229:1905530:34517:51083:2000220:44804:44416:447:44878:35853:480:32880:31031:1900153:43007:51726:31536:6913:32508:6612:2000200:61912:97064:51307:7059:16567:1900461:7076:33683:2181:6283:6407:36170:6378:45943:51276:6513:8298:31938:31384:6997:34727:51090:6446:278:10389:461:2000238:7096:43162:55:6333:6893:1902626:44182:46827:6511:1901673:10793:51601:46822:1904789:467:6999:20001…
6366	transcription by RNA polymerase II	63 out of 654 genes, 9.6%	215 out of 6473 background genes, 3.3%	1.79e-12	0	RPB11:RPB7:C1_01590C_A:RSC2:ARP7:MED17:SUA71:RSC9:TAF145:TFA1:C1_10120C_A:TBP1:C1_12350W_A:C1_12820C_A:RSC8:RPC10:C2_00220C_A:RSC58:SPT5:C2_01490C_A:C2_02500W_A:NSP1:TBF1:C2_05530C_A:COG4:TAF4:C2_10680W_A:SEC6:ARP9:STH1:TAF60:SUB2:RAT1:TOA2:NHP6A:TFG1:C4_02090C_A:C4_02430W_A:C4_03040W_A:C4_03090W_A:C4_04120C_A:C4_05630W_A:CDC68:SEC10:TFB3:RPO26:C5_03830C_A:C6_00640C_A:C6_01920C_A:CDC39:RAD3:C7_00…	6261:6361:30447:463:42766:45899:2001209:7063:98789:288:447:480:6303:33621:301:80163:1900182:51726:6352:32508:71038:6401:1904594:43144:30010:70914:97394:724:30847:97064:1195:6383:7059:16567:90262:32215:2181:33683:6283:31145:36170:6378:16075:8298:31938:71028:70478:717:71051:1174:34727:51090:10508:10389:43392:60261:55:6281:6893:44182:6511:34476:184:45951:51601:6891:45737:467:10833:51321:2000144:7065…
480	endonucleolytic cleavage in 5'-ETS of tricistronic rRNA transcript (SSU-rRNA, 5.8S rRNA, LSU-rRNA)	91 out of 654 genes, 13.9%	390 out of 6473 background genes, 6.0%	4.74e-12	0	RPO41:SUA71:C1_03830C_A:C1_04040C_A:NOP4:C1_06540C_A:RIA1:DIP2:C1_08660C_A:C1_09710C_A:C1_10880W_A:C1_11090C_A:C1_12350W_A:C1_12820C_A:C1_14080W_A:RRN3:MPP10:C2_00410C_A:C2_01220W_A:C2_01490C_A:PRP3:TBF1:LAS1:CDC46:NOC4:MCM3:RCL1:YCS4:GLE1:NSA1:RRP15:SUP35:C2_10740C_A:C2_10760C_A:C3_00420W_A:BMS1:UTP20:C3_02020W_A:C3_03260W_A:C3_03330C_A:C3_04370C_A:NOP14:C3_05150W_A:DED1:GCD2:C3_07800C_A:RAT1:C4…	6361:43629:30447:463:42254:30174:1905775:76:42780:6425:98789:288:2000220:34462:44804:447:480:6031:30437:33260:33621:22:43936:43007:51726:32508:71038:6401:294:1904594:30010:43144:6614:30847:51307:6383:7059:1900461:7076:33683:6390:36170:6378:45943:16075:71028:71051:31505:1174:6446:387:10389:1112:31134:34965:72423:35307:55:48315:6038:1902626:44182:727:6511:34476:2183:34599:1901195:467:10833:51321:69…
447	endonucleolytic cleavage in ITS1 to separate SSU-rRNA from 5.8S rRNA and LSU-rRNA from tricistronic rRNA transcript (SSU-rRNA, 5.8S rRNA, LSU-rRNA)	40 out of 654 genes, 6.1%	103 out of 6473 background genes, 1.6%	1.2e-11	0	RRS1:C1_04040C_A:DIP2:C1_09710C_A:C1_10880W_A:KRR1:C1_14080W_A:RRN3:MPP10:C2_00410C_A:TBF1:NOC4:MCM3:RCL1:UTP20:C3_02020W_A:C3_02350W_A:C3_03260W_A:NOP14:YST1:C3_07800C_A:SAS10:C5_02070C_A:UTP13:C5_03920C_A:C5_04080C_A:NOP5:RPS18:ENP1:C7_03850W_A:UTP18:PWP2:RRP9:CR_03200C_A:CR_03360W_A:DBP8:BRF1:MPS1:CR_09800C_A:CR_10410C_A	6361:30447:463:42254:98789:34462:447:480:32508:294:30010:6383:2181:6407:36170:6378:45943:1112:31134:34965:461:55:43248:727:34599:10833:32211:472:6468:7094:6412:6271:45893:8033:70893:30466:6267:1015:6348:46777:9303:34501:27:1905267:70898:9267:42273:920:1682:462:51225:51988:42255:16973:28:1902975:42493:45944:30474:31936:51097:6384:6379:398:6270:42274:6355:71216:56:36180:6364:35690
71428	rRNA-containing ribonucleoprotein complex export from nucleus	34 out of 654 genes, 5.2%	80 out of 6473 background genes, 1.2%	5.81e-11	0	RRS1:RPS21:RLI1:C1_04040C_A:RSC9:C2_01220W_A:RPS26A:NSP1:C2_05530C_A:C2_05750W_A:KRE30:RNA1:RPS15:RPS19A:YST1:NOG1:NUP159:RPF1:C4_06210C_A:RIX7:RPS5:C6_02230W_A:NOG2:NUP82:RPS28B:RPS18:C7_02780W_A:CRM1:MEX67:RPS3:SDA1:NMD3:CR_07080W_A:SSB1	30447:463:42254:51083:44416:447:480:1900153:2000200:61912:97064:2181:6407:31938:6997:34727:10389:461:7096:55:44182:1902626:46827:1901673:6999:6452:45903:6415:472:6607:6450:30490:6412:6896:6404:61587:55085:70301:32888:6337:6348:9303:34501:43044:6357:27:31291:6606:45727:42273:30448:462:51168:469:6406:42255:28:16973:42493:90630:7089:6611:42149:422:6409:32790:30036:42274:6338:6887:86:6368:44011:16573…
35690	cellular response to drug	71 out of 654 genes, 10.9%	285 out of 6473 background genes, 4.4%	2.46e-10	0	CCT8:TUB2:RRS1:ESP1:GSC1:TIF34:YPT1:HMG1:ERB1:NOP4:MSI3:DIP2:ERG1:CBK1:RPG1A:LCB2:CLB2:EFT2:RPL17B:RPF2:LAS1:IMH3:ARP3:NOC4:TAF4:ALG7:KRE30:UTP15:SGT1:PES1:TIF11:BMS1:UTP20:GFA1:ORC3:PKC1:MAK21:NOP14:ARF2:NOG1:TAF60:RLP24:NIP1:SAS10:C4_05010W_A:CMD1:CCT6:FAS1:ERG11:AUR1:RPN8:TIP1:CCT3:SEC20:CDC37:PRT1:HSP90:ERG27:SEC4:FRS1:CET1:RRP9:RHO1:NOC2:ARC15:YPT31:ARP2:TUB1:ERG13:UTP5:DRS1	32889:60258:30447:463:48311:42254:742:6673:1732:6177:32995:2188:1905168:30518:70887:6631:44416:447:480:36187:6031:60237:60178:30437:32781:36168:6457:1:51447:32880:15936:98863:22:75297:1677:1900182:36178:51726:6352:31536:6913:6084:7052:48194:1905758:6614:36244:30473:6644:2181:35494:1900233:36170:45943:6491:1903395:50821:6487:15893:31505:31321:34727:43549:51090:10389:2000100:51382:55:9272:32955:432…
15931	nucleobase-containing compound transport	55 out of 654 genes, 8.4%	195 out of 6473 background genes, 3.0%	7.79e-10	0	RRS1:C1_01470W_A:RPS21:C1_01590C_A:TOM20:RLI1:C1_04040C_A:RSC9:C1_07690C_A:C1_08110W_A:C2_01220W_A:RPS26A:UTP22:NSP1:C2_05530C_A:C2_05750W_A:GSP1:YCS4:GLE1:KRE30:RSP5:UTP8:DBP5:RNA1:RPS15:RPS19A:YST1:NOG1:TAF60:NUP159:SUB2:RPF1:C4_06210C_A:SMC4:PET9:RIX7:RPS5:C6_02230W_A:SEC27:NOG2:NUP82:RPS28B:RPS18:C7_02780W_A:ENP1:CRM1:YRB1:CR_02970C_A:CR_03930C_A:MEX67:RPS3:SDA1:NMD3:CR_07080W_A:SSB1	30447:463:42254:1905530:34517:51083:2000220:44804:44416:447:480:30150:32880:1900153:43007:51726:6913:32508:9061:2000200:61912:15886:97064:51307:16567:1900461:7076:33683:2181:6283:6407:36170:6378:45943:51276:6513:8298:31938:31384:6997:34727:51090:6446:10389:461:2000238:7096:43162:55:6333:1902626:44182:46827:6511:1901673:10793:46822:467:6999:2000144:6915:6452:51865:45903:6415:31124:472:6839:45807:6…
2183	cytoplasmic translational initiation	17 out of 654 genes, 2.6%	23 out of 6473 background genes, 0.4%	1.04e-09	0	TIF:TIF34:SUI2:FUN12:RPG1A:TIF35:GCD7:TIF11:DED1:GCD2:GCD11:TIF5:C5_02660C_A:SUI1:PRT1:SUI3:GCD1	463:1732:31571:2188:480:32781:1677:6446:2183:1901195:16070:45903:6415:472:6450:390:1990145:1731:462:42255:1903574:45947:42256:6413:35690
6418	tRNA aminoacylation for protein translation	21 out of 654 genes, 3.2%	36 out of 6473 background genes, 0.6%	2.22e-09	0	C1_01530C_A:FRS2:GRS1:WRS1:C1_13030C_A:VAS1:SES1:KRS1:TYS1:THS1:MES1:HTS1:ALA1:ILS1:GLN4:GUS1:C7_03660C_A:DED81:CDC60:FRS1:DPS1-1	6425:6421:480:6431:6427:6419:2181:70150:6436:6434:472:6432:6423:6429:6430:6424:6437:32543:6435:6426:6418:1903432:6353:6422:6420:6433:6438:6428:35690
31123	RNA 3'-end processing	29 out of 654 genes, 4.4%	67 out of 6473 background genes, 1.0%	2.68e-09	0	C1_01470W_A:C1_01850C_A:C1_03370W_A:C1_03830C_A:C1_06540C_A:C1_10620W_A:C1_11090C_A:C1_12350W_A:C2_02150C_A:YTH1:C2_06120C_A:GSP1:C3_00420W_A:C3_03260W_A:C3_03840C_A:C3_05150W_A:YST1:SUB2:C4_00880W_A:C4_02090C_A:C4_02430W_A:NOP1:PAP1:C6_01920C_A:C7_00780W_A:C7_03400C_A:CR_02550C_A:SSU72:TSR1	43629:463:31442:495:42780:98789:447:480:1901918:33621:51726:6913:71038:6401:1904594:43144:30010:30847:32215:2181:6283:6407:6378:16075:51276:31938:71028:70478:6997:71051:1174:34727:6446:1990258:461:72423:48315:6511:34476:46822:467:31118:70651:32211:31124:472:34473:60212:30846:6412:1990481:31564:6367:31120:8033:9302:90202:1901919:71027:71042:31397:43628:6348:71049:6369:31440:27:43161:43488:42779:19…
6397	mRNA processing	46 out of 654 genes, 7.0%	150 out of 6473 background genes, 2.3%	2.73e-09	0	C1_01470W_A:C1_01850C_A:C1_03370W_A:YPT1:C1_03830C_A:C1_06540C_A:C1_08660C_A:C1_11090C_A:C1_12350W_A:C1_12670C_A:SPT5:C2_01820C_A:PRP39:C2_02150C_A:C2_02300W_A:PRP3:SNU114:YTH1:C2_06120C_A:C2_06650C_A:C3_01560W_A:C3_03260W_A:C3_03330C_A:C3_03840C_A:C3_04380C_A:C3_05150W_A:DED1:SUB2:C4_02430W_A:CGT1:EXM2:SMD3:PAP1:C5_04080C_A:C6_00530C_A:C6_01920C_A:C7_00780W_A:C7_03400C_A:CR_01700C_A:CET1:SSU72:P…	43629:30447:463:31442:45819:2001209:706:34504:10898:9452:60303:10570:98789:1905168:10571:110045:447:6303:480:1902845:1901918:45875:51447:31031:33621:1900182:51726:31536:6913:71038:6401:349:1904594:48194:45892:30847:90262:32215:6283:35494:36170:6378:16075:8298:71028:1905263:1990820:71051:18107:6892:1174:34727:375:43549:6446:10508:387:10389:1902889:72423:6376:395:1901319:6511:42307:34476:10696:2183…
6413	translational initiation	22 out of 654 genes, 3.4%	41 out of 6473 background genes, 0.6%	6.45e-09	0	TIF:TIF34:RLI1:SUI2:FUN12:RPG1A:TIF35:GCD7:TIF4631:TIF11:DED1:GCD2:NIP1:GCD11:TIF5:C5_02660C_A:SUI1:PRT1:SUI3:GCD1:CR_04160C_A:EIF4E	463:1732:31571:2188:480:32781:1677:51726:2181:6446:184:2183:1901195:16070:45903:6415:472:6450:30488:1902280:390:1990145:1731:45727:42273:462:42255:1903574:32790:45947:42256:6413:54:34063:35690
43038	amino acid activation	21 out of 654 genes, 3.2%	39 out of 6473 background genes, 0.6%	1.85e-08	0	C1_01530C_A:FRS2:GRS1:WRS1:C1_13030C_A:VAS1:SES1:KRS1:TYS1:THS1:MES1:HTS1:ALA1:ILS1:GLN4:GUS1:C7_03660C_A:DED81:CDC60:FRS1:DPS1-1	6425:6421:480:6431:6427:6419:2181:70150:6436:6434:472:6432:6423:6429:6430:6424:6437:32543:6435:6426:6418:1903432:6353:6422:6420:6433:6438:6428:35690
43039	tRNA aminoacylation	21 out of 654 genes, 3.2%	39 out of 6473 background genes, 0.6%	1.85e-08	0	C1_01530C_A:FRS2:GRS1:WRS1:C1_13030C_A:VAS1:SES1:KRS1:TYS1:THS1:MES1:HTS1:ALA1:ILS1:GLN4:GUS1:C7_03660C_A:DED81:CDC60:FRS1:DPS1-1	6425:6421:480:6431:6427:6419:2181:70150:6436:6434:472:6432:6423:6429:6430:6424:6437:32543:6435:6426:6418:1903432:6353:6422:6420:6433:6438:6428:35690
71824	protein-DNA complex subunit organization	45 out of 654 genes, 6.9%	152 out of 6473 background genes, 2.3%	1.89e-08	0	RSC2:BMH1:ARP7:SUA71:HTA2:C1_04180W_A:RSC9:TAF145:SKP1:TFA1:TBP1:CDC6:CDC54:ACT1:RSC8:RSC58:C2_02500W_A:CDC46:MCM3:CDC47:SGT1:C2_10760C_A:CSE4:ARP9:STH1:ORC3:HTB1:TAF60:TOA2:NHP6A:C4_03090W_A:CDC68:RVB1:ORC4:C5_03830C_A:MIF2:ARP4:RVB2:C7_03850W_A:TAF10:MCM6:CR_02970C_A:MCM2:BRF1:CDC28	6261:6361:30447:463:42766:30174:45899:1905775:45819:706:34504:10898:60303:7063:10570:1905168:10571:110045:447:44878:480:6303:1902845:45875:30437:33260:43486:36168:51447:31031:1902404:36178:1900445:51726:31536:32508:7052:30010:1903468:70914:45892:724:36244:1195:6383:7059:33683:10458:6109:101026:31938:1905263:51457:1990820:18107:6892:1174:34727:51090:7265:6268:10389:1112:1902889:51382:43392:7096:60…
51276	chromosome organization	112 out of 654 genes, 17.1%	597 out of 6473 background genes, 9.2%	1.94e-08	0	TUB2:CDC5:C1_01590C_A:ESP1:C1_02160W_A:RSC2:ARP7:MED17:HTA2:C1_04180W_A:ACS2:SEC21:RSC9:SKP1:YTM1:TFA1:CDC48:CDC54:ACT1:IRR1:RSC8:RPN11:C2_00220C_A:RFA1:RSC58:CLB2:SPT5:C2_01490C_A:PR26:NSP1:TBF1:C2_04500W_A:C2_05530C_A:COG4:CDC46:GSP1:RFA2:MCM3:YCS4:RSP5:SMC2:RPT6:CDC47:SGT1:C2_10680W_A:C2_10760C_A:SEC6:C3_00830C_A:CSE4:ARP9:RNA1:HRT1:STH1:SMC3:SEC13:ORC3:C3_03840C_A:HTB1:PKC1:TAF60:C3_06700C_A:…	6261:30447:463:7004:48311:722:42766:30174:45899:16320:1905775:45819:44774:2001209:1903459:76:706:34504:10898:71168:1905530:34517:60303:7063:10570:98789:70783:1905168:10571:30518:1903353:2000220:44804:110045:447:480:6303:1902845:70987:45875:60237:30437:33260:43486:6457:1:51447:32880:31031:45184:98863:1902404:43624:22:301:45005:80163:75297:43137:43007:1900182:36178:51726:31536:46967:6913:32508:7052…
16071	mRNA metabolic process	59 out of 654 genes, 9.0%	234 out of 6473 background genes, 3.6%	1.97e-08	0	C1_01470W_A:RPB7:C1_01850C_A:C1_03370W_A:YPT1:C1_03830C_A:C1_06540C_A:C1_08660C_A:C1_10620W_A:C1_11090C_A:C1_12350W_A:C1_12670C_A:SPT5:C2_01820C_A:PRP39:C2_02150C_A:C2_02300W_A:PRP3:SNU114:YTH1:C2_06120C_A:C2_06650C_A:SUP35:C3_01560W_A:C3_03260W_A:C3_03330C_A:C3_03840C_A:C3_04380C_A:C3_05150W_A:DED1:SUB2:C4_00740W_A:RAT1:C4_02090C_A:C4_02430W_A:CGT1:EXM2:SMD3:PAP1:C5_04080C_A:C6_00530C_A:C6_01920…	43629:30447:463:31442:45819:2001209:495:706:34504:10898:9452:60303:10570:98789:1905168:10571:288:110045:447:6303:480:1902845:1901918:45875:51447:31031:33621:1900182:51726:31536:6913:71038:6401:294:349:1904594:48194:43144:30010:97394:45892:30847:90262:32215:6283:35494:36170:6378:16075:8298:71028:70478:1905263:1990820:71051:18107:6892:1174:34727:375:43549:1904812:6446:10508:387:10389:34965:1902889:…
51656	establishment of organelle localization	40 out of 654 genes, 6.1%	132 out of 6473 background genes, 2.0%	1.25e-07	0	TUB2:RRS1:RLI1:C1_04040C_A:RSC9:CDC48:MYO2:C2_01220W_A:NSP1:C2_05530C_A:C2_05750W_A:KRE30:RNA1:NOG1:C3_07110W_A:NUP159:RPF1:BRN1:C4_06210C_A:CDC11:RIX7:C6_02230W_A:IPL1:NOG2:NUP82:RPS28B:C7_02780W_A:CRM1:SEC4:MEX67:RPS3:SDA1:CDC28:NMD3:CR_06740W_A:CR_07080W_A:GLC7:SSB1:ARP2:TUB1	30447:463:48311:42254:16320:45819:44774:76:706:34504:10898:34517:60303:10570:70783:1905168:10571:51083:44416:110045:447:6303:480:1902845:36187:45875:30437:36168:1:51447:31031:98863:43624:22:1900153:1900182:51726:31536:6913:7052:6274:30010:45892:2000200:61912:97064:30473:7059:7076:6904:2181:6407:36170:45144:31938:1905263:1990820:6997:18107:6892:31505:31321:34727:2001168:30050:7020:10389:31134:4586…
97064	ncRNA export from nucleus	17 out of 654 genes, 2.6%	28 out of 6473 background genes, 0.4%	1.35e-07	0	RPS21:RPS26A:UTP22:NSP1:GLE1:UTP8:DBP5:RNA1:RPS15:RPS19A:YST1:NUP159:RPS5:RPS28B:RPS18:C7_02780W_A:RPS3	463:2000220:447:480:1900153:61912:97064:1900461:2181:6407:45943:6997:6446:10389:461:7096:55:44182:46827:1901673:45903:6415:472:6607:30490:6412:6449:6404:32888:6348:27:31291:6606:42273:462:469:6406:42255:28:16973:42493:90630:6611:6409:42274:6338:6887:6368:16573:56:54:6364
51029	rRNA transport	11 out of 654 genes, 1.7%	12 out of 6473 background genes, 0.2%	2.12e-07	0	RPS21:RPS26A:RNA1:RPS15:RPS19A:YST1:RPS5:RPS28B:RPS18:C7_02780W_A:RPS3	447:1900153:2181:6407:6997:461:7096:46827:1901673:45903:30490:6412:6404:32888:6348:31291:6606:469:42255:16973:28:90630:6409:42274:56:54
6407	rRNA export from nucleus	11 out of 654 genes, 1.7%	12 out of 6473 background genes, 0.2%	2.12e-07	0	RPS21:RPS26A:RNA1:RPS15:RPS19A:YST1:RPS5:RPS28B:RPS18:C7_02780W_A:RPS3	447:1900153:2181:6407:6997:461:7096:46827:1901673:45903:30490:6412:6404:32888:6348:31291:6606:469:42255:16973:28:90630:6409:42274:56:54
10499	proteasomal ubiquitin-independent protein catabolic process	12 out of 654 genes, 1.8%	15 out of 6473 background genes, 0.2%	6.62e-07	0	MSI3:PRE2:SCL1:PRE7:PRE4:PRE10:PUP3:PRE5:PRE6:PUP2:PRE8:PUP1	80129:30150:6457:30010:43248:6511:30433:6896:6289:42026:45454:43161:6914:10499:44419:16573:35690
51640	organelle localization	48 out of 654 genes, 7.3%	186 out of 6473 background genes, 2.9%	7.86e-07	0	TUB2:RRS1:RLI1:YPT1:C1_04040C_A:RSC9:OLE1:CDC48:SEC18:MYO2:C2_01220W_A:C2_01730W_A:NSP1:C2_05530C_A:C2_05750W_A:KRE30:RNA1:NOG1:C3_07110W_A:NUP159:RPF1:BRN1:C4_06210C_A:C4_06810C_A:SEC10:CDC11:RIX7:RET2:C6_02230W_A:IPL1:NOG2:NUP82:RPS28B:C7_02780W_A:CRM1:SEC4:MEX67:RPS3:SDA1:CDC28:NMD3:CR_06740W_A:CR_07080W_A:ARC15:GLC7:SSB1:ARP2:TUB1	30447:463:48311:42254:16320:45819:44774:76:706:34504:10898:34517:60303:10570:70783:1905168:10571:51083:70887:44416:110045:447:6303:480:1902845:36187:45875:30437:36168:1:51447:31031:98863:43624:22:1900153:43936:1900182:36178:51726:31536:6913:7052:6274:48194:30010:45892:2000200:61912:36244:97064:30473:7059:7076:6904:2181:35494:6407:36170:45144:31938:1905263:1990820:6997:18107:6892:31505:31321:34727…
33750	ribosome localization	27 out of 654 genes, 4.1%	72 out of 6473 background genes, 1.1%	8.5e-07	0	RRS1:RLI1:C1_04040C_A:RSC9:C2_01220W_A:NSP1:C2_05530C_A:C2_05750W_A:KRE30:RNA1:NOG1:NUP159:RPF1:C4_06210C_A:RIX7:C6_02230W_A:NOG2:NUP82:RPS28B:C7_02780W_A:CRM1:MEX67:RPS3:SDA1:NMD3:CR_07080W_A:SSB1	30447:463:42254:51083:44416:447:480:1900153:2000200:61912:97064:2181:6407:31938:6997:34727:10389:7096:55:44182:1902626:46827:1901673:6999:6452:6415:472:6607:6450:30490:6412:6896:6404:61587:55085:70301:32888:6337:6348:9303:34501:43044:6357:27:31291:6606:45727:42273:30448:462:51168:469:6406:42255:28:16973:42493:90630:7089:6611:42149:422:6409:32790:30036:6338:6887:86:6368:44011:16573:42256:6413:3296…
54	ribosomal subunit export from nucleus	27 out of 654 genes, 4.1%	72 out of 6473 background genes, 1.1%	8.5e-07	0	RRS1:RLI1:C1_04040C_A:RSC9:C2_01220W_A:NSP1:C2_05530C_A:C2_05750W_A:KRE30:RNA1:NOG1:NUP159:RPF1:C4_06210C_A:RIX7:C6_02230W_A:NOG2:NUP82:RPS28B:C7_02780W_A:CRM1:MEX67:RPS3:SDA1:NMD3:CR_07080W_A:SSB1	30447:463:42254:51083:44416:447:480:1900153:2000200:61912:97064:2181:6407:31938:6997:34727:10389:7096:55:44182:1902626:46827:1901673:6999:6452:6415:472:6607:6450:30490:6412:6896:6404:61587:55085:70301:32888:6337:6348:9303:34501:43044:6357:27:31291:6606:45727:42273:30448:462:51168:469:6406:42255:28:16973:42493:90630:7089:6611:42149:422:6409:32790:30036:6338:6887:86:6368:44011:16573:42256:6413:3296…
65004	protein-DNA complex assembly	32 out of 654 genes, 4.9%	97 out of 6473 background genes, 1.5%	9.61e-07	0	BMH1:SUA71:HTA2:C1_04180W_A:TAF145:SKP1:TBP1:CDC6:CDC54:C2_02500W_A:CDC46:MCM3:CDC47:SGT1:C2_10760C_A:CSE4:ORC3:HTB1:TAF60:TOA2:NHP6A:C4_03090W_A:CDC68:ORC4:C5_03830C_A:MIF2:ARP4:C7_03850W_A:TAF10:MCM6:MCM2:BRF1	6261:6361:30447:463:30174:45899:1905775:60303:7063:447:44878:480:30437:33260:43486:36168:31031:36178:1900445:32508:7052:1903468:724:36244:1195:6383:7059:10458:6109:101026:31938:51457:1174:34727:51090:7265:6268:1112:51382:43392:7096:60261:6281:6333:1402:44182:727:6511:34613:2000766:2000144:1902969:34622:6506:122:30543:472:61644:1188:7035:43967:19933:43981:6696:32258:6412:6896:6271:45893:6367:42147…
6378	mRNA polyadenylation	13 out of 654 genes, 2.0%	18 out of 6473 background genes, 0.3%	1.01e-06	0	C1_01470W_A:C1_01850C_A:C1_11090C_A:C2_02150C_A:YTH1:C2_06120C_A:C3_03260W_A:C3_03840C_A:C3_05150W_A:C4_02430W_A:PAP1:C6_01920C_A:C7_00780W_A	463:31442:98789:447:480:33621:1904594:30847:6378:34727:72423:6511:31124:472:30846:8033:90202:31397:6369:31440:43161:43488:42273:462:16973:42493:71050:1900152:45945:6379:6355:44011
470	maturation of LSU-rRNA	84 out of 654 genes, 12.8%	431 out of 6473 background genes, 6.7%	1.63e-06	0	C1_03830C_A:NOP4:C1_05720W_A:C1_06540C_A:RIA1:YPD1:C1_08660C_A:RPL37B:CSI2:C1_12350W_A:C1_12820C_A:C2_01220W_A:C2_01820C_A:C2_02150C_A:PRP3:RPL17B:SNU114:MAK5:RPF2:C2_05750W_A:LAS1:SMD2:MAK16:GLE1:UTP15:C2_08840W_A:RRP15:C2_10740C_A:C2_10760C_A:C3_00420W_A:C3_00830C_A:ARP9:C3_01560W_A:ILV2:C3_03330C_A:C3_04370C_A:NOP14:C3_05160C_A:C4_00740W_A:RAT1:TIM12:C4_02430W_A:RPF1:C4_05330C_A:C4_06210C_A:C4…	43629:70507:30447:463:42254:42766:42780:98789:2000220:447:480:70476:30150:33621:6913:71038:6401:294:349:1904594:43144:30847:6383:1900461:2181:36170:6378:45943:16075:71028:71051:31505:6446:278:6048:387:10389:1112:34965:72423:55:6281:44182:1902626:6273:34476:465:18364:34498:6266:467:6999:1902441:45039:70651:281:472:6363:6450:6360:30846:30490:30488:6412:45921:45893:6886:6449:6310:6289:470:34428:8033…
98789	pre-mRNA cleavage required for polyadenylation	12 out of 654 genes, 1.8%	16 out of 6473 background genes, 0.2%	2.4e-06	0	C1_01850C_A:C1_11090C_A:C2_02150C_A:YTH1:C2_06120C_A:C3_03260W_A:C3_03840C_A:C3_05150W_A:C4_02430W_A:C6_01920C_A:C7_00780W_A:SSU72	463:31442:98789:447:480:1904594:30847:32215:6378:1174:34727:72423:6511:32211:31124:472:30846:31564:6367:8033:9302:90202:31397:6369:31440:43161:1902801:42273:42493:6379:6368:6355:70940
6379	mRNA cleavage	13 out of 654 genes, 2.0%	19 out of 6473 background genes, 0.3%	2.93e-06	0	C1_01850C_A:C1_11090C_A:C2_02150C_A:YTH1:C2_06120C_A:C3_03260W_A:C3_03840C_A:C3_05150W_A:C4_02430W_A:C6_01920C_A:POP4:C7_00780W_A:SSU72	463:31442:98789:447:480:294:1904594:30847:32215:6378:1174:34727:34965:72423:6511:32211:31124:472:30846:31564:6367:8033:9302:90202:31397:6369:31440:43161:1902801:42273:462:42493:6379:6368:6355:70940:6364
463	maturation of LSU-rRNA from tricistronic rRNA transcript (SSU-rRNA, 5.8S rRNA, LSU-rRNA)	83 out of 654 genes, 12.7%	429 out of 6473 background genes, 6.6%	3.03e-06	0	C1_03830C_A:NOP4:C1_05720W_A:C1_06540C_A:RIA1:YPD1:C1_08660C_A:RPL37B:CSI2:C1_12350W_A:C1_12820C_A:C2_01220W_A:C2_01820C_A:C2_02150C_A:PRP3:RPL17B:SNU114:MAK5:RPF2:C2_05750W_A:LAS1:SMD2:MAK16:GLE1:UTP15:RRP15:C2_10740C_A:C2_10760C_A:C3_00420W_A:C3_00830C_A:ARP9:C3_01560W_A:ILV2:C3_03330C_A:C3_04370C_A:NOP14:C3_05160C_A:C4_00740W_A:RAT1:TIM12:C4_02430W_A:RPF1:C4_05330C_A:C4_06210C_A:C4_06790W_A:C4…	43629:70507:30447:463:42254:42766:42780:98789:2000220:447:480:30150:33621:6913:71038:6401:294:349:1904594:43144:30847:6383:1900461:2181:36170:6378:45943:16075:71028:71051:31505:6446:278:6048:387:10389:1112:34965:72423:55:6281:44182:1902626:6273:34476:465:34498:6266:467:6999:1902441:45039:70651:281:472:6363:6450:6360:30846:30490:6412:45921:45893:6886:6449:6310:6289:470:34428:8033:9099:16072:390:16…
43631	RNA polyadenylation	14 out of 654 genes, 2.1%	23 out of 6473 background genes, 0.4%	6.53e-06	0	C1_01470W_A:C1_01850C_A:C1_11090C_A:C2_02150C_A:YTH1:C2_06120C_A:C3_03260W_A:C3_03840C_A:C3_05150W_A:C4_02430W_A:PAP1:C6_01920C_A:C7_00780W_A:C7_03400C_A	43629:463:31442:98789:447:480:33621:71038:6401:1904594:30847:6378:16075:71051:34727:72423:6511:34476:467:31124:472:30846:8033:90202:71042:31397:71049:6369:31440:27:43161:43488:42273:462:16973:42493:71050:1900152:34475:45945:6379:6397:71035:6355:44011:71031
98787	mRNA cleavage involved in mRNA processing	12 out of 654 genes, 1.8%	17 out of 6473 background genes, 0.3%	7.43e-06	0	C1_01850C_A:C1_11090C_A:C2_02150C_A:YTH1:C2_06120C_A:C3_03260W_A:C3_03840C_A:C3_05150W_A:C4_02430W_A:C6_01920C_A:C7_00780W_A:SSU72	463:31442:98789:447:480:1904594:30847:32215:6378:1174:34727:72423:6511:32211:31124:472:30846:31564:6367:8033:9302:90202:31397:6369:31440:43161:1902801:42273:42493:6379:6368:6355:70940
32984	protein-containing complex disassembly	22 out of 654 genes, 3.4%	55 out of 6473 background genes, 0.8%	8.68e-06	0	TUB2:RPL10:RSC2:ARP7:RLI1:YPT1:RSC9:CDC48:SEC18:RSC8:TIF35:RSC58:ERF1:SUP35:ARP9:C3_01560W_A:DBP5:STH1:DED1:COF1:CEF3:CR_01350C_A	30042:463:42766:16320:34517:2188:288:480:6303:32781:98863:43624:22:43936:1900182:6913:6274:48194:70914:724:30473:7059:35494:34727:2001168:43549:31134:55:71846:6511:2183:8643:30433:1901195:34498:9306:61709:51321:90114:1990171:1904530:70651:6506:6415:7015:35103:6696:30490:32258:6896:6886:31122:61587:390:51974:7010:51014:1900101:34497:7019:71470:51306:6302:70301:71963:61166:6337:30970:9303:48280:106…
1903047	mitotic cell cycle process	62 out of 654 genes, 9.5%	291 out of 6473 background genes, 4.5%	9.71e-06	0	TUB2:CDC5:ESP1:GSC1:CDC12:BMH1:CDC3:SUI2:SKP1:CDC48:CDC6:CDC54:ACT1:DAD1:MYO2:IRR1:RFA1:CLB2:DAD2:ARP3:MCM3:YCS4:SMC2:C3_00830C_A:CSE4:HRT1:SMC3:POL1:PKC1:C3_07110W_A:POL30:BRN1:CMD1:C4_06790W_A:C4_07220C_A:CDC11:SMC4:COF1:CDC24:CDC14:IPL1:MIF2:NUP82:CDC34:CHS1:POL3:SFI1:YRB1:CDC27:CDC4:SPC98:MCM6:RHO1:MCM2:CR_04020C_A:CDC28:CR_06740W_A:YPT31:GLC7:MPS1:TUB1:MCD1	32889:30042:30447:463:7004:48311:722:30174:742:16320:1905775:45819:44774:1903459:76:51229:51987:32995:706:34504:10898:71168:43577:34517:30100:31571:60303:10570:70783:1905168:10571:1903353:2000220:44804:110045:447:44878:35853:6303:480:1902845:70987:36187:6031:45875:60237:60178:30437:33260:43486:36168:1:51447:32880:31031:45184:98863:1902404:43624:22:45005:1902917:75297:43137:43936:43007:1900182:361…
44089	positive regulation of cellular component biogenesis	28 out of 654 genes, 4.3%	85 out of 6473 background genes, 1.3%	1.22e-05	0	CDC5:TIF:BMH1:RPT1:CDC42:DAD1:PR26:DAD2:ARP3:TIF4631:RPT6:PKC1:DED1:CDC68:C4_06810C_A:RPT5:COF1:CDC24:CDC14:POL5:HEM1:RHO1:RPT4:CDC28:ARC15:YPT31:ARP2:EIF4E	6261:32889:30042:33157:30447:463:45899:45819:45732:51229:51987:32995:706:34504:10898:43577:30100:60303:7063:10570:1905168:10571:1903353:2000220:110045:44878:35853:6303:480:1902845:36187:45875:60237:60178:30437:36168:1:51447:32880:31031:1902917:36178:1900445:51726:31536:6913:7052:30010:35025:45892:1905758:36244:7059:1900461:6904:10458:6109:36170:2000222:1905263:51457:31384:1990820:1903395:61641:18…
6367	transcription initiation from RNA polymerase II promoter	18 out of 654 genes, 2.8%	39 out of 6473 background genes, 0.6%	1.46e-05	0	RPB7:MED17:SUA71:TAF145:TFA1:C1_10120C_A:TBP1:C2_00220C_A:C2_02500W_A:TAF60:TOA2:NHP6A:TFG1:C4_03090W_A:C5_03830C_A:TAF10:CR_02970C_A:SSU72	6361:30447:98789:480:80163:32508:1904594:97394:30847:1195:32215:33683:36170:1174:34727:51090:43392:6511:2000144:32211:31124:1188:30846:6412:31564:6367:42147:6289:19:45948:9302:70893:6325:51666:6369:10525:10590:43161:1111:70898:9267:1902801:16973:42493:34724:45944:291:1113:6366:2000679:422:70816:42790:6338:6368:6355:16573:51123:32968:70940:71216:36180:60213:35690
278	mitotic cell cycle	62 out of 654 genes, 9.5%	296 out of 6473 background genes, 4.6%	1.94e-05	0	TUB2:CDC5:ESP1:GSC1:CDC12:BMH1:CDC3:SUI2:SKP1:CDC48:CDC6:CDC54:ACT1:DAD1:MYO2:IRR1:RFA1:CLB2:DAD2:ARP3:MCM3:YCS4:SMC2:C3_00830C_A:CSE4:HRT1:SMC3:POL1:PKC1:C3_07110W_A:POL30:BRN1:CMD1:C4_06790W_A:C4_07220C_A:CDC11:SMC4:COF1:CDC24:CDC14:IPL1:MIF2:NUP82:CDC34:CHS1:POL3:SFI1:YRB1:CDC27:CDC4:SPC98:MCM6:RHO1:MCM2:CR_04020C_A:CDC28:CR_06740W_A:YPT31:GLC7:MPS1:TUB1:MCD1	32889:30042:30447:463:7004:48311:722:30174:742:16320:1905775:45819:44774:1903459:76:51229:51987:32995:706:34504:10898:71168:43577:34517:30100:31571:60303:10570:70783:1905168:10571:1903353:2000220:44804:110045:447:44878:35853:6303:480:1902845:70987:36187:6031:45875:60237:60178:30437:33260:43486:36168:1:51447:32880:31031:45184:98863:1902404:43624:22:45005:1902917:75297:43137:43936:43007:1900182:361…
1902626	assembly of large subunit precursor of preribosome	8 out of 654 genes, 1.2%	8 out of 6473 background genes, 0.1%	1.96e-05	0	RPF2:C3_05160C_A:NOG1:RLP24:SPB4:NIP7:CR_04170W_A:CR_07080W_A	463:480:1902626:472:470:27:42273:70475:462:42255:42256:54:466:6364:35690
6325	chromatin organization	83 out of 654 genes, 12.7%	450 out of 6473 background genes, 7.0%	3.18e-05	0	C1_01590C_A:RSC2:ARP7:MED17:HTA2:C1_04180W_A:ACS2:SEC21:RSC9:TFA1:ACT1:IRR1:RSC8:RPN11:C2_00220C_A:RFA1:RSC58:CLB2:SPT5:C2_01490C_A:PR26:NSP1:C2_04500W_A:C2_05530C_A:COG4:CDC46:MCM3:YCS4:RSP5:RPT6:CDC47:SGT1:C2_10680W_A:C2_10760C_A:SEC6:CSE4:ARP9:RNA1:HRT1:STH1:SEC13:ORC3:C3_03840C_A:HTB1:PKC1:TAF60:C3_06700C_A:NUP159:SUB2:NHP6A:POL30:TFG1:CDC68:NOP1:RVB1:RPT5:SEC10:CDC11:BDF1:ORC4:RET2:C5_03830C…	6261:30447:463:7004:722:42766:30174:45899:45819:2001209:1903459:76:706:34504:10898:1905530:34517:60303:7063:10570:98789:70783:1905168:10571:44804:110045:447:480:6303:1902845:70987:45875:60237:30437:33260:43486:1:51447:32880:31031:45184:1902404:22:301:45005:80163:75297:43137:43007:1900182:36178:51726:31536:6913:46967:32508:7052:43144:30010:70914:1900189:45892:724:61912:6614:97064:1195:51307:7059:1…
9259	ribonucleotide metabolic process	28 out of 654 genes, 4.3%	89 out of 6473 background genes, 1.4%	3.88e-05	0	MVD:HMG1:ACS2:ATP1:ADE5,7:ENO1:ERG12:GUA1:ADE12:GND1:RNR21:RNR1:GPM1:CDC19:IMH3:PMA1:TDH3:TPI1:ATP2:FBA1:ERG8:GUK1:URA7:PGK1:ADE13:PGI1:ERG13:ATP16	32889:30447:46177:6177:44416:15936:6084:6754:15886:2181:36170:6235:15986:71852:15893:120029:9051:42776:6006:48315:44182:6240:34599:6915:6085:19856:1904263:71276:6096:51453:44406:6696:6412:8654:19427:6094:55085:9113:7155:6875:9263:6260:46084:6106:51701:45454:46037:7160:15976:44409:42866:46704:9267:10142:30448:61621:6083:1902600:6189:72593:16126:15810:6090:44208:44419:6241:61688:16573:1902906:31388…
28	ribosomal small subunit assembly	10 out of 654 genes, 1.5%	13 out of 6473 background genes, 0.2%	4.21e-05	0	RPS14B:RPS17B:C2_02710C_A:C3_02020W_A:YST1:UBI3:C5_01540W_A:C5_02070C_A:RPS28B:RPS27	42254:34462:447:480:1900153:16567:2181:6407:461:479:472:30490:6412:462:469:28:42274:2109:56:6364
6399	tRNA metabolic process	37 out of 654 genes, 5.7%	140 out of 6473 background genes, 2.2%	4.26e-05	0	C1_01530C_A:FRS2:GRS1:WRS1:C1_13030C_A:VAS1:C2_08840W_A:C3_00420W_A:SES1:KRS1:C4_00740W_A:C4_00880W_A:TYS1:C4_04920W_A:NBP35:CGT1:NOP1:THS1:RIB2:MES1:HTS1:POP4:ALA1:ILS1:SPL1:GLN4:GUS1:C7_00780W_A:LIG1:C7_03660C_A:DED81:CDC60:FRS1:DPS1-1:CR_03200C_A:CR_04160C_A:RPR2	463:722:42780:9452:6425:98789:447:70903:6421:480:70476:30150:6431:6427:294:43144:6419:2181:6378:51276:70150:6436:1990258:34965:6434:16226:18364:34227:472:31119:30846:30490:6432:30488:6412:6423:470:8033:6429:6430:2143:723:6388:6424:32056:9231:1905267:6437:32543:42779:42273:6435:1682:462:6426:2098:42493:6418:1903432:45944:70525:1902375:34414:6879:6353:1680:6400:6422:6379:6370:6420:42274:1990180:494…
19693	ribose phosphate metabolic process	29 out of 654 genes, 4.4%	95 out of 6473 background genes, 1.5%	4.63e-05	0	MVD:HMG1:ACS2:ATP1:ADE5,7:ENO1:ERG12:GUA1:ADE12:GND1:RNR21:RNR1:GPM1:CDC19:IMH3:PMA1:TDH3:TPI1:ATP2:FBA1:ERG8:C5_00260W_A:GUK1:URA7:PGK1:ADE13:PGI1:ERG13:ATP16	32889:30447:46177:6177:44416:15936:6084:6754:15886:2181:36170:6235:15986:71852:15893:31505:120029:9051:42776:6006:48315:44182:6240:34599:6015:6915:6085:19856:1904263:71276:6096:51453:44406:6696:6412:8654:19427:6094:55085:9113:7155:6875:9263:6260:46084:6106:9165:51701:45454:46037:7160:15976:44409:42866:46704:9267:10142:30448:61621:6083:1902600:6189:72593:16126:15810:6090:44208:910:44419:6241:61688…
1902299	pre-replicative complex assembly involved in cell cycle DNA replication	12 out of 654 genes, 1.8%	19 out of 6473 background genes, 0.3%	4.99e-05	0	BMH1:CDC6:CDC54:CDC46:MCM3:CDC47:C2_10760C_A:ORC3:ORC4:C7_03850W_A:MCM6:MCM2	30447:463:30174:1905775:447:44878:480:30437:33260:36168:31031:36178:1900445:32508:1903468:724:36244:6109:31938:51457:34727:7265:6268:1402:44182:727:34613:1902969:6506:472:6696:6412:6271:34214:31939:48478:43066:30466:6267:1934:33314:51568:6348:77:70873:9847:82:10515:42273:462:1900442:34221:1902975:7124:42493:7165:6974:1410:6279:51097:44419:6270:34605:71216:7095:36180:6364:1904667:1905634:35690
36388	pre-replicative complex assembly	12 out of 654 genes, 1.8%	19 out of 6473 background genes, 0.3%	4.99e-05	0	BMH1:CDC6:CDC54:CDC46:MCM3:CDC47:C2_10760C_A:ORC3:ORC4:C7_03850W_A:MCM6:MCM2	30447:463:30174:1905775:447:44878:480:30437:33260:36168:31031:36178:1900445:32508:1903468:724:36244:6109:31938:51457:34727:7265:6268:1402:44182:727:34613:1902969:6506:472:6696:6412:6271:34214:31939:48478:43066:30466:6267:1934:33314:51568:6348:77:70873:9847:82:10515:42273:462:1900442:34221:1902975:7124:42493:7165:6974:1410:6279:51097:44419:6270:34605:71216:7095:36180:6364:1904667:1905634:35690
6267	pre-replicative complex assembly involved in nuclear cell cycle DNA replication	12 out of 654 genes, 1.8%	19 out of 6473 background genes, 0.3%	4.99e-05	0	BMH1:CDC6:CDC54:CDC46:MCM3:CDC47:C2_10760C_A:ORC3:ORC4:C7_03850W_A:MCM6:MCM2	30447:463:30174:1905775:447:44878:480:30437:33260:36168:31031:36178:1900445:32508:1903468:724:36244:6109:31938:51457:34727:7265:6268:1402:44182:727:34613:1902969:6506:472:6696:6412:6271:34214:31939:48478:43066:30466:6267:1934:33314:51568:6348:77:70873:9847:82:10515:42273:462:1900442:34221:1902975:7124:42493:7165:6974:1410:6279:51097:44419:6270:34605:71216:7095:36180:6364:1904667:1905634:35690
6352	DNA-templated transcription, initiation	22 out of 654 genes, 3.4%	60 out of 6473 background genes, 0.9%	5.78e-05	0	RPB7:MED17:SUA71:TAF145:TFA1:C1_10120C_A:TBP1:RRN3:C2_00220C_A:C2_02500W_A:TAF4:TAF60:TOA2:NHP6A:TFG1:C4_03090W_A:C5_03830C_A:TAF10:RPC31:CR_02970C_A:SSU72:BRF1	6361:30447:463:98789:447:480:80163:6352:32508:1904594:97394:30847:1195:6383:32215:33683:36170:1174:34727:51090:1112:43392:6511:2000144:32211:31124:472:1188:30846:6412:31564:45893:6367:42147:6289:19:45948:9302:70893:6325:51666:6369:10525:42797:10590:43161:1111:70898:9267:1902801:16973:42493:34724:45944:291:1113:6366:2000679:422:70816:6384:42790:6338:6368:6355:16573:51123:32968:70940:71216:36180:60…
8104	protein localization	144 out of 654 genes, 22.0%	941 out of 6473 background genes, 14.5%	6.72e-05	0	RRS1:C1_01470W_A:RPS21:C1_01590C_A:C1_02240W_A:PMM1:TOM20:YKT6:MIA40:BMH1:MAS1:RLI1:YPT1:C1_04040C_A:SEC21:KOG1:RSC9:PGA63:SKP1:C1_07690C_A:C1_08110W_A:CDC42:SEC24:NTF2:CBK1:CDC48:TIM50:SPC3:SEC18:ACT1:MYO2:C1_14090W_A:PAM16:GDI1:RFA1:KAR2:C2_01220W_A:RPS26A:C2_01730W_A:UTP22:NSP1:TIM17:C2_05530C_A:COG4:C2_05750W_A:GSP1:PRE2:RFA2:SSC1:YCS4:GLE1:KRE30:TIM22:RSP5:TIM23:SEC6:TIM44:RPT2:UTP8:CSE4:BMS…	32889:30042:33157:30447:463:7004:722:42254:742:6657:16320:45819:44774:45732:76:51229:80129:31929:32995:706:34504:10898:71168:1905530:43577:34517:30100:6616:60303:10570:70783:1905168:10571:51083:2000220:44804:44416:110045:70903:447:44878:35853:6303:480:1902845:43048:36187:30150:45875:60237:60178:30437:43486:36168:6457:1:51447:32880:31031:45184:1902404:43624:22:301:1900153:1902917:43007:1900182:361…
42493	response to drug	92 out of 654 genes, 14.1%	526 out of 6473 background genes, 8.1%	7.35e-05	0	CCT8:TUB2:RRS1:C1_01050C_A:RPB7:C1_01590C_A:ESP1:GSC1:TIF34:YPT1:HMG1:ERB1:NOP4:MSI3:DIP2:TKL1:ERG1:CBK1:RPG1A:LCB2:CLB2:UTP22:EFT2:RPL17B:RPF2:YTH1:LAS1:IMH3:ARP3:NOC4:TAF4:ALG7:KRE30:RSP5:UTP15:SGT1:PES1:TIF11:PMA1:KGD1:BMS1:UTP20:GFA1:C3_03260W_A:ORC3:C3_03840C_A:PKC1:MAK21:NOP14:ARF2:NOG1:TAF60:RLP24:NIP1:C4_02430W_A:SAS10:C4_05010W_A:C4_05630W_A:CMD1:C4_06210C_A:CCT6:FAS1:ERG11:AUR1:RPN8:TRR…	32889:60258:30447:463:48311:42254:742:6673:1732:6177:32995:1905530:34517:2188:98789:1905168:30518:70887:6631:44416:447:480:36187:6031:60237:60178:30437:32781:36168:6457:1:51447:32880:15936:98863:22:75297:1677:1900182:36178:51726:6352:31536:6913:6084:7052:6754:1904594:48194:97394:1905758:6614:36244:30847:30473:6383:16567:6644:2181:35494:1900233:36170:6378:45943:6513:6491:6099:31384:1903395:50821:6…
7051	spindle organization	19 out of 654 genes, 2.9%	47 out of 6473 background genes, 0.7%	8.09e-05	0	TUB2:CDC5:CDC48:DAD1:DAD2:C3_07110W_A:CMD1:CDC14:IPL1:MIF2:SFI1:SPC98:CR_04020C_A:CDC28:CR_06740W_A:YPT31:GLC7:MPS1:TUB1	30447:463:48311:742:16320:45819:44774:76:51229:51987:706:34504:10898:34517:60303:10570:1905168:10571:1903353:2000220:110045:447:44878:35853:480:6303:1902845:45875:30437:51447:31031:98863:43624:22:1900182:51726:31536:6913:7052:6274:30010:35025:45892:30473:7059:1900461:6644:10458:36170:45144:1905263:1990820:18107:6892:31116:34727:2001168:43549:7020:278:10389:31134:1902889:51382:7096:35307:1402:1901…
51130	positive regulation of cellular component organization	38 out of 654 genes, 5.8%	150 out of 6473 background genes, 2.3%	9.48e-05	0	CDC5:TIF:BMH1:RPT1:CDC42:CDC48:DAD1:RFA1:PR26:DAD2:ARP3:RSP5:TIF4631:RPT6:PKC1:DED1:CDC68:C4_06810C_A:RPT5:C4_07220C_A:BDF1:COF1:CDC24:CDC14:IPL1:HEM1:RHO1:SSU72:RPT4:CDC28:ARC15:YPT31:GLC7:CDC23:RPN7:ARP2:UBC4:EIF4E	6261:32889:30042:33157:30447:463:7004:722:45899:16320:45819:44774:45732:76:51229:51987:32995:706:34504:10898:71168:1905530:43577:34517:30100:60303:7063:10570:98789:1905168:10571:1903353:2000220:110045:44878:35853:6303:480:1902845:36187:30150:45875:60237:60178:30437:36168:1:51447:32880:31031:45184:43624:22:1902917:1900182:36178:1900445:51726:31536:6913:7052:6274:1904594:30010:35025:45892:1900189:7…
98781	ncRNA transcription	21 out of 654 genes, 3.2%	57 out of 6473 background genes, 0.9%	0.0001	0	RSC9:TBP1:RPA190:C1_12820C_A:RPC10:TBF1:C2_04500W_A:RPC40:C4_03040W_A:C4_07060W_A:BDF1:RPO26:POL5:C6_03210C_A:RPA135:C7_01400C_A:RPC19:RPC31:SSU72:RPB8:CR_05550C_A	6361:463:98789:447:480:1904594:1900189:45892:30847:6383:32215:31938:1174:55:6281:6511:10833:32211:31124:472:1188:1900051:6360:30846:6412:31564:6367:6289:61587:9302:70893:6325:90070:1015:70301:6337:9303:6369:43044:6357:27:42797:43161:70898:1902801:42273:45898:462:9301:16973:42493:45944:33696:6366:31936:31452:90054:6384:42790:6338:71467:6368:6355:16573:51123:70940:6623:6364
44087	regulation of cellular component biogenesis	43 out of 654 genes, 6.6%	184 out of 6473 background genes, 2.8%	0.00015	0	C1_00660C_A:CDC5:TIF:BMH1:RPT1:SKP1:CDC42:DAD1:PR26:C2_04500W_A:DAD2:ARP3:RSP5:TIF4631:RPT6:SEC6:PKC1:DED1:EFB1:SEC23:CDC68:C4_06810C_A:RPT5:BDF1:COF1:CDC24:CDC14:SEC12:SAR1:IPL1:POL5:CDC39:C7_02780W_A:HEM1:RHO1:SSU72:RPT4:CDC28:ARC15:YPT31:GLC7:ARP2:EIF4E	6261:32889:30042:33157:30447:463:45899:45819:44774:45732:76:51229:51987:32995:706:34504:10898:1905530:43577:34517:30100:60303:7063:10570:98789:1905168:10571:1903353:288:2000220:110045:44878:35853:6303:480:1902845:36187:45875:60237:60178:30437:36168:1:51447:32880:31031:22:1902917:36178:1900445:51726:31536:6913:7052:1904594:30010:35025:1900189:45892:1905758:36244:30847:7059:16567:1900461:6904:32215…
31124	mRNA 3'-end processing	16 out of 654 genes, 2.4%	36 out of 6473 background genes, 0.6%	0.00019	0	C1_01470W_A:C1_01850C_A:C1_03370W_A:C1_11090C_A:C2_02150C_A:YTH1:C2_06120C_A:C3_03260W_A:C3_03840C_A:C3_05150W_A:SUB2:C4_02430W_A:PAP1:C6_01920C_A:C7_00780W_A:SSU72	463:31442:98789:447:480:1901918:33621:1904594:30847:32215:6283:6378:1174:34727:6446:72423:6511:32211:31124:472:60212:30846:31564:6367:8033:9302:90202:1901919:31397:6348:6369:31440:43161:43488:1902801:42273:462:6406:16973:42493:60211:71050:1900152:45945:6379:398:6368:6355:44011:70940
6360	transcription by RNA polymerase I	15 out of 654 genes, 2.3%	32 out of 6473 background genes, 0.5%	0.0002	0	TBP1:RPA190:C1_12820C_A:RPC10:RRN3:C2_04500W_A:RPC40:C4_03040W_A:C4_04120C_A:RPO26:RPA135:C7_01400C_A:RPC19:RPB8:CR_06450W_A	6361:463:447:480:45892:6383:6511:472:6363:1188:6360:6412:6896:6367:6289:70893:6325:6357:27:42797:43161:70898:45898:462:42493:6366:70816:42790:6338:448:51123:6364
9185	ribonucleoside diphosphate metabolic process	12 out of 654 genes, 1.8%	21 out of 6473 background genes, 0.3%	0.00024	0	ENO1:GND1:RNR21:RNR1:GPM1:CDC19:TDH3:TPI1:FBA1:GUK1:PGK1:PGI1	32889:30447:46177:44416:15886:2181:36170:6235:71852:9051:6006:48315:6240:34599:6915:6096:44406:6696:6094:9263:6260:51701:45454:7160:15976:44409:42866:46704:9267:30448:61621:72593:15810:6090:61688:71216:7163:51211:36180:46711
51649	establishment of localization in cell	156 out of 654 genes, 23.9%	1062 out of 6473 background genes, 16.4%	0.00025	0	C1_00660C_A:TUB2:RRS1:C1_01470W_A:RPS21:C1_01590C_A:C1_02160W_A:C1_02240W_A:PMM1:TOM20:YKT6:MIA40:MAS1:ARP7:RLI1:YPT1:RPN3:C1_04040C_A:SEC21:RPT1:KOG1:RSC9:PGA63:SKP1:C1_07690C_A:C1_08110W_A:CDC42:SEC24:NTF2:CDC48:TIM50:RPN2:SPC3:SEC18:MYO2:C1_14090W_A:PAM16:KAR2:C2_01220W_A:C2_01530C_A:RPS26A:UTP22:NSP1:TIM17:C2_05530C_A:COG4:C2_05750W_A:GSP1:PRE2:SSC1:YCS4:GLE1:KRE30:TIM22:RSP5:RPT6:C2_09680W_A…	6261:32889:33157:30447:463:48311:42254:42766:45899:742:6657:16320:45819:44774:45732:76:80129:19358:31929:32995:706:34504:10898:1905530:34517:60303:6616:7063:10570:70783:1905168:10571:51083:2000220:44804:44416:110045:70903:447:6303:480:1902845:43048:36187:30150:45875:60237:30437:60178:36168:6457:1:51447:32880:31031:98863:43624:22:301:1900153:1902917:43007:1900182:1900445:51726:31536:46967:6913:325…
70727	cellular macromolecule localization	139 out of 654 genes, 21.3%	921 out of 6473 background genes, 14.2%	0.0003	0	RRS1:C1_01470W_A:RPS21:C1_01590C_A:C1_02240W_A:PMM1:TOM20:YKT6:MIA40:BMH1:MAS1:RLI1:YPT1:C1_04040C_A:SEC21:KOG1:RSC9:PGA63:SKP1:C1_07690C_A:C1_08110W_A:CDC42:SEC24:NTF2:CBK1:CDC48:TIM50:SPC3:SEC18:MYO2:C1_14090W_A:PAM16:KAR2:C2_01220W_A:SPT5:RPS26A:C2_01730W_A:UTP22:NSP1:TIM17:C2_05530C_A:COG4:C2_05750W_A:GSP1:PRE2:SSC1:YCS4:GLE1:KRE30:TIM22:RSP5:TIM23:SEC6:TIM44:RPT2:UTP8:CSE4:BMS1:C3_01720C_A:D…	32889:30042:43629:33157:30447:463:42254:742:6657:16320:45819:44774:45732:2001209:76:51229:80129:31929:32995:706:34504:10898:71168:1905530:43577:34517:30100:60303:6616:10570:70783:1905168:10571:51083:2000220:44804:44416:110045:70903:447:44878:35853:6303:480:1902845:43048:36187:30150:45875:60237:60178:30437:36168:6457:1:51447:32880:31031:43624:22:301:1900153:1902917:43007:1900182:36178:1900445:5172…
45184	establishment of protein localization	127 out of 654 genes, 19.4%	822 out of 6473 background genes, 12.7%	0.00031	0	RRS1:C1_01470W_A:RPS21:C1_01590C_A:C1_02240W_A:PMM1:TOM20:YKT6:MIA40:MAS1:RLI1:YPT1:C1_04040C_A:SEC21:KOG1:RSC9:PGA63:SKP1:C1_07690C_A:C1_08110W_A:CDC42:SEC24:NTF2:CDC48:TIM50:SPC3:SEC18:ACT1:C1_14090W_A:PAM16:GDI1:RFA1:KAR2:C2_01220W_A:RPS26A:UTP22:NSP1:TIM17:C2_05530C_A:COG4:C2_05750W_A:GSP1:PRE2:RFA2:SSC1:YCS4:GLE1:KRE30:TIM22:RSP5:TIM23:TIM44:UTP8:BMS1:C3_01720C_A:DBP5:RNA1:ILV2:C3_02690C_A:R…	32889:30042:33157:30447:463:7004:722:42254:742:6657:16320:80129:31929:32995:71168:1905530:34517:6616:60303:51083:2000220:44804:44416:70903:447:480:43048:36187:30150:60237:30437:60178:43486:6457:1:32880:45184:1902404:43624:301:1900153:1902917:43007:1900182:1900445:51726:46967:6913:32508:6274:6612:48194:30010:1900189:724:1905758:2000200:61912:6614:97064:51307:16567:1900461:7076:6644:33683:2181:6283…
42797	tRNA transcription by RNA polymerase III	11 out of 654 genes, 1.7%	18 out of 6473 background genes, 0.3%	0.00031	0	C1_12820C_A:RPC10:RPC40:C4_03040W_A:C4_07060W_A:RPO26:C6_03210C_A:RPC19:RPC31:RPB8:CR_05550C_A	463:480:6383:472:6360:6412:70893:27:42797:462:42493:6366:6384
9304	tRNA transcription	11 out of 654 genes, 1.7%	18 out of 6473 background genes, 0.3%	0.00031	0	C1_12820C_A:RPC10:RPC40:C4_03040W_A:C4_07060W_A:RPO26:C6_03210C_A:RPC19:RPC31:RPB8:CR_05550C_A	463:480:6383:472:6360:6412:70893:27:42797:462:42493:6366:6384
33036	macromolecule localization	147 out of 654 genes, 22.5%	991 out of 6473 background genes, 15.3%	0.00036	0	RRS1:C1_01470W_A:RPS21:C1_01590C_A:C1_02240W_A:PMM1:TOM20:YKT6:MIA40:BMH1:MAS1:RLI1:YPT1:C1_04040C_A:SEC21:KOG1:RSC9:PGA63:SKP1:C1_07690C_A:C1_08110W_A:CDC42:SEC24:NTF2:CBK1:CDC48:TIM50:SPC3:SEC18:ACT1:MYO2:C1_14090W_A:PAM16:GDI1:RFA1:KAR2:C2_01220W_A:SPT5:RPS26A:C2_01730W_A:UTP22:NSP1:TIM17:C2_05530C_A:COG4:C2_05750W_A:GSP1:PRE2:RFA2:SSC1:YCS4:GLE1:KRE30:TIM22:RSP5:TIM23:SEC6:TIM44:RPT2:UTP8:CSE…	32889:30042:43629:33157:30447:463:7004:722:42254:742:6657:16320:45819:44774:45732:2001209:76:51229:80129:31929:32995:706:34504:10898:71168:1905530:43577:34517:30100:6616:60303:10570:70783:1905168:10571:51083:2000220:44804:44416:110045:70903:447:44878:35853:6303:480:1902845:43048:36187:30150:45875:60237:60178:30437:43486:36168:6457:1:51447:32880:31031:45184:1902404:43624:22:301:1900153:1902917:430…
16573	histone acetylation	49 out of 654 genes, 7.5%	229 out of 6473 background genes, 3.5%	0.00037	0	C1_01590C_A:RSC2:MED17:ACS2:SEC21:RSC9:TFA1:ACT1:IRR1:RPN11:C2_00220C_A:RFA1:RSC58:CLB2:SPT5:C2_01490C_A:NSP1:C2_05530C_A:COG4:YCS4:SGT1:C2_10680W_A:SEC6:SEC13:PKC1:TAF60:NUP159:TFG1:RPT5:SEC10:CDC11:RET2:C5_03830C_A:SRP101:RPN5:ISA1:MIF2:ARP4:RAD3:POL3:EPL1:TAF10:SEC63:SEC26:CR_04450C_A:PRE6:ARC15:YPT31:CDC23	30447:463:7004:722:45899:2001209:1903459:60303:70783:1905168:44804:480:6303:60237:43486:1:51447:45184:1902404:301:45005:80163:75297:43137:43007:1900182:6913:46967:7052:30010:70914:724:61912:6614:97064:51307:7059:16567:7076:90262:33683:31145:36170:8298:31938:717:31505:1174:51090:6268:10508:10389:45860:51382:55:6281:9272:16226:43248:6893:44182:727:6511:45951:10696:34599:34314:51601:30433:34498:4354…
34613	cellular protein localization	137 out of 654 genes, 20.9%	908 out of 6473 background genes, 14.0%	0.00038	0	RRS1:C1_01470W_A:RPS21:C1_01590C_A:C1_02240W_A:PMM1:TOM20:YKT6:MIA40:BMH1:MAS1:RLI1:YPT1:C1_04040C_A:SEC21:KOG1:RSC9:PGA63:SKP1:C1_07690C_A:C1_08110W_A:CDC42:SEC24:NTF2:CBK1:CDC48:TIM50:SPC3:SEC18:MYO2:C1_14090W_A:PAM16:KAR2:C2_01220W_A:RPS26A:C2_01730W_A:UTP22:NSP1:TIM17:C2_05530C_A:COG4:C2_05750W_A:GSP1:PRE2:SSC1:YCS4:GLE1:KRE30:TIM22:RSP5:TIM23:SEC6:TIM44:RPT2:UTP8:CSE4:BMS1:C3_01720C_A:DBP5:R…	32889:30042:33157:30447:463:42254:742:6657:16320:45819:44774:45732:76:51229:80129:31929:32995:706:34504:10898:71168:1905530:43577:34517:30100:60303:6616:10570:70783:1905168:10571:51083:2000220:44804:44416:110045:70903:447:44878:35853:6303:480:1902845:43048:36187:30150:45875:60237:60178:30437:36168:6457:1:51447:32880:31031:43624:22:301:1900153:1902917:43007:1900182:36178:1900445:51726:31536:46967:…
18393	internal peptidyl-lysine acetylation	49 out of 654 genes, 7.5%	230 out of 6473 background genes, 3.6%	0.00043	0	C1_01590C_A:RSC2:MED17:ACS2:SEC21:RSC9:TFA1:ACT1:IRR1:RPN11:C2_00220C_A:RFA1:RSC58:CLB2:SPT5:C2_01490C_A:NSP1:C2_05530C_A:COG4:YCS4:SGT1:C2_10680W_A:SEC6:SEC13:PKC1:TAF60:NUP159:TFG1:RPT5:SEC10:CDC11:RET2:C5_03830C_A:SRP101:RPN5:ISA1:MIF2:ARP4:RAD3:POL3:EPL1:TAF10:SEC63:SEC26:CR_04450C_A:PRE6:ARC15:YPT31:CDC23	30447:463:7004:722:45899:2001209:1903459:60303:70783:1905168:44804:480:6303:60237:43486:1:51447:45184:1902404:301:45005:80163:75297:43137:43007:1900182:6913:46967:7052:30010:70914:724:61912:6614:97064:51307:7059:16567:7076:90262:33683:31145:36170:8298:31938:717:31505:1174:51090:6268:10508:10389:45860:51382:55:6281:9272:16226:43248:6893:44182:727:6511:45951:10696:34599:34314:51601:30433:34498:4354…
18394	peptidyl-lysine acetylation	49 out of 654 genes, 7.5%	230 out of 6473 background genes, 3.6%	0.00043	0	C1_01590C_A:RSC2:MED17:ACS2:SEC21:RSC9:TFA1:ACT1:IRR1:RPN11:C2_00220C_A:RFA1:RSC58:CLB2:SPT5:C2_01490C_A:NSP1:C2_05530C_A:COG4:YCS4:SGT1:C2_10680W_A:SEC6:SEC13:PKC1:TAF60:NUP159:TFG1:RPT5:SEC10:CDC11:RET2:C5_03830C_A:SRP101:RPN5:ISA1:MIF2:ARP4:RAD3:POL3:EPL1:TAF10:SEC63:SEC26:CR_04450C_A:PRE6:ARC15:YPT31:CDC23	30447:463:7004:722:45899:2001209:1903459:60303:70783:1905168:44804:480:6303:60237:43486:1:51447:45184:1902404:301:45005:80163:75297:43137:43007:1900182:6913:46967:7052:30010:70914:724:61912:6614:97064:51307:7059:16567:7076:90262:33683:31145:36170:8298:31938:717:31505:1174:51090:6268:10508:10389:45860:51382:55:6281:9272:16226:43248:6893:44182:727:6511:45951:10696:34599:34314:51601:30433:34498:4354…
6475	internal protein amino acid acetylation	49 out of 654 genes, 7.5%	230 out of 6473 background genes, 3.6%	0.00043	0	C1_01590C_A:RSC2:MED17:ACS2:SEC21:RSC9:TFA1:ACT1:IRR1:RPN11:C2_00220C_A:RFA1:RSC58:CLB2:SPT5:C2_01490C_A:NSP1:C2_05530C_A:COG4:YCS4:SGT1:C2_10680W_A:SEC6:SEC13:PKC1:TAF60:NUP159:TFG1:RPT5:SEC10:CDC11:RET2:C5_03830C_A:SRP101:RPN5:ISA1:MIF2:ARP4:RAD3:POL3:EPL1:TAF10:SEC63:SEC26:CR_04450C_A:PRE6:ARC15:YPT31:CDC23	30447:463:7004:722:45899:2001209:1903459:60303:70783:1905168:44804:480:6303:60237:43486:1:51447:45184:1902404:301:45005:80163:75297:43137:43007:1900182:6913:46967:7052:30010:70914:724:61912:6614:97064:51307:7059:16567:7076:90262:33683:31145:36170:8298:31938:717:31505:1174:51090:6268:10508:10389:45860:51382:55:6281:9272:16226:43248:6893:44182:727:6511:45951:10696:34599:34314:51601:30433:34498:4354…
16126	sterol biosynthetic process	39 out of 654 genes, 6.0%	165 out of 6473 background genes, 2.5%	0.00046	0	MVD:TUB2:C1_01050C_A:BMH1:HMG1:SEC21:PGA63:ENO1:ERG1:SEC24:ERG12:WBP1:CDC6:ACT1:STT3:ERG7:RNR21:ERG10:ERG20:CDC19:ALG7:IPP1:HEM13:OST1:C3_06700C_A:SEC61:ERG8:C4_02460W_A:SEC23:PDC11:COF1:SEC14:ERG11:SAR1:CHS1:ERG27:MET6:ERG13:BET2	32889:30042:30447:30174:6657:6616:60303:70887:6631:44416:44878:480:36187:6031:30437:43486:36168:31031:15936:98863:1902404:22:43936:36178:1900445:6084:6612:6555:48194:30010:1903468:36244:30473:6109:36170:6491:31938:51457:71852:8299:6487:15893:6892:31505:7265:9086:6281:48315:46488:1402:71846:15914:6038:31322:44182:6240:34599:6796:34613:30433:9306:61709:45761:18279:90114:19655:16050:1904530:6506:701…
6694	steroid biosynthetic process	39 out of 654 genes, 6.0%	165 out of 6473 background genes, 2.5%	0.00046	0	MVD:TUB2:C1_01050C_A:BMH1:HMG1:SEC21:PGA63:ENO1:ERG1:SEC24:ERG12:WBP1:CDC6:ACT1:STT3:ERG7:RNR21:ERG10:ERG20:CDC19:ALG7:IPP1:HEM13:OST1:C3_06700C_A:SEC61:ERG8:C4_02460W_A:SEC23:PDC11:COF1:SEC14:ERG11:SAR1:CHS1:ERG27:MET6:ERG13:BET2	32889:30042:30447:30174:6657:6616:60303:70887:6631:44416:44878:480:36187:6031:30437:43486:36168:31031:15936:98863:1902404:22:43936:36178:1900445:6084:6612:6555:48194:30010:1903468:36244:30473:6109:36170:6491:31938:51457:71852:8299:6487:15893:6892:31505:7265:9086:6281:48315:46488:1402:71846:15914:6038:31322:44182:6240:34599:6796:34613:30433:9306:61709:45761:18279:90114:19655:16050:1904530:6506:701…
6888	endoplasmic reticulum to Golgi vesicle-mediated transport	23 out of 654 genes, 3.5%	72 out of 6473 background genes, 1.1%	0.00052	0	C1_00660C_A:C1_02160W_A:YKT6:YPT1:SEC21:PGA63:SEC24:SEC18:C2_09680W_A:C3_01720C_A:SEC13:C4_02460W_A:SEC23:C4_06810C_A:RET2:TIP1:SAR1:SEC27:CR_02630C_A:SEC26:CR_05700C_A:BET2:CR_10390W_A	30447:301:6913:6612:48194:6904:35494:51276:8298:6487:34727:43549:6511:8643:30433:34498:43547:9306:6891:61709:90114:1904263:16050:6506:51645:7006:6696:32258:6412:6896:45893:6886:42147:48313:390:16192:1900101:51666:34497:30242:48280:45:6998:18344:43161:48193:920:30448:35493:16973:35543:43001:7165:7030:6890:3400:11:280:6906:48211:6888:266:90083:6621:6887:1990261:61024:16573:7264:32456:16236:42144:71…
9150	purine ribonucleotide metabolic process	25 out of 654 genes, 3.8%	83 out of 6473 background genes, 1.3%	0.00057	0	MVD:HMG1:ACS2:ATP1:ADE5,7:ENO1:ERG12:GUA1:ADE12:GND1:GPM1:CDC19:IMH3:PMA1:TDH3:TPI1:ATP2:FBA1:ERG8:GUK1:PGK1:ADE13:PGI1:ERG13:ATP16	32889:30447:46177:6177:44416:15936:6084:6754:15886:36170:15986:71852:15893:120029:9051:42776:6006:48315:44182:34599:6915:6085:1904263:71276:6096:51453:44406:6696:6412:19427:6094:55085:9113:7155:6875:46084:6106:51701:45454:46037:7160:15976:44409:42866:9267:10142:30448:61621:6083:1902600:6189:72593:16126:15810:6090:44208:44419:61688:16573:1902906:31388:71216:45733:7163:51211:36180:6164:19287:46711:…
15031	protein transport	124 out of 654 genes, 19.0%	806 out of 6473 background genes, 12.5%	0.00058	0	RRS1:C1_01470W_A:RPS21:C1_01590C_A:C1_02240W_A:PMM1:TOM20:YKT6:MIA40:MAS1:RLI1:YPT1:C1_04040C_A:SEC21:KOG1:RSC9:PGA63:SKP1:C1_07690C_A:C1_08110W_A:CDC42:SEC24:NTF2:CDC48:TIM50:SPC3:SEC18:ACT1:C1_14090W_A:PAM16:GDI1:KAR2:C2_01220W_A:RPS26A:UTP22:NSP1:TIM17:C2_05530C_A:COG4:C2_05750W_A:GSP1:PRE2:SSC1:YCS4:GLE1:KRE30:TIM22:RSP5:TIM23:TIM44:UTP8:BMS1:C3_01720C_A:DBP5:RNA1:ILV2:C3_02690C_A:RPS15:ARF2:…	32889:30042:33157:30447:463:42254:742:6657:16320:80129:31929:32995:1905530:34517:6616:60303:51083:2000220:44804:44416:70903:447:480:43048:36187:30150:60237:30437:60178:43486:6457:1:32880:1902404:43624:301:1900153:1902917:43007:1900182:1900445:51726:46967:6913:32508:6274:6612:48194:30010:1900189:1905758:2000200:61912:6614:97064:51307:16567:1900461:7076:6644:33683:2181:6283:10458:35494:6407:36170:1…
6473	protein acetylation	50 out of 654 genes, 7.6%	239 out of 6473 background genes, 3.7%	0.00058	0	C1_01590C_A:RSC2:MED17:ACS2:SEC21:RSC9:TFA1:ACT1:IRR1:RPN11:C2_00220C_A:RFA1:RSC58:CLB2:SPT5:C2_01490C_A:NSP1:C2_05530C_A:COG4:YCS4:SGT1:C2_10680W_A:SEC6:SEC13:PKC1:TAF60:NUP159:TFG1:RPT5:SEC10:CDC11:C5_01870W_A:RET2:C5_03830C_A:SRP101:RPN5:ISA1:MIF2:ARP4:RAD3:POL3:EPL1:TAF10:SEC63:SEC26:CR_04450C_A:PRE6:ARC15:YPT31:CDC23	30447:463:7004:722:45899:2001209:1903459:60303:70783:1905168:1902391:44804:480:6303:60237:43486:1:51447:45184:1902404:301:45005:80163:75297:43137:43007:1900182:6913:46967:7052:30010:70914:724:61912:6614:97064:51307:7059:16567:7076:90262:33683:31145:36170:8298:31938:717:31505:1174:51090:6268:10508:10389:45860:51382:55:6281:9272:16226:43248:6893:44182:727:6511:45951:10696:34599:34314:51601:30433:34…
55086	nucleobase-containing small molecule metabolic process	39 out of 654 genes, 6.0%	167 out of 6473 background genes, 2.6%	0.00065	0	MVD:PMM1:HMG1:ACS2:ATP1:ADE5,7:ENO1:ERG12:GUA1:ADE12:GND1:C2_01530C_A:RNR21:RNR1:GPM1:GNA1:CDC21:CDC19:IMH3:PMI1:PMA1:TDH3:TPI1:SRB1:ATP2:FBA1:ERG8:C5_00260W_A:UAP1:GUK1:SAH1:URA7:PGK1:MET6:UGP1:ADE13:PGI1:ERG13:ATP16	32889:30447:463:46177:19358:6177:44416:15936:5992:6084:6754:6555:15886:2181:36170:6235:15986:6078:71852:15893:31505:120029:9051:42776:6048:9086:6006:48315:9272:44182:6240:727:6511:34599:6730:6015:6915:6085:19856:1904263:9298:71276:6096:51453:44406:6696:6412:8654:6896:19427:6094:45047:32:55085:19280:9113:7155:6875:9263:5978:6260:6011:46084:6641:6106:9165:51701:45454:46037:6486:8152:7160:15976:4316…
46907	intracellular transport	151 out of 654 genes, 23.1%	1034 out of 6473 background genes, 16.0%	0.00065	0	C1_00660C_A:TUB2:RRS1:C1_01470W_A:RPS21:C1_01590C_A:C1_02160W_A:C1_02240W_A:PMM1:TOM20:YKT6:MIA40:MAS1:ARP7:RLI1:YPT1:RPN3:C1_04040C_A:SEC21:RPT1:KOG1:RSC9:PGA63:SKP1:C1_07690C_A:C1_08110W_A:CDC42:SEC24:NTF2:CDC48:TIM50:RPN2:SPC3:SEC18:MYO2:C1_14090W_A:PAM16:KAR2:C2_01220W_A:C2_01530C_A:RPS26A:UTP22:NSP1:TIM17:C2_05530C_A:COG4:C2_05750W_A:GSP1:PRE2:SSC1:YCS4:GLE1:KRE30:TIM22:RSP5:RPT6:C2_09680W_A…	6261:32889:33157:30447:463:48311:42254:42766:45899:742:6657:16320:45732:80129:19358:31929:32995:1905530:34517:6616:7063:70783:51083:2000220:44804:44416:70903:447:480:43048:36187:30150:60237:30437:60178:36168:6457:1:32880:98863:43624:22:301:1900153:1902917:43007:1900182:1900445:51726:46967:6913:32508:7052:6274:6612:48194:30010:1900189:1905758:2000200:61912:6614:97064:51307:30473:7059:16567:1900461…
6163	purine nucleotide metabolic process	25 out of 654 genes, 3.8%	84 out of 6473 background genes, 1.3%	0.00074	0	MVD:HMG1:ACS2:ATP1:ADE5,7:ENO1:ERG12:GUA1:ADE12:GND1:GPM1:CDC19:IMH3:PMA1:TDH3:TPI1:ATP2:FBA1:ERG8:GUK1:PGK1:ADE13:PGI1:ERG13:ATP16	32889:30447:46177:6177:44416:15936:6084:6754:15886:36170:15986:71852:15893:120029:9051:42776:6006:48315:44182:34599:6915:6085:1904263:71276:6096:51453:44406:6696:6412:19427:6094:55085:9113:7155:6875:46084:6106:51701:45454:46037:7160:15976:44409:42866:9267:10142:30448:61621:6083:1902600:6189:72593:16126:15810:6090:44208:44419:61688:16573:1902906:31388:71216:45733:7163:51211:36180:6164:19287:46711:…
16129	phytosteroid biosynthetic process	38 out of 654 genes, 5.8%	162 out of 6473 background genes, 2.5%	0.00082	0	TUB2:C1_01050C_A:BMH1:HMG1:SEC21:PGA63:ENO1:ERG1:SEC24:ERG12:WBP1:CDC6:ACT1:STT3:ERG7:RNR21:ERG10:ERG20:CDC19:ALG7:IPP1:HEM13:OST1:C3_06700C_A:SEC61:ERG8:C4_02460W_A:SEC23:PDC11:COF1:SEC14:ERG11:SAR1:CHS1:ERG27:MET6:ERG13:BET2	32889:30042:30447:30174:6657:6616:60303:70887:6631:44416:44878:480:36187:6031:30437:43486:36168:31031:15936:98863:1902404:22:43936:36178:1900445:6084:6612:6555:48194:30010:1903468:36244:30473:6109:36170:6491:31938:51457:71852:8299:6487:15893:6892:31505:7265:9086:6281:48315:46488:1402:71846:15914:6038:31322:44182:6240:34599:6796:34613:30433:9306:61709:45761:18279:90114:19655:16050:1904530:6506:701…
1902653	secondary alcohol biosynthetic process	38 out of 654 genes, 5.8%	162 out of 6473 background genes, 2.5%	0.00082	0	TUB2:C1_01050C_A:BMH1:HMG1:SEC21:PGA63:ENO1:ERG1:SEC24:ERG12:WBP1:CDC6:ACT1:STT3:ERG7:RNR21:ERG10:ERG20:CDC19:ALG7:IPP1:HEM13:OST1:C3_06700C_A:SEC61:ERG8:C4_02460W_A:SEC23:PDC11:COF1:SEC14:ERG11:SAR1:CHS1:ERG27:MET6:ERG13:BET2	32889:30042:30447:30174:6657:6616:60303:70887:6631:44416:44878:480:36187:6031:30437:43486:36168:31031:15936:98863:1902404:22:43936:36178:1900445:6084:6612:6555:48194:30010:1903468:36244:30473:6109:36170:6491:31938:51457:71852:8299:6487:15893:6892:31505:7265:9086:6281:48315:46488:1402:71846:15914:6038:31322:44182:6240:34599:6796:34613:30433:9306:61709:45761:18279:90114:19655:16050:1904530:6506:701…
44108	cellular alcohol biosynthetic process	38 out of 654 genes, 5.8%	162 out of 6473 background genes, 2.5%	0.00082	0	TUB2:C1_01050C_A:BMH1:HMG1:SEC21:PGA63:ENO1:ERG1:SEC24:ERG12:WBP1:CDC6:ACT1:STT3:ERG7:RNR21:ERG10:ERG20:CDC19:ALG7:IPP1:HEM13:OST1:C3_06700C_A:SEC61:ERG8:C4_02460W_A:SEC23:PDC11:COF1:SEC14:ERG11:SAR1:CHS1:ERG27:MET6:ERG13:BET2	32889:30042:30447:30174:6657:6616:60303:70887:6631:44416:44878:480:36187:6031:30437:43486:36168:31031:15936:98863:1902404:22:43936:36178:1900445:6084:6612:6555:48194:30010:1903468:36244:30473:6109:36170:6491:31938:51457:71852:8299:6487:15893:6892:31505:7265:9086:6281:48315:46488:1402:71846:15914:6038:31322:44182:6240:34599:6796:34613:30433:9306:61709:45761:18279:90114:19655:16050:1904530:6506:701…
6696	ergosterol biosynthetic process	38 out of 654 genes, 5.8%	162 out of 6473 background genes, 2.5%	0.00082	0	TUB2:C1_01050C_A:BMH1:HMG1:SEC21:PGA63:ENO1:ERG1:SEC24:ERG12:WBP1:CDC6:ACT1:STT3:ERG7:RNR21:ERG10:ERG20:CDC19:ALG7:IPP1:HEM13:OST1:C3_06700C_A:SEC61:ERG8:C4_02460W_A:SEC23:PDC11:COF1:SEC14:ERG11:SAR1:CHS1:ERG27:MET6:ERG13:BET2	32889:30042:30447:30174:6657:6616:60303:70887:6631:44416:44878:480:36187:6031:30437:43486:36168:31031:15936:98863:1902404:22:43936:36178:1900445:6084:6612:6555:48194:30010:1903468:36244:30473:6109:36170:6491:31938:51457:71852:8299:6487:15893:6892:31505:7265:9086:6281:48315:46488:1402:71846:15914:6038:31322:44182:6240:34599:6796:34613:30433:9306:61709:45761:18279:90114:19655:16050:1904530:6506:701…
97384	cellular lipid biosynthetic process	38 out of 654 genes, 5.8%	162 out of 6473 background genes, 2.5%	0.00082	0	TUB2:C1_01050C_A:BMH1:HMG1:SEC21:PGA63:ENO1:ERG1:SEC24:ERG12:WBP1:CDC6:ACT1:STT3:ERG7:RNR21:ERG10:ERG20:CDC19:ALG7:IPP1:HEM13:OST1:C3_06700C_A:SEC61:ERG8:C4_02460W_A:SEC23:PDC11:COF1:SEC14:ERG11:SAR1:CHS1:ERG27:MET6:ERG13:BET2	32889:30042:30447:30174:6657:6616:60303:70887:6631:44416:44878:480:36187:6031:30437:43486:36168:31031:15936:98863:1902404:22:43936:36178:1900445:6084:6612:6555:48194:30010:1903468:36244:30473:6109:36170:6491:31938:51457:71852:8299:6487:15893:6892:31505:7265:9086:6281:48315:46488:1402:71846:15914:6038:31322:44182:6240:34599:6796:34613:30433:9306:61709:45761:18279:90114:19655:16050:1904530:6506:701…
60341	regulation of cellular localization	24 out of 654 genes, 3.7%	79 out of 6473 background genes, 1.2%	0.00083	0	CDC5:ESP1:C1_02240W_A:CDC42:CTA8:CDC48:CDC6:RFA1:CLB2:GSP1:RSP5:RNA1:SEC23:C4_07220C_A:CDC14:SEC12:SAR1:IPL1:NOG2:C7_02780W_A:CET1:RHO1:CDC28:GLC7	32889:33157:30447:7004:722:30174:16320:45819:44774:76:51229:32995:706:34504:10898:71168:1905530:34517:60303:10570:1905168:10571:1903353:2000220:110045:44878:35853:480:6303:1902845:36187:45875:60237:30437:60178:51447:32880:31031:45184:43624:22:1902917:75297:1900182:1900445:51726:31536:6913:6274:6612:1903468:30010:35025:45892:724:1905758:2000200:7059:16567:1900461:7076:10458:6407:36170:51276:6513:4…
226	microtubule cytoskeleton organization	23 out of 654 genes, 3.5%	74 out of 6473 background genes, 1.1%	0.00091	0	TUB2:CDC5:CDC48:DAD1:MYO2:DAD2:C3_07110W_A:CMD1:SEC14:CDC14:IPL1:CDC37:MIF2:SFI1:YRB1:SPC98:CR_04020C_A:CDC28:CR_06740W_A:YPT31:GLC7:MPS1:TUB1	30447:463:48311:742:6657:16320:45819:44774:76:51229:51987:706:34504:10898:34517:60303:10570:1905168:10571:1903353:2000220:110045:447:44878:35853:480:6303:1902845:36187:45875:30437:6457:36168:1:51447:31031:98863:43624:22:1900182:51726:31536:6913:7052:6274:48194:30010:35025:45892:30473:7059:1900461:6904:6644:10458:36170:45144:1905263:1990820:6997:50821:18107:6892:31116:34727:2001168:43549:30050:702…
6383	transcription by RNA polymerase III	14 out of 654 genes, 2.1%	31 out of 6473 background genes, 0.5%	0.00097	0	TBP1:C1_12820C_A:RPC10:RPC40:NHP6A:C4_03040W_A:C4_07060W_A:RPO26:C6_03210C_A:RPC19:RPC31:RPB8:CR_05550C_A:BRF1	6361:463:447:480:1195:6383:1112:43392:472:1188:6360:6412:45893:6367:6289:70893:27:42797:43161:70898:462:42493:34724:6366:6384:42790:6338:6355:51123
51641	cellular localization	181 out of 654 genes, 27.7%	1303 out of 6473 background genes, 20.1%	0.00111	0	C1_00660C_A:TUB2:RRS1:C1_01470W_A:RPS21:C1_01590C_A:C1_02160W_A:C1_02240W_A:PMM1:TOM20:YKT6:MIA40:BMH1:MAS1:ARP7:RLI1:YPT1:RPN3:C1_04040C_A:SEC21:RPT1:KOG1:RSC9:PGA63:SKP1:C1_07690C_A:C1_08110W_A:OLE1:CDC42:ERG1:SEC24:NTF2:C1_10120C_A:CBK1:CDC48:TIM50:RPN2:SPC3:SEC18:ACT1:MYO2:C1_14090W_A:PAM16:KAR2:C2_01220W_A:SPT5:C2_01530C_A:RPS26A:C2_01730W_A:UTP22:NSP1:TIM17:C2_05530C_A:COG4:C2_05750W_A:GSP1…	6261:32889:30042:43629:33157:30447:463:48311:42254:42766:45899:742:6657:16320:45819:44774:2001209:45732:76:51229:80129:19358:31929:32995:706:34504:10898:71168:1905530:43577:34517:30100:6616:60303:7063:10570:70783:1905168:10571:51083:70887:2000220:44804:6631:44416:110045:70903:447:44878:35853:6303:480:1902845:43048:36187:30150:45875:60237:60178:30437:43486:36168:6457:1:51447:32880:31031:98863:1902…
16128	phytosteroid metabolic process	38 out of 654 genes, 5.8%	165 out of 6473 background genes, 2.5%	0.00134	0	TUB2:C1_01050C_A:BMH1:HMG1:SEC21:PGA63:ENO1:ERG1:SEC24:ERG12:WBP1:CDC6:ACT1:STT3:ERG7:RNR21:ERG10:ERG20:CDC19:ALG7:IPP1:HEM13:OST1:C3_06700C_A:SEC61:ERG8:C4_02460W_A:SEC23:PDC11:COF1:SEC14:ERG11:SAR1:CHS1:ERG27:MET6:ERG13:BET2	32889:30042:30447:30174:6657:6616:60303:70887:6631:44416:44878:480:36187:6031:30437:43486:36168:31031:15936:98863:1902404:22:43936:36178:1900445:6084:6612:6555:48194:30010:1903468:36244:30473:6109:36170:6491:31938:51457:71852:8299:6487:15893:6892:31505:7265:9086:6281:48315:46488:1402:71846:15914:6038:31322:44182:6240:34599:6796:34613:30433:9306:61709:45761:18279:90114:19655:16050:1904530:6506:701…
44107	cellular alcohol metabolic process	38 out of 654 genes, 5.8%	165 out of 6473 background genes, 2.5%	0.00134	0	TUB2:C1_01050C_A:BMH1:HMG1:SEC21:PGA63:ENO1:ERG1:SEC24:ERG12:WBP1:CDC6:ACT1:STT3:ERG7:RNR21:ERG10:ERG20:CDC19:ALG7:IPP1:HEM13:OST1:C3_06700C_A:SEC61:ERG8:C4_02460W_A:SEC23:PDC11:COF1:SEC14:ERG11:SAR1:CHS1:ERG27:MET6:ERG13:BET2	32889:30042:30447:30174:6657:6616:60303:70887:6631:44416:44878:480:36187:6031:30437:43486:36168:31031:15936:98863:1902404:22:43936:36178:1900445:6084:6612:6555:48194:30010:1903468:36244:30473:6109:36170:6491:31938:51457:71852:8299:6487:15893:6892:31505:7265:9086:6281:48315:46488:1402:71846:15914:6038:31322:44182:6240:34599:6796:34613:30433:9306:61709:45761:18279:90114:19655:16050:1904530:6506:701…
8204	ergosterol metabolic process	38 out of 654 genes, 5.8%	165 out of 6473 background genes, 2.5%	0.00134	0	TUB2:C1_01050C_A:BMH1:HMG1:SEC21:PGA63:ENO1:ERG1:SEC24:ERG12:WBP1:CDC6:ACT1:STT3:ERG7:RNR21:ERG10:ERG20:CDC19:ALG7:IPP1:HEM13:OST1:C3_06700C_A:SEC61:ERG8:C4_02460W_A:SEC23:PDC11:COF1:SEC14:ERG11:SAR1:CHS1:ERG27:MET6:ERG13:BET2	32889:30042:30447:30174:6657:6616:60303:70887:6631:44416:44878:480:36187:6031:30437:43486:36168:31031:15936:98863:1902404:22:43936:36178:1900445:6084:6612:6555:48194:30010:1903468:36244:30473:6109:36170:6491:31938:51457:71852:8299:6487:15893:6892:31505:7265:9086:6281:48315:46488:1402:71846:15914:6038:31322:44182:6240:34599:6796:34613:30433:9306:61709:45761:18279:90114:19655:16050:1904530:6506:701…
15833	peptide transport	124 out of 654 genes, 19.0%	821 out of 6473 background genes, 12.7%	0.00164	0	RRS1:C1_01470W_A:RPS21:C1_01590C_A:C1_02240W_A:PMM1:TOM20:YKT6:MIA40:MAS1:RLI1:YPT1:C1_04040C_A:SEC21:KOG1:RSC9:PGA63:SKP1:C1_07690C_A:C1_08110W_A:CDC42:SEC24:NTF2:CDC48:TIM50:SPC3:SEC18:ACT1:C1_14090W_A:PAM16:GDI1:KAR2:C2_01220W_A:RPS26A:UTP22:NSP1:TIM17:C2_05530C_A:COG4:C2_05750W_A:GSP1:PRE2:SSC1:YCS4:GLE1:KRE30:TIM22:RSP5:TIM23:TIM44:UTP8:BMS1:C3_01720C_A:DBP5:RNA1:ILV2:C3_02690C_A:RPS15:ARF2:…	32889:30042:33157:30447:463:42254:742:6657:16320:80129:31929:32995:1905530:34517:6616:60303:51083:2000220:44804:44416:70903:447:480:43048:36187:30150:60237:30437:60178:43486:6457:1:32880:1902404:43624:301:1900153:1902917:43007:1900182:1900445:51726:46967:6913:32508:6274:6612:48194:30010:1900189:1905758:2000200:61912:6614:97064:51307:16567:1900461:7076:6644:33683:2181:6283:10458:35494:6407:36170:1…
9132	nucleoside diphosphate metabolic process	12 out of 654 genes, 1.8%	24 out of 6473 background genes, 0.4%	0.00166	0	ENO1:GND1:RNR21:RNR1:GPM1:CDC19:TDH3:TPI1:FBA1:GUK1:PGK1:PGI1	32889:30447:46177:44416:15886:2181:36170:6235:71852:9051:6006:48315:6240:34599:6915:6096:44406:6696:6094:9263:6260:51701:45454:7160:15976:44409:42866:46704:9267:30448:61621:72593:15810:6090:61688:71216:7163:51211:36180:46711
43543	protein acylation	50 out of 654 genes, 7.6%	247 out of 6473 background genes, 3.8%	0.00167	0	C1_01590C_A:RSC2:MED17:ACS2:SEC21:RSC9:TFA1:ACT1:IRR1:RPN11:C2_00220C_A:RFA1:RSC58:CLB2:SPT5:C2_01490C_A:NSP1:C2_05530C_A:COG4:YCS4:SGT1:C2_10680W_A:SEC6:SEC13:PKC1:TAF60:NUP159:TFG1:RPT5:SEC10:CDC11:C5_01870W_A:RET2:C5_03830C_A:SRP101:RPN5:ISA1:MIF2:ARP4:RAD3:POL3:EPL1:TAF10:SEC63:SEC26:CR_04450C_A:PRE6:ARC15:YPT31:CDC23	30447:463:7004:722:45899:2001209:1903459:60303:70783:1905168:1902391:44804:480:6303:60237:43486:1:51447:45184:1902404:301:45005:80163:75297:43137:43007:1900182:6913:46967:7052:30010:70914:724:61912:6614:97064:51307:7059:16567:7076:90262:33683:31145:36170:8298:31938:717:31505:1174:51090:6268:10508:10389:45860:51382:55:6281:9272:16226:43248:6893:44182:727:6511:45951:10696:34599:34314:51601:30433:34…
7010	cytoskeleton organization	41 out of 654 genes, 6.3%	186 out of 6473 background genes, 2.9%	0.00168	0	TUB2:ROT1:CDC5:CDC12:CDC3:SKP1:CDC42:CBK1:CDC48:ACT1:DAD1:MYO2:DAD2:ARP3:STH1:PKC1:C3_07110W_A:CMD1:CDC11:COF1:SEC14:CDC24:CDC14:IPL1:CDC37:MIF2:CHS1:SFI1:YRB1:SPC98:RHO1:CR_04020C_A:SDA1:CDC28:CR_06740W_A:ARC15:YPT31:GLC7:ARP2:MPS1:TUB1	32889:30042:33157:30447:463:48311:742:6657:16320:45819:44774:76:51229:51987:32995:706:34504:10898:43577:34517:30100:60303:10570:70783:1905168:10571:1903353:2000220:110045:447:44878:35853:6303:480:1902845:36187:6031:45875:60237:30437:60178:43486:36168:6457:1:51447:32880:31031:98863:1902404:43624:22:1902917:43936:1900182:36178:1900445:51726:31536:6913:7052:6274:48194:30010:35025:45892:1905758:36244…
16125	sterol metabolic process	39 out of 654 genes, 6.0%	175 out of 6473 background genes, 2.7%	0.00233	0	MVD:TUB2:C1_01050C_A:BMH1:HMG1:SEC21:PGA63:ENO1:ERG1:SEC24:ERG12:WBP1:CDC6:ACT1:STT3:ERG7:RNR21:ERG10:ERG20:CDC19:ALG7:IPP1:HEM13:OST1:C3_06700C_A:SEC61:ERG8:C4_02460W_A:SEC23:PDC11:COF1:SEC14:ERG11:SAR1:CHS1:ERG27:MET6:ERG13:BET2	32889:30042:30447:30174:6657:6616:60303:70887:6631:44416:44878:480:36187:6031:30437:43486:36168:31031:15936:98863:1902404:22:43936:36178:1900445:6084:6612:6555:48194:30010:1903468:36244:30473:6109:36170:6491:31938:51457:71852:8299:6487:15893:6892:31505:7265:9086:6281:48315:46488:1402:71846:15914:6038:31322:44182:6240:34599:6796:34613:30433:9306:61709:45761:18279:90114:19655:16050:1904530:6506:701…
56	ribosomal small subunit export from nucleus	9 out of 654 genes, 1.4%	14 out of 6473 background genes, 0.2%	0.00245	0	C1_04040C_A:NSP1:C2_05530C_A:KRE30:NUP159:NUP82:RPS28B:MEX67:RPS3	42254:447:480:1900153:61912:97064:6407:31938:10389:55:472:6607:30490:6412:6896:55085:27:6606:51168:469:6406:28:16973:6611:6409:6338:6887:86:6368:16573:32968:56:35690
1902652	secondary alcohol metabolic process	38 out of 654 genes, 5.8%	169 out of 6473 background genes, 2.6%	0.00253	0	TUB2:C1_01050C_A:BMH1:HMG1:SEC21:PGA63:ENO1:ERG1:SEC24:ERG12:WBP1:CDC6:ACT1:STT3:ERG7:RNR21:ERG10:ERG20:CDC19:ALG7:IPP1:HEM13:OST1:C3_06700C_A:SEC61:ERG8:C4_02460W_A:SEC23:PDC11:COF1:SEC14:ERG11:SAR1:CHS1:ERG27:MET6:ERG13:BET2	32889:30042:30447:30174:6657:6616:60303:70887:6631:44416:44878:480:36187:6031:30437:43486:36168:31031:15936:98863:1902404:22:43936:36178:1900445:6084:6612:6555:48194:30010:1903468:36244:30473:6109:36170:6491:31938:51457:71852:8299:6487:15893:6892:31505:7265:9086:6281:48315:46488:1402:71846:15914:6038:31322:44182:6240:34599:6796:34613:30433:9306:61709:45761:18279:90114:19655:16050:1904530:6506:701…
31334	positive regulation of protein-containing complex assembly	17 out of 654 genes, 2.6%	47 out of 6473 background genes, 0.7%	0.00272	0	TIF:RPT1:DAD1:PR26:DAD2:ARP3:TIF4631:RPT6:DED1:CDC68:C4_06810C_A:RPT5:COF1:RPT4:ARC15:ARP2:EIF4E	6261:30042:30447:45899:45732:51987:7063:480:1:51726:7052:6904:36170:61641:31505:31116:34727:43433:60261:71846:6511:184:2183:34314:30433:1901195:1904530:70651:16070:51654:1904670:7015:6696:32258:6896:1902280:6289:390:51014:8608:51666:32784:48280:30041:51701:30476:43161:9267:52032:42273:51091:462:35543:43001:34724:6974:6890:6334:6888:70682:44419:45010:30036:6338:6887:6368:1903475:16573:6413:32968:7…
43248	proteasome assembly	13 out of 654 genes, 2.0%	29 out of 6473 background genes, 0.4%	0.0028	0	RPT1:RPN2:RPN11:PR26:PRE2:RPT6:RPT2:RPN6:RPT5:PRE4:HSP90:RPT4:CR_10410C_A	30447:45899:45732:80129:30518:447:30150:6457:2181:61641:34727:43433:43248:44182:6511:30433:70651:472:6896:6289:43171:723:45454:42981:43161:51091:1900429:492:34629:16559:266:10499:70682:44419:16579:6338:34605:16573:1902906:32968:35690
8202	steroid metabolic process	39 out of 654 genes, 6.0%	177 out of 6473 background genes, 2.7%	0.00316	0	MVD:TUB2:C1_01050C_A:BMH1:HMG1:SEC21:PGA63:ENO1:ERG1:SEC24:ERG12:WBP1:CDC6:ACT1:STT3:ERG7:RNR21:ERG10:ERG20:CDC19:ALG7:IPP1:HEM13:OST1:C3_06700C_A:SEC61:ERG8:C4_02460W_A:SEC23:PDC11:COF1:SEC14:ERG11:SAR1:CHS1:ERG27:MET6:ERG13:BET2	32889:30042:30447:30174:6657:6616:60303:70887:6631:44416:44878:480:36187:6031:30437:43486:36168:31031:15936:98863:1902404:22:43936:36178:1900445:6084:6612:6555:48194:30010:1903468:36244:30473:6109:36170:6491:31938:51457:71852:8299:6487:15893:6892:31505:7265:9086:6281:48315:46488:1402:71846:15914:6038:31322:44182:6240:34599:6796:34613:30433:9306:61709:45761:18279:90114:19655:16050:1904530:6506:701…
42886	amide transport	124 out of 654 genes, 19.0%	833 out of 6473 background genes, 12.9%	0.00362	0	RRS1:C1_01470W_A:RPS21:C1_01590C_A:C1_02240W_A:PMM1:TOM20:YKT6:MIA40:MAS1:RLI1:YPT1:C1_04040C_A:SEC21:KOG1:RSC9:PGA63:SKP1:C1_07690C_A:C1_08110W_A:CDC42:SEC24:NTF2:CDC48:TIM50:SPC3:SEC18:ACT1:C1_14090W_A:PAM16:GDI1:KAR2:C2_01220W_A:RPS26A:UTP22:NSP1:TIM17:C2_05530C_A:COG4:C2_05750W_A:GSP1:PRE2:SSC1:YCS4:GLE1:KRE30:TIM22:RSP5:TIM23:TIM44:UTP8:BMS1:C3_01720C_A:DBP5:RNA1:ILV2:C3_02690C_A:RPS15:ARF2:…	32889:30042:33157:30447:463:42254:742:6657:16320:80129:31929:32995:1905530:34517:6616:60303:51083:2000220:44804:44416:70903:447:480:43048:36187:30150:60237:30437:60178:43486:6457:1:32880:1902404:43624:301:1900153:1902917:43007:1900182:1900445:51726:46967:6913:32508:6274:6612:48194:30010:1900189:1905758:2000200:61912:6614:97064:51307:16567:1900461:7076:6644:33683:2181:6283:10458:35494:6407:36170:1…
33260	nuclear DNA replication	17 out of 654 genes, 2.6%	48 out of 6473 background genes, 0.7%	0.00383	0	BMH1:CDC6:CDC54:RFA1:CDC46:MCM3:CDC47:C2_10760C_A:C3_00830C_A:ORC3:POL1:POL30:ORC4:POL3:C7_03850W_A:MCM6:MCM2	30447:463:7004:722:30174:1905775:1903459:447:44878:480:70987:30437:33260:36168:31031:45184:45005:43137:36178:1900445:32508:70914:1903468:724:36244:16567:710:6298:6109:31938:51457:34727:7265:6268:278:1900264:6281:1402:44182:727:6511:6273:42276:34613:6266:10833:731:1902969:6506:472:6696:6412:6278:6271:7534:7131:6310:6289:34214:31939:48478:43066:6312:30466:45004:6267:6302:1934:33314:51568:723:6348:6…
44786	cell cycle DNA replication	17 out of 654 genes, 2.6%	48 out of 6473 background genes, 0.7%	0.00383	0	BMH1:CDC6:CDC54:RFA1:CDC46:MCM3:CDC47:C2_10760C_A:C3_00830C_A:ORC3:POL1:POL30:ORC4:POL3:C7_03850W_A:MCM6:MCM2	30447:463:7004:722:30174:1905775:1903459:447:44878:480:70987:30437:33260:36168:31031:45184:45005:43137:36178:1900445:32508:70914:1903468:724:36244:16567:710:6298:6109:31938:51457:34727:7265:6268:278:1900264:6281:1402:44182:727:6511:6273:42276:34613:6266:10833:731:1902969:6506:472:6696:6412:6278:6271:7534:7131:6310:6289:34214:31939:48478:43066:6312:30466:45004:6267:6302:1934:33314:51568:723:6348:6…
140014	mitotic nuclear division	25 out of 654 genes, 3.8%	91 out of 6473 background genes, 1.4%	0.00388	0	TUB2:CDC5:ESP1:SKP1:CDC48:IRR1:YCS4:SMC2:CSE4:SMC3:C3_07110W_A:POL30:BRN1:CMD1:C4_06790W_A:C4_07220C_A:SMC4:IPL1:CDC27:SPC98:CDC28:CR_06740W_A:GLC7:TUB1:MCD1	30447:463:48311:742:16320:45819:44774:1903459:76:706:34504:10898:71168:34517:60303:10570:1905168:10571:1903353:2000220:44804:110045:6303:480:1902845:70987:45875:30437:51447:31031:98863:43624:22:43007:1900182:51726:31536:7052:6274:30010:70914:35025:45892:51307:30473:7059:16567:1900461:710:7076:6644:6298:10458:31145:36170:101026:45144:1905263:1990820:18107:6892:34727:2001168:7020:278:10389:1900264:…
32508	DNA duplex unwinding	10 out of 654 genes, 1.5%	18 out of 6473 background genes, 0.3%	0.00401	0	CDC54:RFA1:CDC46:RFA2:MCM3:CDC47:RAD3:MCM6:CR_02970C_A:MCM2	7004:722:30174:1905775:447:480:33260:45184:32508:724:16567:33683:717:6268:6281:727:6511:45951:10833:1902969:472:6412:6271:7131:6367:6289:19:34214:31939:48478:6312:30466:6267:723:6348:6260:10525:6265:1111:462:32212:16973:1902975:6974:6279:30491:1113:6366:106112:51097:70816:6270:16573
72521	purine-containing compound metabolic process	27 out of 654 genes, 4.1%	103 out of 6473 background genes, 1.6%	0.00413	0	MVD:HMG1:ACS2:ATP1:ADE5,7:ENO1:ERG12:GUA1:ADE12:GND1:GPM1:CDC19:IMH3:PMA1:TDH3:TPI1:ATP2:FBA1:ERG8:GUK1:SAH1:PGK1:MET6:ADE13:PGI1:ERG13:ATP16	32889:30447:46177:6177:44416:15936:6084:6754:6555:15886:36170:15986:71852:15893:120029:9051:42776:9086:6006:48315:44182:34599:6730:6915:6085:1904263:71276:6096:51453:44406:6696:6412:19427:6094:55085:19280:9113:7155:6875:46084:6641:6106:51701:45454:46037:7160:15976:44409:42866:9267:10142:30448:61621:6656:6083:1902600:6189:72593:16126:15810:6090:44208:44419:19510:61688:34605:16573:1902906:31388:712…
6446	regulation of translational initiation	12 out of 654 genes, 1.8%	26 out of 6473 background genes, 0.4%	0.00489	0	TIF:RPB7:C1_03370W_A:FUN12:GCD7:GLE1:TIF4631:DED1:GCD2:TIF5:GCD1:EIF4E	463:1732:2000220:480:1901918:51726:97394:1900461:6446:44182:184:2183:1901195:16070:31124:472:60212:1902280:6449:6367:45948:390:1901919:10590:42273:462:6406:42255:16973:42493:60211:291:6366:1903574:6409:45947:42256:6413:60213:34063
6886	intracellular protein transport	116 out of 654 genes, 17.7%	771 out of 6473 background genes, 11.9%	0.00492	0	RRS1:C1_01470W_A:RPS21:C1_01590C_A:C1_02240W_A:PMM1:TOM20:YKT6:MIA40:MAS1:RLI1:YPT1:C1_04040C_A:SEC21:KOG1:RSC9:PGA63:SKP1:C1_07690C_A:C1_08110W_A:CDC42:SEC24:NTF2:CDC48:TIM50:SPC3:C1_14090W_A:PAM16:KAR2:C2_01220W_A:RPS26A:UTP22:NSP1:TIM17:C2_05530C_A:COG4:C2_05750W_A:GSP1:PRE2:SSC1:YCS4:GLE1:KRE30:TIM22:RSP5:TIM23:TIM44:UTP8:BMS1:C3_01720C_A:DBP5:RNA1:ILV2:C3_02690C_A:RPS15:ARF2:RPS19A:YST1:NOG1…	32889:33157:30447:463:42254:742:16320:80129:31929:32995:1905530:34517:6616:51083:2000220:44804:44416:70903:447:480:43048:36187:30150:60237:30437:60178:6457:1:32880:43624:301:1900153:1902917:43007:1900182:1900445:51726:46967:6913:32508:6274:6612:48194:30010:1900189:1905758:2000200:61912:6614:97064:51307:16567:1900461:7076:6644:33683:2181:6283:10458:35494:6407:36170:101026:6378:6465:45943:51276:651…
9117	nucleotide metabolic process	31 out of 654 genes, 4.7%	129 out of 6473 background genes, 2.0%	0.00557	0	MVD:HMG1:ACS2:ATP1:ADE5,7:ENO1:ERG12:GUA1:ADE12:GND1:C2_01530C_A:RNR21:RNR1:GPM1:CDC21:CDC19:IMH3:PMA1:TDH3:TPI1:ATP2:FBA1:ERG8:C5_00260W_A:GUK1:URA7:PGK1:ADE13:PGI1:ERG13:ATP16	32889:30447:46177:19358:6177:44416:15936:6084:6754:15886:2181:36170:6235:15986:71852:15893:31505:120029:9051:42776:6006:48315:44182:6240:727:6511:34599:6015:6915:6085:19856:1904263:71276:6096:51453:44406:6696:6412:8654:6896:19427:6094:55085:9113:7155:6875:9263:6260:46084:6106:9165:51701:45454:46037:7160:15976:43161:44409:42866:46704:9267:10142:30448:61621:6083:1902600:6189:72593:9435:16126:15810:…
9135	purine nucleoside diphosphate metabolic process	10 out of 654 genes, 1.5%	19 out of 6473 background genes, 0.3%	0.00771	0.0001	ENO1:GND1:GPM1:CDC19:TDH3:TPI1:FBA1:GUK1:PGK1:PGI1	32889:30447:46177:44416:15886:36170:71852:9051:6006:48315:34599:6915:6096:44406:6696:6094:51701:45454:7160:15976:44409:42866:9267:30448:61621:72593:15810:6090:61688:71216:7163:51211:36180:46711
9179	purine ribonucleoside diphosphate metabolic process	10 out of 654 genes, 1.5%	19 out of 6473 background genes, 0.3%	0.00771	0.0001	ENO1:GND1:GPM1:CDC19:TDH3:TPI1:FBA1:GUK1:PGK1:PGI1	32889:30447:46177:44416:15886:36170:71852:9051:6006:48315:34599:6915:6096:44406:6696:6094:51701:45454:7160:15976:44409:42866:9267:30448:61621:72593:15810:6090:61688:71216:7163:51211:36180:46711
51028	mRNA transport	23 out of 654 genes, 3.5%	83 out of 6473 background genes, 1.3%	0.00846	0.0001	C1_01470W_A:C1_01590C_A:RSC9:C1_08110W_A:C2_01220W_A:NSP1:GSP1:YCS4:GLE1:RSP5:DBP5:TAF60:NUP159:SUB2:SMC4:SEC27:NUP82:C7_02780W_A:ENP1:CRM1:CR_02970C_A:CR_03930C_A:MEX67	30447:463:1905530:34517:2000220:44804:447:480:32880:43007:51726:6913:32508:61912:97064:51307:16567:1900461:7076:33683:6283:6407:36170:6378:51276:6513:8298:31938:31384:6997:34727:51090:6446:10389:2000238:7096:43162:55:6333:44182:46827:6511:1901673:10793:46822:467:6999:2000144:51865:6415:31124:472:45807:6607:51453:10795:2000203:31048:6896:209:6886:6449:6367:6808:45723:7088:19:61587:55085:6325:55088…
6406	mRNA export from nucleus	23 out of 654 genes, 3.5%	83 out of 6473 background genes, 1.3%	0.00846	0.0001	C1_01470W_A:C1_01590C_A:RSC9:C1_08110W_A:C2_01220W_A:NSP1:GSP1:YCS4:GLE1:RSP5:DBP5:TAF60:NUP159:SUB2:SMC4:SEC27:NUP82:C7_02780W_A:ENP1:CRM1:CR_02970C_A:CR_03930C_A:MEX67	30447:463:1905530:34517:2000220:44804:447:480:32880:43007:51726:6913:32508:61912:97064:51307:16567:1900461:7076:33683:6283:6407:36170:6378:51276:6513:8298:31938:31384:6997:34727:51090:6446:10389:2000238:7096:43162:55:6333:44182:46827:6511:1901673:10793:46822:467:6999:2000144:51865:6415:31124:472:45807:6607:51453:10795:2000203:31048:6896:209:6886:6449:6367:6808:45723:7088:19:61587:55085:6325:55088…
71427	mRNA-containing ribonucleoprotein complex export from nucleus	23 out of 654 genes, 3.5%	83 out of 6473 background genes, 1.3%	0.00846	0.0001	C1_01470W_A:C1_01590C_A:RSC9:C1_08110W_A:C2_01220W_A:NSP1:GSP1:YCS4:GLE1:RSP5:DBP5:TAF60:NUP159:SUB2:SMC4:SEC27:NUP82:C7_02780W_A:ENP1:CRM1:CR_02970C_A:CR_03930C_A:MEX67	30447:463:1905530:34517:2000220:44804:447:480:32880:43007:51726:6913:32508:61912:97064:51307:16567:1900461:7076:33683:6283:6407:36170:6378:51276:6513:8298:31938:31384:6997:34727:51090:6446:10389:2000238:7096:43162:55:6333:44182:46827:6511:1901673:10793:46822:467:6999:2000144:51865:6415:31124:472:45807:6607:51453:10795:2000203:31048:6896:209:6886:6449:6367:6808:45723:7088:19:61587:55085:6325:55088…
51716	cellular response to stimulus	173 out of 654 genes, 26.5%	1275 out of 6473 background genes, 19.7%	0.01065	0.0001	CCT8:TUB2:RRS1:CDC5:ESP1:C1_01850C_A:GSC1:RSC2:TIF34:YKT6:RPL6:BMH1:YPT1:MED17:HMG1:ERB1:HTA2:NOP4:KOG1:RSC9:MSI3:SUI2:YPD1:DIP2:OLE1:CDC42:ENO1:ERG1:CTA8:YTM1:ADE12:C1_09670C_A:CBK1:TBP1:CDC48:C1_10880W_A:CSI2:CDC54:RPG1A:ACT1:MYO2:GND1:LCB2:IRR1:RSC8:GDI1:RFA1:KAR2:CLB2:SPT5:C2_01490C_A:C2_02150C_A:EFT2:RNR1:RPL17B:CDC21:DAD2:RPF2:CDC19:LAS1:CDC46:GSP1:IMH3:PRE2:RFA2:ARP3:NOC4:MCM3:TAF4:ALG7:KR…	32889:60258:6361:33157:30447:463:7004:48311:722:46177:42254:30174:45899:742:16320:1905775:45819:44774:6673:1732:2001209:1903459:76:51229:80129:51987:6177:31929:32995:706:34504:10898:71168:1905530:43577:34517:30100:31571:6616:60303:10570:2188:98789:1905168:10571:30518:51083:1903353:288:70887:2000220:6631:44416:110045:447:44878:35853:480:6303:1902845:70987:36187:6031:30150:45875:60237:60178:30437:3…
43624	cellular protein complex disassembly	13 out of 654 genes, 2.0%	32 out of 6473 background genes, 0.5%	0.01075	0.0001	TUB2:RPL10:RLI1:YPT1:CDC48:SEC18:TIF35:ERF1:SUP35:DBP5:COF1:CEF3:CR_01350C_A	30042:16320:34517:2188:288:480:32781:98863:43624:22:43936:1900182:6913:6274:48194:30473:35494:34727:2001168:43549:31134:71846:6511:8643:30433:34498:9306:61709:90114:1990171:1904530:70651:6506:6415:7015:35103:6696:32258:6896:6886:31122:390:51974:51014:1900101:34497:7019:71470:51306:71963:61166:30970:48280:10636:45:27:1990116:43161:1903087:48193:45727:42273:43328:35493:6406:16973:43001:2184:7165:70…
6753	nucleoside phosphate metabolic process	31 out of 654 genes, 4.7%	134 out of 6473 background genes, 2.1%	0.01299	0.0001	MVD:HMG1:ACS2:ATP1:ADE5,7:ENO1:ERG12:GUA1:ADE12:GND1:C2_01530C_A:RNR21:RNR1:GPM1:CDC21:CDC19:IMH3:PMA1:TDH3:TPI1:ATP2:FBA1:ERG8:C5_00260W_A:GUK1:URA7:PGK1:ADE13:PGI1:ERG13:ATP16	32889:30447:46177:19358:6177:44416:15936:6084:6754:15886:2181:36170:6235:15986:71852:15893:31505:120029:9051:42776:6006:48315:44182:6240:727:6511:34599:6015:6915:6085:19856:1904263:71276:6096:51453:44406:6696:6412:8654:6896:19427:6094:55085:9113:7155:6875:9263:6260:46084:6106:9165:51701:45454:46037:7160:15976:43161:44409:42866:46704:9267:10142:30448:61621:6083:1902600:6189:72593:9435:16126:15810:…
7017	microtubule-based process	23 out of 654 genes, 3.5%	85 out of 6473 background genes, 1.3%	0.01313	0.0001	TUB2:CDC5:CDC48:DAD1:MYO2:DAD2:C3_07110W_A:CMD1:SEC14:CDC14:IPL1:CDC37:MIF2:SFI1:YRB1:SPC98:CR_04020C_A:CDC28:CR_06740W_A:YPT31:GLC7:MPS1:TUB1	30447:463:48311:742:6657:16320:45819:44774:76:51229:51987:706:34504:10898:34517:60303:10570:1905168:10571:1903353:2000220:110045:447:44878:35853:480:6303:1902845:36187:45875:30437:6457:36168:1:51447:31031:98863:43624:22:1900182:51726:31536:6913:7052:6274:48194:30010:35025:45892:30473:7059:1900461:6904:6644:10458:36170:45144:1905263:1990820:6997:50821:18107:6892:31116:34727:2001168:43549:30050:702…
16569	covalent chromatin modification	53 out of 654 genes, 8.1%	288 out of 6473 background genes, 4.4%	0.0159	0.0001	C1_01590C_A:RSC2:MED17:ACS2:SEC21:RSC9:TFA1:ACT1:IRR1:RPN11:C2_00220C_A:RFA1:RSC58:CLB2:SPT5:C2_01490C_A:NSP1:C2_05530C_A:COG4:YCS4:SGT1:C2_10680W_A:C2_10760C_A:SEC6:HRT1:SEC13:PKC1:TAF60:NUP159:TFG1:NOP1:RPT5:SEC10:CDC11:RET2:C5_03830C_A:SRP101:RPN5:ISA1:MIF2:ARP4:RAD3:POL3:EPL1:TAF10:SEC63:SEC26:CR_04450C_A:PRE6:ARC15:YPT31:GLC7:CDC23	30447:463:7004:722:45899:2001209:1903459:76:60303:70783:1905168:44804:480:6303:60237:30437:43486:1:51447:45184:1902404:22:301:45005:80163:75297:43137:43007:1900182:51726:6913:46967:7052:43144:30010:70914:724:61912:6614:97064:51307:7059:16567:7076:90262:33683:31145:36170:8298:140373:31938:717:31505:1174:51090:6268:10508:10389:1990258:45860:51382:35307:55:6281:9272:16226:43248:6893:44182:727:6511:4…
16570	histone modification	53 out of 654 genes, 8.1%	288 out of 6473 background genes, 4.4%	0.0159	0.0001	C1_01590C_A:RSC2:MED17:ACS2:SEC21:RSC9:TFA1:ACT1:IRR1:RPN11:C2_00220C_A:RFA1:RSC58:CLB2:SPT5:C2_01490C_A:NSP1:C2_05530C_A:COG4:YCS4:SGT1:C2_10680W_A:C2_10760C_A:SEC6:HRT1:SEC13:PKC1:TAF60:NUP159:TFG1:NOP1:RPT5:SEC10:CDC11:RET2:C5_03830C_A:SRP101:RPN5:ISA1:MIF2:ARP4:RAD3:POL3:EPL1:TAF10:SEC63:SEC26:CR_04450C_A:PRE6:ARC15:YPT31:GLC7:CDC23	30447:463:7004:722:45899:2001209:1903459:76:60303:70783:1905168:44804:480:6303:60237:30437:43486:1:51447:45184:1902404:22:301:45005:80163:75297:43137:43007:1900182:51726:6913:46967:7052:43144:30010:70914:724:61912:6614:97064:51307:7059:16567:7076:90262:33683:31145:36170:8298:140373:31938:717:31505:1174:51090:6268:10508:10389:1990258:45860:51382:35307:55:6281:9272:16226:43248:6893:44182:727:6511:4…
46165	alcohol biosynthetic process	38 out of 654 genes, 5.8%	182 out of 6473 background genes, 2.8%	0.01667	0.0001	TUB2:C1_01050C_A:BMH1:HMG1:SEC21:PGA63:ENO1:ERG1:SEC24:ERG12:WBP1:CDC6:ACT1:STT3:ERG7:RNR21:ERG10:ERG20:CDC19:ALG7:IPP1:HEM13:OST1:C3_06700C_A:SEC61:ERG8:C4_02460W_A:SEC23:PDC11:COF1:SEC14:ERG11:SAR1:CHS1:ERG27:MET6:ERG13:BET2	32889:30042:30447:30174:6657:6616:60303:70887:6631:44416:44878:480:36187:6031:30437:43486:36168:31031:15936:98863:1902404:22:43936:36178:1900445:6084:6612:6555:48194:30010:1903468:36244:30473:6109:36170:6491:31938:51457:71852:8299:6487:15893:6892:31505:7265:9086:6281:48315:46488:1402:71846:15914:6038:31322:44182:6240:34599:6796:34613:30433:9306:61709:45761:18279:90114:19655:16050:1904530:6506:701…
17038	protein import	36 out of 654 genes, 5.5%	170 out of 6473 background genes, 2.6%	0.02064	0.0001	C1_02240W_A:TOM20:MIA40:MAS1:C1_08110W_A:NTF2:TIM50:C1_14090W_A:PAM16:C2_01220W_A:NSP1:TIM17:GSP1:PRE2:SSC1:TIM23:TIM44:RNA1:ILV2:NUP159:SEC61:PAM18:C4_05820W_A:CMD1:C4_06790W_A:C5_00150C_A:NUP82:SPL1:TOM40:TOM22:C7_02780W_A:YRB1:ACC1:MIM1:HSP60:UBC4	463:742:80129:6616:70903:480:30150:30437:6457:51726:6913:6612:61912:97064:16567:6644:6407:51276:6513:31938:6997:50821:34727:10389:32079:7096:43162:55:16226:6627:31322:44182:46827:6511:1901673:51604:45041:34227:60049:30433:46822:467:6999:1902441:472:35103:6607:2:6696:6412:6896:209:70096:6404:45047:7088:35556:6289:9099:51300:45842:7010:16237:6458:9097:7114:226:70843:9082:42026:2143:32888:30970:6348…
6096	glycolytic process	9 out of 654 genes, 1.4%	17 out of 6473 background genes, 0.3%	0.02252	0.0001	ENO1:GND1:GPM1:CDC19:TDH3:TPI1:FBA1:PGK1:PGI1	32889:30447:46177:44416:15886:36170:71852:9051:6006:48315:34599:6915:6096:44406:6696:6094:51701:45454:7160:15976:44409:42866:9267:30448:61621:72593:15810:6090:61688:71216:7163:51211:36180
6757	ATP generation from ADP	9 out of 654 genes, 1.4%	17 out of 6473 background genes, 0.3%	0.02252	0.0001	ENO1:GND1:GPM1:CDC19:TDH3:TPI1:FBA1:PGK1:PGI1	32889:30447:46177:44416:15886:36170:71852:9051:6006:48315:34599:6915:6096:44406:6696:6094:51701:45454:7160:15976:44409:42866:9267:30448:61621:72593:15810:6090:61688:71216:7163:51211:36180
35821	modulation of process of other organism	10 out of 654 genes, 1.5%	21 out of 6473 background genes, 0.3%	0.0244	0.0001	ENO1:CDC19:IMH3:TDH3:TPI1:FBA1:PGK1:MET6:SSB1:ARP2	32889:30447:6177:51083:44416:1:6555:15886:2181:36170:71852:31505:9086:6006:44182:6511:34314:6915:6452:51654:6096:6450:44406:6696:32258:6412:6094:19280:46084:51701:30476:7160:15976:43161:44409:42866:52032:9267:61621:72593:15810:6090:42149:44419:30036:34605:71216:44396:54:36180:6364:6897:35690
44003	modulation by symbiont of host process	10 out of 654 genes, 1.5%	21 out of 6473 background genes, 0.3%	0.0244	0.0001	ENO1:CDC19:IMH3:TDH3:TPI1:FBA1:PGK1:MET6:SSB1:ARP2	32889:30447:6177:51083:44416:1:6555:15886:2181:36170:71852:31505:9086:6006:44182:6511:34314:6915:6452:51654:6096:6450:44406:6696:32258:6412:6094:19280:46084:51701:30476:7160:15976:43161:44409:42866:52032:9267:61621:72593:15810:6090:42149:44419:30036:34605:71216:44396:54:36180:6364:6897:35690
51817	modulation of process of other organism involved in symbiotic interaction	10 out of 654 genes, 1.5%	21 out of 6473 background genes, 0.3%	0.0244	0.0001	ENO1:CDC19:IMH3:TDH3:TPI1:FBA1:PGK1:MET6:SSB1:ARP2	32889:30447:6177:51083:44416:1:6555:15886:2181:36170:71852:31505:9086:6006:44182:6511:34314:6915:6452:51654:6096:6450:44406:6696:32258:6412:6094:19280:46084:51701:30476:7160:15976:43161:44409:42866:52032:9267:61621:72593:15810:6090:42149:44419:30036:34605:71216:44396:54:36180:6364:6897:35690
52031	modulation by symbiont of host defense response	10 out of 654 genes, 1.5%	21 out of 6473 background genes, 0.3%	0.0244	0.0001	ENO1:CDC19:IMH3:TDH3:TPI1:FBA1:PGK1:MET6:SSB1:ARP2	32889:30447:6177:51083:44416:1:6555:15886:2181:36170:71852:31505:9086:6006:44182:6511:34314:6915:6452:51654:6096:6450:44406:6696:32258:6412:6094:19280:46084:51701:30476:7160:15976:43161:44409:42866:52032:9267:61621:72593:15810:6090:42149:44419:30036:34605:71216:44396:54:36180:6364:6897:35690
44281	small molecule metabolic process	106 out of 654 genes, 16.2%	713 out of 6473 background genes, 11.0%	0.02515	0.0001	MVD:TUB2:C1_01050C_A:C1_01530C_A:PMM1:FRS2:BMH1:HMG1:ACS2:ATP1:SEC21:GRS1:PGA63:ADE5,7:OLE1:ENO1:ERG1:SEC24:ZWF1:ERG12:GUA1:ADE12:WBP1:ARO7:CDC6:RIB3:WRS1:C1_13030C_A:ACT1:GND1:C2_01530C_A:STT3:ERG7:RNR21:RNR1:GPM1:GNA1:ERG10:ERG20:CDC21:CDC19:IMH3:VAS1:ALG7:IPP1:PMI1:PMA1:ILV2:SES1:HEM13:FAS2:OST1:C3_06700C_A:TDH3:KRS1:TPI1:SEC61:SRB1:PRO3:ATP2:FBA1:ERG8:C4_02460W_A:TYS1:SEC23:PDC11:THS1:FAS1:C5…	32889:30042:30447:463:46177:30174:6657:19358:6177:6425:6616:60303:70887:6631:44416:6421:44878:480:36187:6031:30150:30437:43486:36168:6431:1:31031:15936:98863:1902404:5992:22:43936:36178:1900445:6084:6427:6754:46417:6612:6555:48194:30010:1903468:36244:15886:30473:6419:2181:6109:36170:6235:6491:31938:51457:15986:6078:71852:8299:6487:70150:15893:6892:31505:120029:9051:34727:7265:42776:6048:6436:9086…
1901617	organic hydroxy compound biosynthetic process	39 out of 654 genes, 6.0%	192 out of 6473 background genes, 3.0%	0.02517	0.0001	MVD:TUB2:C1_01050C_A:BMH1:HMG1:SEC21:PGA63:ENO1:ERG1:SEC24:ERG12:WBP1:CDC6:ACT1:STT3:ERG7:RNR21:ERG10:ERG20:CDC19:ALG7:IPP1:HEM13:OST1:C3_06700C_A:SEC61:ERG8:C4_02460W_A:SEC23:PDC11:COF1:SEC14:ERG11:SAR1:CHS1:ERG27:MET6:ERG13:BET2	32889:30042:30447:30174:6657:6616:60303:70887:6631:44416:44878:480:36187:6031:30437:43486:36168:31031:15936:98863:1902404:22:43936:36178:1900445:6084:6612:6555:48194:30010:1903468:36244:30473:6109:36170:6491:31938:51457:71852:8299:6487:15893:6892:31505:7265:9086:6281:48315:46488:1402:71846:15914:6038:31322:44182:6240:34599:6796:34613:30433:9306:61709:45761:18279:90114:19655:16050:1904530:6506:701…
7059	chromosome segregation	31 out of 654 genes, 4.7%	139 out of 6473 background genes, 2.1%	0.02866	0.0001	TUB2:CDC5:ESP1:RSC2:SKP1:CDC48:DAD1:IRR1:C2_01730W_A:DAD2:YCS4:SMC2:CSE4:STH1:SMC3:C3_07110W_A:POL30:BRN1:C4_06790W_A:C4_07220C_A:SMC4:CDC14:IPL1:MIF2:CDC27:CR_01360W_A:CDC28:GLC7:MPS1:TUB1:MCD1	30447:463:48311:16320:45819:44774:1903459:76:51229:51987:706:34504:10898:71168:34517:60303:10570:1905168:10571:1903353:2000220:44804:110045:447:44878:35853:480:6303:1902845:70987:45875:30437:51447:31031:98863:43624:22:43007:1900182:51726:31536:7052:6274:30010:70914:35025:45892:724:51307:30473:7059:16567:1900461:710:7076:6298:10458:31145:36170:101026:45144:1905263:1990820:18107:6892:31116:34727:20…
22402	cell cycle process	75 out of 654 genes, 11.5%	464 out of 6473 background genes, 7.2%	0.03164	0.0001	TUB2:CDC5:ESP1:GSC1:RSC2:CDC12:BMH1:CDC3:SUI2:SKP1:CDC48:CDC6:CDC54:ACT1:DAD1:MYO2:IRR1:RFA1:CLB2:DAD2:CDC46:RFA2:ARP3:MCM3:YCS4:SMC2:CDC47:C2_10760C_A:C3_00830C_A:CSE4:HRT1:SMC3:ORC3:POL1:PKC1:C3_07110W_A:POL30:BRN1:CMD1:C4_06790W_A:C4_07220C_A:CDC11:C5_00260W_A:SMC4:COF1:SEC14:CDC24:ORC4:CDC14:IPL1:CDC37:MIF2:NUP82:CDC34:CHS1:POL3:SFI1:C7_03850W_A:YRB1:CDC27:CDC4:SEC4:SPC98:MCM6:RHO1:MCM2:CR_04…	32889:30042:30447:463:7004:48311:722:30174:742:6657:16320:1905775:45819:44774:1903459:76:51229:51987:32995:706:34504:10898:71168:43577:34517:30100:31571:60303:10570:70783:1905168:10571:1903353:2000220:44804:110045:447:44878:35853:480:6303:1902845:70987:36187:6031:45875:60237:60178:30437:33260:43486:6457:36168:1:51447:32880:31031:45184:98863:1902404:43624:22:45005:1902917:75297:43137:43936:43007:1…
8610	lipid biosynthetic process	59 out of 654 genes, 9.0%	340 out of 6473 background genes, 5.3%	0.03213	0.0001	MVD:TUB2:C1_01050C_A:ESP1:C1_02240W_A:BMH1:HMG1:SEC21:PGA63:OLE1:ENO1:ERG1:SEC24:ERG12:WBP1:CDC6:ACT1:LCB2:STT3:ERG7:RNR21:GPI13:ERG10:ERG20:CDC19:ALG7:IPP1:GFA1:C3_02690C_A:HEM13:FAS2:OST1:C3_06700C_A:SEC61:ERG8:IDI1:C4_02460W_A:C4_03130W_A:SEC23:CMD1:PDC11:C5_00040C_A:FAS1:COF1:SEC14:ERG11:AUR1:CDS1:SAH1:URA7:SEC12:SAR1:CHS1:ACC1:ERG27:MET6:CR_05700C_A:ERG13:BET2	32889:30042:30447:16255:30174:742:6657:6673:6616:60303:70887:6631:44416:44878:480:43048:36187:6031:30437:43486:36168:1:31031:15936:98863:1902404:22:43936:36178:1900445:51726:31536:6084:6612:6555:48194:30010:1903468:36244:30473:6644:2181:6109:36170:6491:31938:51457:71852:8299:6487:15893:6892:31505:34727:7265:9086:6281:48315:46488:1402:71846:15914:6038:31322:44182:6240:34599:8643:6796:6730:34613:30…
18205	peptidyl-lysine modification	51 out of 654 genes, 7.8%	281 out of 6473 background genes, 4.3%	0.03521	0.0001	C1_01590C_A:RSC2:MED17:ACS2:SEC21:RSC9:TFA1:ACT1:IRR1:RPN11:C2_00220C_A:RFA1:RSC58:CLB2:SPT5:C2_01490C_A:NSP1:C2_05530C_A:COG4:YCS4:SGT1:C2_10680W_A:C2_10760C_A:SEC6:C3_02180C_A:SEC13:PKC1:TAF60:NUP159:TFG1:RPT5:SEC10:CDC11:RET2:C5_03830C_A:SRP101:RPN5:ISA1:MIF2:ARP4:RAD3:POL3:EPL1:TAF10:SEC63:SEC26:CR_04450C_A:PRE6:ARC15:YPT31:CDC23	30447:463:7004:722:45899:2001209:1903459:60303:70783:1905168:44804:480:6303:60237:43486:1:51447:45184:1902404:301:45005:80163:75297:43137:43007:1900182:6913:46967:7052:30010:70914:724:61912:6614:97064:51307:7059:16567:7076:90262:33683:31145:36170:8298:31938:717:31505:1174:51090:6268:10508:10389:45860:51382:55:6281:9272:16226:43248:6893:44182:727:6511:45951:10696:34599:34314:51601:30433:34498:4354…
43628	ncRNA 3'-end processing	14 out of 654 genes, 2.1%	40 out of 6473 background genes, 0.6%	0.03606	0.0001	C1_03830C_A:C1_06540C_A:C1_10620W_A:C1_12350W_A:GSP1:C3_00420W_A:YST1:C4_00880W_A:C4_02090C_A:NOP1:PAP1:C7_03400C_A:CR_02550C_A:TSR1	43629:463:495:42780:447:480:33621:51726:6913:71038:6401:43144:30010:30847:2181:6407:6378:16075:51276:31938:71028:70478:6997:71051:1990258:461:48315:34476:46822:467:31118:70651:472:34473:6412:1990481:31120:8033:71027:71042:43628:71049:27:42779:6606:71039:462:28:16973:7165:71050:70481:1902375:34414:1901987:1680:34475:6397:42274:1990180:34427:71035:44011:7264:494:31167:51211:71031:6364:6897
46031	ADP metabolic process	9 out of 654 genes, 1.4%	18 out of 6473 background genes, 0.3%	0.04104	0.0001	ENO1:GND1:GPM1:CDC19:TDH3:TPI1:FBA1:PGK1:PGI1	32889:30447:46177:44416:15886:36170:71852:9051:6006:48315:34599:6915:6096:44406:6696:6094:51701:45454:7160:15976:44409:42866:9267:30448:61621:72593:15810:6090:61688:71216:7163:51211:36180
51225	spindle assembly	9 out of 654 genes, 1.4%	18 out of 6473 background genes, 0.3%	0.04104	0.0001	TUB2:CDC5:C3_07110W_A:CMD1:SFI1:SPC98:CDC28:CR_06740W_A:MPS1	30447:742:45819:706:34504:10898:60303:10570:1905168:10571:1903353:2000220:110045:447:480:6303:1902845:45875:30437:51447:31031:98863:22:51726:31536:7052:35025:45892:30473:1900461:6644:10458:36170:1905263:1990820:18107:6892:34727:7020:10389:31134:1902889:1402:1901319:31322:44182:46827:42307:10696:34599:10973:72435:51293:1905339:1902441:10568:51455:6506:122:1903500:32091:472:1990758:1903380:6468:709…
90174	organelle membrane fusion	12 out of 654 genes, 1.8%	31 out of 6473 background genes, 0.5%	0.04443	0.0001	C1_00660C_A:YKT6:YPT1:CDC48:SEC18:C2_09680W_A:C4_06810C_A:TIP1:SEC9:UFE1:CR_01350C_A:SEC4	30447:16320:34517:43624:1900182:6913:6274:48194:6904:35494:31321:34727:2001168:43549:31134:6893:6511:8643:30433:34498:9306:6891:61709:90114:1990171:70651:35103:32258:6412:6896:6886:390:51974:16192:7107:1900101:51666:34497:51306:61166:30970:48280:10636:45:1990116:43161:48193:30448:43328:6903:35493:35543:43001:7165:7030:120174:6890:11:71712:6906:6914:48211:6888:34067:71629:72671:90083:6887:1990261:…
43254	regulation of protein-containing complex assembly	23 out of 654 genes, 3.5%	91 out of 6473 background genes, 1.4%	0.04447	0.0001	TIF:RPT1:SKP1:DAD1:PR26:C2_04500W_A:DAD2:ARP3:TIF4631:RPT6:SEC6:DED1:SEC23:CDC68:C4_06810C_A:RPT5:COF1:SEC12:SAR1:RPT4:ARC15:ARP2:EIF4E	6261:30042:30447:45899:45732:51987:7063:480:1:51726:7052:45892:6904:10458:36170:101026:61641:31505:31116:34727:43433:51382:7096:60261:71846:6893:6511:184:2183:34314:51601:2000766:30433:1901195:43547:61709:34622:16050:1904530:70651:6506:16070:51654:1904670:7015:7035:7006:6696:32258:6412:6896:6886:1902280:712:6289:390:51014:8608:51666:32784:60542:48280:6998:30041:6357:51701:30476:43161:82:9267:5203…
1901970	positive regulation of mitotic sister chromatid separation	7 out of 654 genes, 1.1%	11 out of 6473 background genes, 0.2%	0.04493	0.0002	CDC5:IPL1:CDC28:GLC7:CDC23:RPN7:UBC4	30447:45819:44774:76:706:34504:10898:60303:10570:1905168:10571:1903353:2000220:110045:480:6303:1902845:30150:45875:30437:51447:31031:22:51726:31536:30010:35025:45892:7059:16567:1900461:10458:31145:36170:6513:45144:1905263:1990820:18107:6892:10389:1902889:43162:35307:1402:1901319:44182:46827:6511:42307:1901673:10696:10973:72435:60049:51321:1905339:10568:51455:122:1903500:32091:120110:1990758:7116:…
1905820	positive regulation of chromosome separation	7 out of 654 genes, 1.1%	11 out of 6473 background genes, 0.2%	0.04493	0.0002	CDC5:IPL1:CDC28:GLC7:CDC23:RPN7:UBC4	30447:45819:44774:76:706:34504:10898:60303:10570:1905168:10571:1903353:2000220:110045:480:6303:1902845:30150:45875:30437:51447:31031:22:51726:31536:30010:35025:45892:7059:16567:1900461:10458:31145:36170:6513:45144:1905263:1990820:18107:6892:10389:1902889:43162:35307:1402:1901319:44182:46827:6511:42307:1901673:10696:10973:72435:60049:51321:1905339:10568:51455:122:1903500:32091:120110:1990758:7116:…
819	sister chromatid segregation	23 out of 654 genes, 3.5%	92 out of 6473 background genes, 1.4%	0.05378	0.0004	TUB2:CDC5:ESP1:RSC2:CDC48:IRR1:YCS4:SMC2:CSE4:SMC3:C3_07110W_A:POL30:BRN1:C4_06790W_A:C4_07220C_A:SMC4:IPL1:CDC27:CDC28:GLC7:MPS1:TUB1:MCD1	30447:463:48311:16320:45819:44774:1903459:76:706:34504:10898:71168:34517:60303:10570:1905168:10571:1903353:2000220:44804:110045:447:480:6303:1902845:70987:45875:30437:51447:31031:98863:43624:22:43007:1900182:51726:31536:7052:6274:30010:70914:35025:45892:724:51307:30473:7059:16567:1900461:710:7076:6298:10458:31145:36170:45144:1905263:1990820:18107:6892:34727:2001168:278:10389:1900264:31134:1902889…
7049	cell cycle	77 out of 654 genes, 11.8%	487 out of 6473 background genes, 7.5%	0.05404	0.0004	TUB2:CDC5:ESP1:GSC1:RSC2:CDC12:BMH1:CDC3:SUI2:SKP1:CDC48:CDC6:CDC54:ACT1:DAD1:MYO2:IRR1:RFA1:CLB2:DAD2:CDC46:RFA2:ARP3:MCM3:YCS4:SMC2:CDC47:C2_10760C_A:C3_00830C_A:CSE4:HRT1:STH1:SMC3:ORC3:POL1:PKC1:C3_07110W_A:POL30:BRN1:CMD1:C4_06790W_A:C4_07220C_A:CDC11:C5_00260W_A:SMC4:COF1:SEC14:TFB3:CDC24:ORC4:CDC14:IPL1:CDC37:MIF2:NUP82:CDC34:CHS1:POL3:SFI1:C7_03850W_A:YRB1:CDC27:CDC4:SEC4:SPC98:MCM6:RHO1:…	32889:30042:30447:463:7004:48311:722:30174:742:6657:16320:1905775:45819:44774:1903459:76:51229:51987:32995:706:34504:10898:71168:43577:34517:30100:31571:60303:10570:70783:1905168:10571:1903353:2000220:44804:110045:447:44878:35853:480:6303:1902845:70987:36187:6031:45875:60237:60178:30437:33260:43486:6457:36168:1:51447:32880:31031:45184:98863:1902404:43624:22:45005:1902917:75297:43137:43936:43007:1…
48518	positive regulation of biological process	108 out of 654 genes, 16.5%	743 out of 6473 background genes, 11.5%	0.05668	0.0004	CDC5:TIF:C1_01470W_A:RPS21:RPB7:ESP1:RPP1A:CDC12:BMH1:ARP7:RLI1:C1_03370W_A:MED17:RPT1:KOG1:CDC42:ENO1:CTA8:CBK1:CDC48:C1_10950C_A:CDC6:DAD1:C1_14080W_A:C2_00220C_A:RFA1:CLB2:SPT5:PR26:EFT2:RPS9B:TBF1:DAD2:CDC19:C2_05530C_A:C2_06120C_A:CDC46:IMH3:ARP3:SSC1:GLE1:RSP5:UTP15:TIF4631:RPT6:RPT2:UTP8:PMA1:ARP9:RNA1:UTP4:ALR1:SEC13:PKC1:DED1:TAF60:TDH3:C3_07110W_A:TPI1:UTP9:FBA1:POL30:TFG1:NAN1:C4_04920…	6261:32889:30042:33157:30447:463:7004:722:42766:30174:45899:16320:31442:45819:44774:2001209:45732:1903459:76:51229:51987:6177:31929:32995:706:34504:10898:71168:1905530:43577:34517:30100:9452:60303:7063:10570:98789:70783:1905168:10571:51083:1903353:288:2000220:1902391:44416:110045:447:44878:35853:6303:480:1902845:1901918:70987:36187:30150:45875:60237:60178:30437:33260:6457:36168:1:51447:32880:3103…
6260	DNA replication	28 out of 654 genes, 4.3%	124 out of 6473 background genes, 1.9%	0.05803	0.0004	RPO41:BMH1:C1_09670C_A:CDC48:CDC6:CDC54:RFA1:RNR1:CDC46:RFA2:MCM3:CDC47:C2_10760C_A:C3_00830C_A:C3_03330C_A:ORC3:POL1:POL30:PRI2:CDC68:SEC10:ORC4:C5_05350W_A:POL3:C7_03850W_A:MCM6:MCM2:GLC7	6261:30447:463:7004:722:30174:45899:16320:1905775:1903459:76:34517:7063:447:44878:480:70987:30437:33260:36168:31031:45184:43624:22:45005:43137:1900182:36178:1900445:51726:32508:6274:30010:70914:1903468:724:36244:7059:16567:710:6298:2181:6390:6109:36170:6235:31938:51457:34727:2001168:7265:6268:278:1900264:31134:60261:35307:6281:1402:6893:44182:6240:727:6511:6273:42276:34613:30433:6266:10833:51321:…
51128	regulation of cellular component organization	64 out of 654 genes, 9.8%	386 out of 6473 background genes, 6.0%	0.06195	0.0004	C1_00660C_A:CDC5:TIF:BMH1:RPT1:KOG1:SKP1:C1_08110W_A:CDC42:ENO1:CBK1:CDC48:CDC6:CDC54:DAD1:RFA1:PR26:TBF1:C2_04500W_A:DAD2:C2_05530C_A:CDC46:GSP1:ARP3:GLE1:RSP5:TIF4631:RPT6:SEC6:PKC1:DED1:C4_02430W_A:EFB1:C4_05330C_A:SEC23:CMD1:CDC68:C4_06810C_A:RPT5:C4_07220C_A:BDF1:COF1:CDC24:CDC14:SEC12:SAR1:IPL1:CDC39:C7_02780W_A:HEM1:RHO1:SSU72:MCM2:RPT4:CDC28:ARC15:YPT31:GLC7:CDC23:RPN7:ARP2:MPS1:UBC4:EIF4E	6261:32889:30042:33157:70507:30447:463:7004:722:42254:30174:45899:742:16320:1905775:45819:44774:45732:76:51229:51987:31929:32995:706:34504:10898:71168:1905530:43577:34517:30100:60303:7063:10570:98789:1905168:10571:1903353:288:2000220:44416:110045:447:44878:35853:6303:480:1902845:36187:30150:45875:60237:60178:30437:33260:36168:1:51447:32880:31031:45184:43624:22:1902917:1900182:36178:1900445:51726:…
70	mitotic sister chromatid segregation	20 out of 654 genes, 3.1%	75 out of 6473 background genes, 1.2%	0.06545	0.0004	TUB2:ESP1:CDC48:IRR1:YCS4:SMC2:CSE4:SMC3:C3_07110W_A:POL30:BRN1:C4_06790W_A:C4_07220C_A:SMC4:IPL1:CDC27:CDC28:GLC7:TUB1:MCD1	463:48311:16320:45819:44774:1903459:76:706:34504:10898:71168:34517:60303:10570:1905168:10571:44804:110045:6303:480:1902845:70987:45875:30437:51447:31031:98863:43624:22:43007:1900182:51726:31536:7052:6274:30010:70914:45892:51307:30473:7059:16567:710:7076:6298:31145:45144:1905263:1990820:18107:6892:34727:2001168:278:10389:1900264:31134:1902889:51382:35307:1901319:727:6511:6273:42276:42307:1901673:1…
8299	isoprenoid biosynthetic process	8 out of 654 genes, 1.2%	15 out of 6473 background genes, 0.2%	0.06605	0.0004	MVD:HMG1:ERG12:ERG7:ERG20:ERG8:IDI1:ERG13	30447:15936:6084:36170:8299:6487:6506:6696:6412:45337:9267:10142:6890:16126:16104:31388:71216:36180:19287:35690
6353	DNA-templated transcription, termination	13 out of 654 genes, 2.0%	37 out of 6473 background genes, 0.6%	0.06836	0.0004	RPB11:GRS1:C1_12350W_A:ERF1:RAT1:C4_02090C_A:C4_02430W_A:C4_05630W_A:C6_01920C_A:C7_00780W_A:DBP2:SSU72:CR_06450W_A	463:98789:480:33621:43936:71038:6401:1904594:43144:30847:32215:2181:6378:16075:71028:70478:71051:70150:1174:34727:6511:34476:184:467:70651:32211:6415:31124:472:34473:6363:30846:6412:31564:6367:34428:8033:9302:71027:71042:43628:6369:1990120:43161:1902801:42273:71039:6426:2184:42493:1901408:6366:6353:34475:6397:34244:34427:71035:6368:6355:448:70940:71031:6364
459	exonucleolytic trimming involved in rRNA processing	9 out of 654 genes, 1.4%	19 out of 6473 background genes, 0.3%	0.07103	0.0004	C1_03830C_A:C1_06540C_A:CSI2:C1_12350W_A:GSP1:C4_02090C_A:C7_03400C_A:CR_02550C_A:RPL7	43629:30447:463:480:33621:51726:6913:71038:6401:30847:36170:16075:51276:31938:71028:70478:6997:71051:34476:465:46822:467:70651:472:34473:71027:71042:43628:71049:27:9267:6606:42273:71039:462:16973:7165:70481:1901987:34475:464:6397:34427:71035:7264:71216:36180:71031:6364
6006	glucose metabolic process	9 out of 654 genes, 1.4%	19 out of 6473 background genes, 0.3%	0.07103	0.0004	ENO1:ZWF1:GPM1:CDC19:TDH3:TPI1:FBA1:PGK1:PGI1	32889:30447:44416:15886:36170:71852:9051:34727:6006:48315:6511:6915:6096:44406:6696:6094:6740:51701:7160:15976:43161:44409:42866:9267:30448:61621:72593:15810:6090:42542:71216:7163:51211:36180
6165	nucleoside diphosphate phosphorylation	9 out of 654 genes, 1.4%	19 out of 6473 background genes, 0.3%	0.07103	0.0004	ENO1:GND1:GPM1:CDC19:TDH3:TPI1:FBA1:PGK1:PGI1	32889:30447:46177:44416:15886:36170:71852:9051:6006:48315:34599:6915:6096:44406:6696:6094:51701:45454:7160:15976:44409:42866:9267:30448:61621:72593:15810:6090:61688:71216:7163:51211:36180
90503	RNA phosphodiester bond hydrolysis, exonucleolytic	9 out of 654 genes, 1.4%	19 out of 6473 background genes, 0.3%	0.07103	0.0004	C1_03830C_A:C1_06540C_A:CSI2:C1_12350W_A:GSP1:C4_02090C_A:C7_03400C_A:CR_02550C_A:RPL7	43629:30447:463:480:33621:51726:6913:71038:6401:30847:36170:16075:51276:31938:71028:70478:6997:71051:34476:465:46822:467:70651:472:34473:71027:71042:43628:71049:27:9267:6606:42273:71039:462:16973:7165:70481:1901987:34475:464:6397:34427:71035:7264:71216:36180:71031:6364
8380	RNA splicing	27 out of 654 genes, 4.1%	119 out of 6473 background genes, 1.8%	0.0733	0.0005	YPT1:C1_08660C_A:C1_12670C_A:SPT5:C2_01820C_A:PRP39:C2_02300W_A:PRP3:SNU114:SMD2:C2_06650C_A:C3_01560W_A:C3_03330C_A:C3_04380C_A:DED1:SUB2:EXM2:SMD3:C5_04080C_A:C6_00530C_A:SPL1:LIG1:CR_01700C_A:PRP42:SNP3:CR_10060W_A:CR_10820W_A	30447:463:2001209:70903:447:480:30150:6913:349:48194:90262:6283:35494:36170:8298:34727:375:43549:10508:387:6376:395:16226:2183:8643:34227:1901195:34498:9306:61709:90114:31124:472:30490:32258:6412:390:1900101:34497:388:2143:244:6348:6388:32056:27:43161:1905216:9267:42273:60195:8380:462:2000232:35493:6406:2098:245:354:7165:7030:6890:45292:2001208:6879:48211:6888:398:6270:6338:1990261:6368:16573:726…
6259	DNA metabolic process	65 out of 654 genes, 9.9%	396 out of 6473 background genes, 6.1%	0.07406	0.0005	RPO41:CDC5:RSC2:BMH1:MED17:HTA2:SKP1:C1_09670C_A:TBP1:CDC48:CDC54:ACT1:IRR1:RSC8:RFA1:C2_01490C_A:TBF1:CDC21:RPC40:CDC46:PRE2:RFA2:MCM3:YCS4:RPT6:CDC47:C2_10760C_A:C3_00830C_A:STH1:SMC3:C3_03330C_A:ORC3:HTB1:POL1:SUB2:POL30:PRE7:C4_04120C_A:C4_04920W_A:PRI2:SEC10:C4_07220C_A:BDF1:TFB3:ORC4:C5_05350W_A:C6_00640C_A:ARP4:RAD3:PRE10:HSP90:POL3:C7_03850W_A:EPL1:MCM6:CR_02970C_A:MCM2:RPT4:CR_05560W_A:B…	6361:30447:463:7004:722:30174:45899:16320:1905775:45819:1903459:76:80129:706:34504:10898:71168:34517:60303:10570:1905168:10571:30518:1903353:2000220:44804:110045:447:44878:6303:480:1902845:70987:30150:45875:30437:33260:43486:6457:36168:51447:31031:45184:1902404:43624:22:45005:43137:43007:1900182:36178:1900445:51726:31536:32508:6274:30010:70914:35025:45892:1900189:724:36244:51307:6383:7059:16567:1…
16973	poly(A)+ mRNA export from nucleus	18 out of 654 genes, 2.8%	64 out of 6473 background genes, 1.0%	0.07413	0.0005	C1_01470W_A:C1_01590C_A:RSC9:C2_01220W_A:NSP1:GSP1:YCS4:GLE1:RSP5:DBP5:TAF60:NUP159:SMC4:SEC27:C7_02780W_A:ENP1:CR_02970C_A:MEX67	30447:463:1905530:34517:2000220:44804:447:480:32880:43007:51726:6913:32508:61912:97064:51307:16567:1900461:7076:33683:6407:36170:6378:51276:6513:8298:31938:31384:6997:34727:51090:6446:10389:2000238:7096:43162:55:6333:44182:46827:6511:1901673:10793:46822:467:6999:2000144:51865:6415:472:45807:6607:51453:10795:2000203:31048:209:6886:6449:6367:6808:45723:19:61587:55085:6325:30466:70301:32888:6337:700…
6289	nucleotide-excision repair	20 out of 654 genes, 3.1%	76 out of 6473 background genes, 1.2%	0.08058	0.0005	MED17:TBP1:RFA1:C2_01490C_A:PRE2:RFA2:RPT6:C3_00830C_A:SUB2:POL30:PRE7:C4_04120C_A:TFB3:C6_00640C_A:RAD3:PRE10:CR_02970C_A:RPT4:CR_05560W_A:PRE8	6361:463:7004:722:45899:1903459:80129:480:70987:30150:45184:32508:70914:724:16567:710:6298:33683:6283:717:6268:278:1900264:43433:6281:6511:6273:42276:45951:30433:6266:45737:10833:1902969:70651:31124:1188:6360:6896:6271:7131:6367:6310:6289:19:70893:7049:6312:30466:723:6348:6260:10525:7064:45454:6284:34087:6265:43161:6301:1111:70898:42273:51091:71897:6406:32212:16973:6279:45944:30491:1113:6366:1061…
32392	DNA geometric change	11 out of 654 genes, 1.7%	28 out of 6473 background genes, 0.4%	0.08312	0.0005	CDC54:RFA1:CDC46:RFA2:MCM3:SMC2:CDC47:RAD3:MCM6:CR_02970C_A:MCM2	7004:722:30174:1905775:447:480:33260:45184:32508:724:16567:7076:33683:717:6268:6281:727:6511:45951:10833:1902969:472:6412:6271:7131:6367:6289:19:34214:31939:48478:6312:30466:6267:723:6348:70058:6260:70550:10525:6265:1111:462:32212:16973:1902975:6974:6279:30491:1113:6366:106112:51097:70816:6270:1903342:16573:36292:70
2181	cytoplasmic translation	44 out of 654 genes, 6.7%	238 out of 6473 background genes, 3.7%	0.08413	0.0005	CCT8:TIF:TIF34:RPP1A:RPL6:GRS1:C1_05720W_A:SUI2:FUN12:TCP1:RPL2:RPG1A:TIF35:KAR2:RNR1:RPL39:GCD7:RPL17B:ERF1:C2_05410W_A:C2_05710C_A:VAS1:SUP35:TIF11:RPL9B:YST1:DED1:GCD2:NIP1:C5_00040C_A:GCD11:TIF5:C5_02660C_A:SUI1:ALA1:ILS1:PRT1:HSP90:SUI3:CDC60:GCD1:RPL15A:SSB1:RPO21	30447:463:16255:742:1732:31571:6616:2188:30518:51083:288:44416:447:480:32781:6457:1677:43936:6419:2181:6407:36170:6235:70150:6446:461:45860:43248:44182:6240:2183:30433:1901195:70972:6452:16070:45903:6415:472:6450:6412:470:390:6429:1990145:71470:9263:723:6260:27:1731:42981:43161:31204:46704:6986:9267:42273:462:6426:42255:1900429:28:2184:1903432:492:6366:6353:19985:70880:42149:44267:6414:1903574:44…
398	mRNA splicing, via spliceosome	24 out of 654 genes, 3.7%	101 out of 6473 background genes, 1.6%	0.08888	0.0006	YPT1:C1_08660C_A:C1_12670C_A:SPT5:C2_01820C_A:PRP39:C2_02300W_A:PRP3:SNU114:C2_06650C_A:C3_01560W_A:C3_03330C_A:C3_04380C_A:DED1:SUB2:EXM2:SMD3:C5_04080C_A:C6_00530C_A:CR_01700C_A:PRP42:SNP3:CR_10060W_A:CR_10820W_A	30447:463:2001209:447:480:6913:349:48194:90262:6283:35494:36170:8298:34727:375:43549:10508:387:6376:395:2183:8643:1901195:34498:9306:61709:90114:31124:472:30490:32258:6412:390:1900101:34497:388:244:6348:27:43161:1905216:9267:42273:60195:462:2000232:35493:6406:245:354:7165:7030:6890:45292:2001208:48211:6888:398:6270:6338:1990261:6368:16573:7264:32456:16236:6413:32968:71216:36180:466:6364:35690
6261	DNA-dependent DNA replication	26 out of 654 genes, 4.0%	114 out of 6473 background genes, 1.8%	0.09252	0.0006	RPO41:BMH1:CDC48:CDC6:CDC54:RFA1:CDC46:RFA2:MCM3:CDC47:C2_10760C_A:C3_00830C_A:C3_03330C_A:ORC3:POL1:POL30:PRI2:CDC68:SEC10:ORC4:C5_05350W_A:POL3:C7_03850W_A:MCM6:MCM2:GLC7	6261:30447:463:7004:722:30174:45899:16320:1905775:1903459:76:34517:7063:447:44878:480:70987:30437:33260:36168:31031:45184:43624:22:45005:43137:1900182:36178:1900445:51726:32508:6274:30010:70914:1903468:724:36244:7059:16567:710:6298:6390:6109:31938:51457:34727:2001168:7265:6268:278:1900264:31134:60261:35307:6281:1402:6893:44182:727:6511:6273:42276:34613:30433:6266:10833:51321:731:1902969:1990171:7…
16074	sno(s)RNA metabolic process	13 out of 654 genes, 2.0%	38 out of 6473 background genes, 0.6%	0.09444	0.0006	C1_10620W_A:TBF1:C4_00740W_A:RAT1:C4_02090C_A:NOP1:PAP1:POP4:C7_03400C_A:CR_02550C_A:CR_03200C_A:SSU72:RPR2	43629:463:495:98789:447:480:33621:71038:6401:294:1904594:43144:30010:30847:32215:6378:16075:71028:70478:71051:1174:1990258:34965:48315:6511:34476:467:10833:31118:32211:31124:472:34473:30846:1990481:31564:6367:31120:34428:8033:9302:71027:71042:1015:9303:71049:6369:27:1905267:43161:1902801:1682:71039:462:71050:45944:1901408:31936:34475:6379:6397:34244:34427:71035:6368:44011:494:448:31167:70940:5121…
45787	positive regulation of cell cycle	21 out of 654 genes, 3.2%	83 out of 6473 background genes, 1.3%	0.09839	0.0006	CDC5:ESP1:BMH1:CDC6:DAD1:CLB2:DAD2:C3_07110W_A:C4_07220C_A:TFB3:CDC14:IPL1:RHO1:SSU72:SDA1:CDC28:YPT31:GLC7:CDC23:RPN7:UBC4	32889:30447:463:30174:45819:44774:76:51229:51987:32995:706:34504:10898:71168:60303:10570:98789:1905168:10571:1903353:2000220:110045:44878:35853:480:6303:1902845:30150:45875:60237:60178:30437:36168:51447:32880:31031:22:75297:1900182:36178:1900445:51726:31536:6913:7052:1904594:30010:1903468:35025:45892:1905758:36244:30847:7059:16567:1900461:7076:32215:10458:6109:31145:36170:6513:45144:31938:1905263…
51988	regulation of attachment of spindle microtubules to kinetochore	7 out of 654 genes, 1.1%	12 out of 6473 background genes, 0.2%	0.09845	0.0006	CDC5:DAD1:DAD2:CDC14:IPL1:CDC28:MPS1	30447:45819:44774:51229:51987:706:34504:10898:60303:10570:1905168:10571:1903353:2000220:110045:447:44878:35853:480:6303:1902845:45875:51447:31031:51726:31536:7052:35025:45892:7059:1900461:10458:36170:45144:1905263:1990820:18107:6892:31116:278:10389:31134:1902889:7096:1402:1901319:44182:46827:42307:1901673:10696:34599:10973:72435:1904789:1905339:10568:51455:122:1903500:32091:120110:472:1990758:190…
90068	positive regulation of cell cycle process	20 out of 654 genes, 3.1%	77 out of 6473 background genes, 1.2%	0.09877	0.0006	CDC5:ESP1:BMH1:CDC6:DAD1:CLB2:DAD2:C3_07110W_A:C4_07220C_A:CDC14:IPL1:RHO1:SSU72:SDA1:CDC28:YPT31:GLC7:CDC23:RPN7:UBC4	32889:30447:463:30174:45819:44774:76:51229:51987:32995:706:34504:10898:71168:60303:10570:98789:1905168:10571:1903353:2000220:110045:44878:35853:480:6303:1902845:30150:45875:60237:60178:30437:36168:51447:32880:31031:22:75297:1900182:36178:1900445:51726:31536:6913:7052:1904594:30010:1903468:35025:45892:1905758:36244:30847:7059:16567:1900461:7076:32215:10458:6109:31145:36170:6513:45144:31938:1905263…
51170	import into nucleus	16 out of 654 genes, 2.4%	54 out of 6473 background genes, 0.8%	0.09885	0.0006	C1_02240W_A:C1_07690C_A:C1_08110W_A:NTF2:C2_01220W_A:NSP1:GSP1:RNA1:NUP159:CMD1:C4_06790W_A:C5_00150C_A:NUP82:C7_02780W_A:YRB1:ACC1	463:742:480:30437:51726:6913:6612:61912:97064:6644:6407:51276:31938:6997:10389:7096:55:31322:44182:46827:6511:1901673:46822:467:6999:1902441:472:6607:6412:6896:6404:42147:7088:35556:61015:51300:7010:16237:7114:226:32888:6348:1903525:7064:31291:9847:82:6606:42273:6898:6656:6406:16973:7165:60188:6405:90630:6611:1901987:51292:42759:6409:31144:6338:6661:6887:86:6368:90307:7264:16573:42144:56:54:6364:…

## Sheet: GO term - 149 fungal-specific
Supplementary Dataset 3: GO Term Analysis
GOID	GO_term	Cluster frequency	Background frequency	Corrected P-value	False discovery rate	Gene(s) annotated to the term	Directly Annotated GOID List
1901576	organic substance biosynthetic process	92 out of 149 genes, 61.7%	1865 out of 6473 background genes, 28.8%	2.34e-14	0	C1_00510W_A:ROT1:RPB11:ESP1:GSC1:MIA40:RPS16A:MED17:C1_05720W_A:TAF145:ADE5,7:C1_08520C_A:C1_09670C_A:RPL42:RPS17B:RPL2:RPL37B:ARO7:RPL27A:RPL14:ACT1:RPC10:NPL6:C2_02270C_A:HOM2:TBF1:C2_05710C_A:SMD2:FHL1:C2_10680W_A:PMA1:ILV2:ADE2:RPS15:FAS2:RPS19A:C3_06700C_A:HIS4:PAM18:ARO1:RPL40B:RAT1:NHP6A:FBA1:ERG8:TYR1:TFG1:C4_03040W_A:RPL30:HOM3:C4_05640C_A:PDC11:TRP4:FAS1:COF1:THR1:FOL1:URA4:AUR1:HST3:C5…	6096:1900535:43936:51014:6974:36178:30042:60258:45010:6279:51701:10688:6270:45944:9089:31536:9231:27:30447:34244:42274:6281:463:48315:55085:6429:46654:42797:9272:7052:6754:70791:71846:9097:6338:6458:16239:19280:1902406:46417:11:6559:30476:8608:6531:30950:9113:34605:6555:6887:60903:15810:1903468:43144:30010:6673:6450:51453:1990344:1766:6771:1990678:1903459:6038:9082:36166:16575:6090:30847:71035:31…
44249	cellular biosynthetic process	91 out of 149 genes, 61.1%	1845 out of 6473 background genes, 28.5%	4.51e-14	0	C1_00510W_A:ROT1:RPB11:ESP1:GSC1:MIA40:RPS16A:MED17:C1_05720W_A:TAF145:ADE5,7:C1_08520C_A:C1_09670C_A:RPL42:RPS17B:RPL2:RPL37B:ARO7:RPL27A:RPL14:ACT1:RPC10:NPL6:C2_02270C_A:HOM2:TBF1:C2_05710C_A:SMD2:FHL1:C2_10680W_A:PMA1:ILV2:ADE2:RPS15:FAS2:RPS19A:C3_06700C_A:HIS4:PAM18:ARO1:RPL40B:RAT1:NHP6A:ERG8:TYR1:TFG1:C4_03040W_A:RPL30:HOM3:C4_05640C_A:PDC11:TRP4:FAS1:COF1:THR1:FOL1:URA4:AUR1:HST3:C5_0154…	1900535:43936:51014:6974:36178:30042:60258:45010:6279:10688:6270:45944:9089:31536:9231:27:30447:34244:42274:6281:463:48315:55085:6429:46654:42797:9272:7052:6754:70791:71846:9097:6338:6458:16239:19280:1902406:46417:11:6559:30476:8608:6531:30950:9113:34605:6555:6887:60903:1903468:43144:30010:6673:6450:51453:1990344:1766:6771:1990678:1903459:6038:9082:36166:16575:6090:30847:71035:43967:43161:31671:1…
9058	biosynthetic process	92 out of 149 genes, 61.7%	1891 out of 6473 background genes, 29.2%	6.29e-14	0	C1_00510W_A:ROT1:RPB11:ESP1:GSC1:MIA40:RPS16A:MED17:C1_05720W_A:TAF145:ADE5,7:C1_08520C_A:C1_09670C_A:RPL42:RPS17B:RPL2:RPL37B:ARO7:RPL27A:RPL14:ACT1:RPC10:NPL6:C2_02270C_A:HOM2:TBF1:C2_05710C_A:SMD2:FHL1:C2_10680W_A:PMA1:ILV2:ADE2:RPS15:FAS2:RPS19A:C3_06700C_A:HIS4:PAM18:ARO1:RPL40B:RAT1:NHP6A:FBA1:ERG8:TYR1:TFG1:C4_03040W_A:RPL30:HOM3:C4_05640C_A:PDC11:TRP4:FAS1:COF1:THR1:FOL1:URA4:AUR1:HST3:C5…	6096:1900535:43936:51014:6974:36178:30042:60258:45010:6279:51701:10688:6270:45944:9089:31536:9231:27:30447:34244:42274:6281:463:48315:55085:6429:46654:42797:9272:7052:6754:70791:71846:9097:6338:6458:16239:19280:1902406:46417:11:6559:30476:8608:6531:30950:9113:34605:6555:6887:60903:15810:1903468:43144:30010:6673:6450:51453:1990344:1766:6771:1990678:1903459:6038:9082:36166:16575:6090:30847:71035:43…
71704	organic substance metabolic process	128 out of 149 genes, 85.9%	3718 out of 6473 background genes, 57.4%	2.7e-11	0	C1_00510W_A:ROT1:RPB11:C1_01070C_A:ESP1:GSC1:MIA40:RPS16A:MED17:SPC19:C1_05720W_A:C1_06540C_A:TAF145:ADE5,7:C1_08520C_A:C1_09670C_A:RPL42:RPS17B:RPL2:C1_11090C_A:RPL37B:ARO7:RPL27A:RPL14:ACT1:DAD1:RPC10:C2_00280C_A:NPL6:REG1:C2_01220W_A:C2_01820C_A:C2_02270C_A:HOM2:TBF1:DAD2:C2_05710C_A:SMD2:FHL1:DQD1:C2_10680W_A:PMA1:SCL1:ILV2:C3_03840C_A:C3_04370C_A:ADE2:RPS15:FAS2:RPS19A:C3_06700C_A:UTP9:NUP15…	1900535:51014:6974:1410:30042:60258:6890:6279:10688:45944:9089:921:55:70507:30447:6281:463:48315:55085:6429:9272:70791:71846:9097:6458:16239:6325:19280:42254:11:55088:7039:6531:8608:30950:9113:15031:51666:350:15810:6673:1990344:6771:1990678:1903459:6038:16226:9082:6090:1901408:1900239:44182:34975:51987:727:6033:7155:6511:71470:6906:9299:6366:45004:6611:34599:90529:60303:6875:71042:31936:479:51301…
9987	cellular process	144 out of 149 genes, 96.6%	4775 out of 6473 background genes, 73.8%	3.69e-11	0	C1_00510W_A:ROT1:RPB11:C1_01070C_A:ESP1:GSC1:MIA40:RPS16A:CDC12:MED17:SPC19:C1_05720W_A:MDM34:C1_06540C_A:TAF145:ADE5,7:C1_08520C_A:C1_09670C_A:DAM1:RPL42:RPS17B:RPL2:C1_11090C_A:TIM50:RPL37B:ARO7:RPL27A:RPL14:ACT1:DAD1:C1_14090W_A:RPC10:C2_00280C_A:NPL6:REG1:C2_01220W_A:C2_01820C_A:C2_02270C_A:HOM2:TBF1:DAD2:C2_05710C_A:SMD2:FHL1:DQD1:C2_09680W_A:C2_10680W_A:PMA1:SCL1:CSE4:ILV2:C3_03840C_A:C3_04…	1900535:51014:6974:1410:30042:60258:6890:6279:10688:45944:9089:55:921:70507:30447:6281:463:48315:55085:6429:9272:48311:70791:71846:9097:6458:16239:6325:19280:42254:11:55088:15914:7039:6531:8608:30950:9113:15031:30474:7114:51666:350:15810:6673:1990344:6771:1990678:1903459:6038:16226:9082:6090:1901408:1900239:6334:44182:34975:51987:727:6033:7155:110136:6511:71470:280:6906:9299:6366:42026:45004:7089…
44237	cellular metabolic process	132 out of 149 genes, 88.6%	4010 out of 6473 background genes, 61.9%	1.48e-10	0	C1_00510W_A:ROT1:RPB11:C1_01070C_A:ESP1:GSC1:MIA40:RPS16A:MED17:SPC19:C1_05720W_A:C1_06540C_A:TAF145:ADE5,7:C1_08520C_A:C1_09670C_A:RPL42:RPS17B:RPL2:C1_11090C_A:RPL37B:ARO7:RPL27A:RPL14:ACT1:DAD1:RPC10:C2_00280C_A:NPL6:REG1:C2_01220W_A:C2_01820C_A:C2_02270C_A:HOM2:TBF1:DAD2:C2_05710C_A:SMD2:FHL1:DQD1:C2_09680W_A:C2_10680W_A:PMA1:SCL1:ILV2:C3_03840C_A:C3_04370C_A:ADE2:RPS15:FAS2:RPS19A:C3_06700C_…	1900535:51014:6974:1410:30042:60258:6890:6279:10688:45944:9089:921:55:70507:30447:6281:463:48315:55085:6429:9272:70791:71846:9097:6458:16239:6325:19280:42254:11:55088:15914:7039:6531:8608:30950:9113:15031:30474:51666:350:15810:6673:1990344:6771:1990678:1903459:6038:16226:9082:6090:1901408:1900239:44182:34975:51987:727:6033:7155:6511:71470:6906:9299:6366:45004:6611:34599:8643:90529:60303:6875:7104…
44271	cellular nitrogen compound biosynthetic process	69 out of 149 genes, 46.3%	1296 out of 6473 background genes, 20.0%	1.79e-10	0	C1_00510W_A:RPB11:MIA40:RPS16A:MED17:C1_05720W_A:TAF145:ADE5,7:C1_08520C_A:RPL42:RPS17B:RPL2:RPL37B:RPL27A:RPL14:RPC10:NPL6:C2_02270C_A:TBF1:C2_05710C_A:SMD2:FHL1:C2_10680W_A:PMA1:ILV2:ADE2:RPS15:RPS19A:PAM18:ARO1:RPL40B:RAT1:NHP6A:ERG8:TFG1:C4_03040W_A:RPL30:C4_05640C_A:TRP4:FOL1:URA4:HST3:C5_01540W_A:CEF3:RPL43A:RPS13:RPL32:C6_01920C_A:RPL25:RPS28B:RPS18:TOM22:POL3:C7_03000C_A:HIS7:EPL1:TRP2:ME…	6974:10688:45944:30447:6281:463:55085:6429:70791:9097:16239:19280:8608:9113:6771:1990678:1903459:9082:1901408:1900239:44182:51987:727:7155:6511:9299:6366:45004:6875:31936:479:98789:1015:45041:51083:6282:162:9073:44416:6337:447:6348:72428:42149:480:6260:9303:10833:30150:6221:31118:60963:6457:6414:1904263:6369:46084:6452:32211:122:6144:1904161:6415:45040:45005:44419:1900153:6384:43044:80163:6357:47…
71840	cellular component organization or biogenesis	98 out of 149 genes, 65.8%	2376 out of 6473 background genes, 36.7%	2.56e-10	0	ROT1:C1_01070C_A:ESP1:GSC1:MIA40:RPS16A:CDC12:MED17:SPC19:C1_05720W_A:MDM34:C1_06540C_A:TAF145:DAM1:RPS17B:C1_11090C_A:TIM50:RPL37B:ACT1:DAD1:C1_14090W_A:C2_00280C_A:NPL6:REG1:C2_01220W_A:C2_01820C_A:TBF1:DAD2:SMD2:FHL1:C2_09680W_A:C2_10680W_A:PMA1:CSE4:ILV2:C3_03840C_A:C3_04370C_A:RPS15:RPS19A:C3_06700C_A:UTP9:NUP159:C3_07800C_A:PAM18:MMM1:C4_00740W_A:RAT1:NHP6A:TYR1:TFG1:C4_03040W_A:RPL30:C4_05…	51014:6974:1410:30042:60258:6890:6279:10688:45944:55:921:70507:30447:6281:463:48315:55085:9272:48311:71846:9097:6458:16239:6325:42254:11:55088:15914:7039:8608:30950:15031:30474:7114:51666:350:1990344:1990678:1903459:6038:16226:9082:1901408:1900239:44182:6334:34975:51987:727:6033:7155:110136:6511:280:6906:9299:6366:42026:45004:7089:6611:34599:8643:90529:60303:71042:31936:479:51301:7097:98789:70783…
1901566	organonitrogen compound biosynthetic process	67 out of 149 genes, 45.0%	1258 out of 6473 background genes, 19.4%	5.19e-10	0	C1_00510W_A:ROT1:RPB11:ESP1:MIA40:RPS16A:C1_05720W_A:ADE5,7:C1_08520C_A:RPL42:RPS17B:RPL2:RPL37B:ARO7:RPL27A:RPL14:RPC10:C2_02270C_A:HOM2:C2_05710C_A:SMD2:PMA1:ILV2:ADE2:RPS15:RPS19A:HIS4:PAM18:ARO1:RPL40B:NHP6A:ERG8:TYR1:RPL30:HOM3:C4_05640C_A:TRP4:THR1:FOL1:URA4:AUR1:C5_01540W_A:CEF3:RPL43A:HIS1:RPS13:ILV5:RPL32:RPL25:RPS28B:RPS18:TOM22:CHS1:C7_03000C_A:HIS7:TRP2:MET6:CDC60:RIB1:RPL28:RPS30:RPS…	9089:30447:463:48315:55085:6429:9272:70791:9097:6458:19280:8608:6531:30950:9113:6673:6771:6038:9082:44182:34975:51987:727:7155:6366:90529:6875:479:6508:45041:51083:32888:162:9073:44416:447:72428:42149:480:9088:6031:30150:6665:6221:6915:31118:30148:6457:6414:1904263:6369:46084:6506:6452:6144:6415:45040:44419:1900153:472:9090:43936:6270:31536:9231:27:42274:46654:42797:7052:6754:6338:1902406:46417:3…
6807	nitrogen compound metabolic process	120 out of 149 genes, 80.5%	3437 out of 6473 background genes, 53.1%	1.23e-09	0	C1_00510W_A:ROT1:RPB11:C1_01070C_A:ESP1:MIA40:RPS16A:MED17:SPC19:C1_05720W_A:C1_06540C_A:TAF145:ADE5,7:C1_08520C_A:C1_09670C_A:RPL42:RPS17B:RPL2:C1_11090C_A:RPL37B:ARO7:RPL27A:RPL14:ACT1:DAD1:RPC10:C2_00280C_A:NPL6:REG1:C2_01220W_A:C2_01820C_A:C2_02270C_A:HOM2:TBF1:DAD2:C2_05710C_A:SMD2:FHL1:C2_10680W_A:PMA1:SCL1:ILV2:C3_03840C_A:C3_04370C_A:ADE2:RPS15:RPS19A:UTP9:NUP159:C3_07800C_A:HIS4:PAM18:C4…	6974:1410:60258:6890:6279:10688:45944:9089:921:55:70507:30447:6281:463:48315:55085:6429:9272:70791:9097:6458:16239:6325:19280:42254:11:7039:6531:8608:30950:9113:15031:51666:350:15810:6673:6771:1990678:1903459:6038:16226:9082:6090:1901408:1900239:44182:34975:51987:727:6033:7155:6511:6906:9299:6366:45004:6611:34599:90529:60303:6875:71042:31936:479:51301:7097:98789:70783:1015:6508:45041:33314:51083:…
44238	primary metabolic process	122 out of 149 genes, 81.9%	3592 out of 6473 background genes, 55.5%	4.77e-09	0	ROT1:RPB11:C1_01070C_A:ESP1:GSC1:MIA40:RPS16A:MED17:SPC19:C1_05720W_A:C1_06540C_A:TAF145:ADE5,7:C1_08520C_A:C1_09670C_A:RPL42:RPS17B:RPL2:C1_11090C_A:RPL37B:ARO7:RPL27A:RPL14:ACT1:DAD1:RPC10:C2_00280C_A:NPL6:REG1:C2_01220W_A:C2_01820C_A:C2_02270C_A:HOM2:TBF1:DAD2:C2_05710C_A:SMD2:FHL1:C2_10680W_A:PMA1:SCL1:ILV2:C3_03840C_A:C3_04370C_A:ADE2:RPS15:FAS2:RPS19A:C3_06700C_A:UTP9:NUP159:C3_07800C_A:HIS…	1900535:51014:6974:1410:30042:60258:6890:6279:10688:45944:9089:921:55:70507:30447:6281:463:48315:55085:6429:9272:70791:71846:9097:6458:16239:6325:19280:42254:11:7039:6531:8608:30950:9113:15031:51666:350:15810:6673:1990344:1990678:1903459:6038:16226:9082:6090:1901408:1900239:44182:34975:51987:727:6033:7155:6511:71470:6906:9299:6366:45004:6611:34599:90529:60303:6875:71042:31936:479:51301:7097:98789…
34641	cellular nitrogen compound metabolic process	94 out of 149 genes, 63.1%	2340 out of 6473 background genes, 36.2%	1.04e-08	0	C1_00510W_A:RPB11:MIA40:RPS16A:MED17:C1_05720W_A:C1_06540C_A:TAF145:ADE5,7:C1_08520C_A:C1_09670C_A:RPL42:RPS17B:RPL2:C1_11090C_A:RPL37B:RPL27A:RPL14:ACT1:RPC10:C2_00280C_A:NPL6:C2_01220W_A:C2_01820C_A:C2_02270C_A:TBF1:C2_05710C_A:SMD2:FHL1:C2_10680W_A:PMA1:ILV2:C3_03840C_A:C3_04370C_A:ADE2:RPS15:RPS19A:UTP9:C3_07800C_A:PAM18:C4_00740W_A:ARO1:RPL40B:RAT1:NHP6A:FBA1:ERG8:TYR1:TFG1:C4_03040W_A:RPL30…	6974:60258:6279:10688:45944:55:70507:30447:6281:463:48315:55085:6429:70791:9097:16239:6325:19280:42254:11:8608:9113:15031:350:15810:6771:1990678:1903459:6038:9082:6090:1901408:1900239:44182:51987:727:7155:6511:9299:6366:45004:34599:90529:60303:6875:71042:31936:479:98789:1015:45041:33314:51083:1903024:6282:43982:162:9073:34462:44416:6337:34498:9306:447:6348:72428:45761:42149:480:6388:9303:6260:467…
8152	metabolic process	133 out of 149 genes, 89.3%	4235 out of 6473 background genes, 65.4%	1.05e-08	0	C1_00510W_A:ROT1:RPB11:C1_01070C_A:ESP1:GSC1:MIA40:RPS16A:MED17:SPC19:C1_05720W_A:C1_06540C_A:TAF145:ADE5,7:C1_08520C_A:C1_09670C_A:RPL42:RPS17B:RPL2:C1_11090C_A:RPL37B:ARO7:RPL27A:RPL14:ACT1:DAD1:RPC10:C2_00280C_A:NPL6:REG1:C2_01220W_A:C2_01820C_A:C2_02270C_A:HOM2:TBF1:DAD2:C2_05710C_A:SMD2:FHL1:DQD1:C2_09680W_A:C2_10680W_A:PMA1:SCL1:ILV2:C3_03840C_A:C3_04370C_A:ADE2:RPS15:FAS2:RPS19A:C3_06700C_…	1900535:51014:6974:1410:30042:60258:6890:6279:10688:45944:9089:921:55:70507:30447:6281:463:48315:55085:6429:9272:70791:71846:9097:6458:16239:6325:19280:42254:11:55088:15914:7039:6531:8608:30950:9113:15031:30474:51666:350:15810:6673:1990344:6771:1990678:1903459:6038:16226:9082:6090:1901408:1900239:44182:34975:51987:727:6033:7155:6511:71470:6906:9299:6366:45004:6611:34599:8643:90529:60303:6875:7104…
10467	gene expression	82 out of 149 genes, 55.0%	1906 out of 6473 background genes, 29.4%	3.1e-08	0	RPB11:MIA40:RPS16A:MED17:C1_05720W_A:C1_06540C_A:TAF145:C1_08520C_A:RPL42:RPS17B:RPL2:C1_11090C_A:RPL37B:RPL27A:RPL14:RPC10:C2_00280C_A:NPL6:C2_01220W_A:C2_01820C_A:C2_02270C_A:TBF1:C2_05710C_A:SMD2:FHL1:C2_10680W_A:ILV2:C3_03840C_A:C3_04370C_A:RPS15:RPS19A:UTP9:NUP159:C3_07800C_A:PAM18:C4_00740W_A:ARO1:RPL40B:RAT1:NHP6A:ERG8:TYR1:TFG1:C4_03040W_A:RPL30:C4_05330C_A:C4_05640C_A:C4_05650W_A:FOL1:HS…	6974:60258:6279:10688:45944:55:70507:30447:6281:463:48315:6429:9097:16239:42254:55088:8608:15031:350:1990678:6038:9082:1901408:1900239:44182:51987:727:9299:6366:6611:90529:71042:31936:479:98789:1015:45041:33314:51083:1903024:6282:9073:34462:44416:6337:34498:447:6348:72428:42149:480:6388:9303:467:10833:422:6031:30150:6999:1902441:31118:60963:6457:6414:6369:32956:6998:6452:32211:122:281:6415:45040:…
44085	cellular component biogenesis	68 out of 149 genes, 45.6%	1412 out of 6473 background genes, 21.8%	4.17e-08	0	ROT1:GSC1:RPS16A:CDC12:C1_05720W_A:C1_06540C_A:TAF145:RPS17B:C1_11090C_A:RPL37B:ACT1:C1_14090W_A:C2_00280C_A:NPL6:C2_01220W_A:C2_01820C_A:TBF1:SMD2:FHL1:PMA1:CSE4:ILV2:C3_04370C_A:RPS15:RPS19A:UTP9:NUP159:C3_07800C_A:MMM1:C4_00740W_A:RAT1:NHP6A:TYR1:C4_03040W_A:RPL30:C4_05010W_A:C4_05330C_A:C4_05640C_A:C4_05650W_A:C4_05820W_A:CDC11:COF1:FOL1:HST3:C5_01540W_A:C5_02070C_A:RPS13:RPL25:PRP45:MIF2:ARP…	51014:6974:1410:30042:60258:6279:10688:45944:55:921:30447:70507:6281:463:48315:55085:9272:48311:71846:9097:6458:6325:42254:11:15914:30950:15031:30474:51666:350:1990344:1990678:6038:16226:9082:1901408:1900239:44182:6334:34975:727:6033:7155:110136:280:9299:6366:42026:6611:34599:8643:90529:60303:71042:31936:479:7097:98789:70783:1015:45041:33314:71963:51083:1903024:6282:43982:34462:44416:6337:34498:9…
9059	macromolecule biosynthetic process	66 out of 149 genes, 44.3%	1437 out of 6473 background genes, 22.2%	8.59e-07	0	ROT1:RPB11:ESP1:GSC1:MIA40:RPS16A:MED17:C1_05720W_A:TAF145:C1_08520C_A:C1_09670C_A:RPL42:RPS17B:RPL2:RPL37B:RPL27A:RPL14:RPC10:NPL6:C2_02270C_A:TBF1:C2_05710C_A:SMD2:FHL1:C2_10680W_A:ILV2:RPS15:FAS2:RPS19A:PAM18:ARO1:RPL40B:RAT1:NHP6A:ERG8:TFG1:C4_03040W_A:RPL30:C4_05640C_A:HST3:C5_01540W_A:CEF3:RPL43A:RPS13:RPL32:C6_01920C_A:RPL25:RPS28B:RPS18:TOM22:CHS1:POL3:DBF4:C7_03000C_A:HIS7:EPL1:CDC60:RPC…	1900535:6974:60258:6279:10688:45944:30447:6281:463:48315:6429:9272:9097:6458:16239:8608:30950:1990344:1990678:1903459:6038:9082:1901408:1900239:44182:34975:51987:727:6511:71470:9299:6366:45004:90529:31936:479:98789:1015:6508:45041:33314:51083:6282:32888:9073:44416:6337:447:6348:72428:42149:480:9303:6260:10833:6031:30150:6915:31118:60963:6457:6414:6369:42759:6075:6506:6452:32211:122:1904161:6415:4…
22613	ribonucleoprotein complex biogenesis	49 out of 149 genes, 32.9%	916 out of 6473 background genes, 14.2%	2.78e-06	0	RPS16A:C1_05720W_A:C1_06540C_A:RPS17B:C1_11090C_A:RPL37B:C2_00280C_A:NPL6:C2_01220W_A:C2_01820C_A:TBF1:SMD2:FHL1:ILV2:C3_04370C_A:RPS15:RPS19A:UTP9:NUP159:C3_07800C_A:C4_00740W_A:RAT1:TYR1:C4_03040W_A:RPL30:C4_05010W_A:C4_05330C_A:C4_05640C_A:C4_05650W_A:FOL1:HST3:C5_01540W_A:C5_02070C_A:RPS13:RPL25:PRP45:NOG2:NUP82:RPS28B:RPS18:LIG1:C7_02460C_A:CHS1:DBF4:CR_05550C_A:YPT31:RPS27:NOP10:SSB1	6974:60258:6279:10688:45944:55:30447:70507:463:48315:9097:42254:15031:350:1990678:6038:9082:1901408:1900239:44182:110136:9299:6366:6611:90529:71042:31936:479:98789:1015:33314:51083:1903024:6282:34462:44416:6337:34498:447:6348:42149:480:6388:9303:467:10833:422:6031:30150:6999:1902441:31118:60963:32956:6452:32211:122:281:44419:1900153:43044:31124:472:7064:398:43936:6397:32056:6270:6913:27:34244:422…
42254	ribosome biogenesis	48 out of 149 genes, 32.2%	886 out of 6473 background genes, 13.7%	2.83e-06	0	RPS16A:C1_05720W_A:C1_06540C_A:RPS17B:C1_11090C_A:RPL37B:C2_00280C_A:NPL6:C2_01220W_A:C2_01820C_A:TBF1:SMD2:FHL1:ILV2:C3_04370C_A:RPS15:RPS19A:UTP9:NUP159:C3_07800C_A:C4_00740W_A:RAT1:TYR1:C4_03040W_A:RPL30:C4_05010W_A:C4_05330C_A:C4_05640C_A:C4_05650W_A:FOL1:HST3:C5_01540W_A:C5_02070C_A:RPS13:RPL25:NOG2:NUP82:RPS28B:RPS18:LIG1:C7_02460C_A:CHS1:DBF4:CR_05550C_A:YPT31:RPS27:NOP10:SSB1	6974:60258:6279:10688:45944:55:30447:70507:463:48315:9097:42254:15031:1990678:6038:9082:1901408:1900239:44182:110136:9299:6366:6611:90529:71042:31936:479:98789:1015:33314:51083:1903024:6282:34462:44416:6337:34498:447:6348:42149:480:6388:9303:467:10833:6031:30150:6999:1902441:31118:60963:32956:6452:32211:122:281:44419:1900153:43044:31124:472:7064:398:43936:6397:32056:6270:6913:27:34244:42274:46654…
1901564	organonitrogen compound metabolic process	94 out of 149 genes, 63.1%	2569 out of 6473 background genes, 39.7%	3.71e-06	0	C1_00510W_A:ROT1:RPB11:C1_01070C_A:ESP1:MIA40:RPS16A:MED17:SPC19:C1_05720W_A:ADE5,7:C1_08520C_A:RPL42:RPS17B:RPL2:RPL37B:ARO7:RPL27A:RPL14:ACT1:DAD1:RPC10:REG1:C2_02270C_A:HOM2:DAD2:C2_05710C_A:SMD2:C2_10680W_A:PMA1:SCL1:ILV2:ADE2:RPS15:RPS19A:NUP159:HIS4:PAM18:ARO1:RPL40B:NHP6A:FBA1:ERG8:TYR1:TFG1:RPL30:HOM3:C4_05640C_A:C4_05820W_A:PDC11:TRP4:CDC11:THR1:FOL1:URA4:AUR1:HST3:C5_01540W_A:CEF3:RPL43…	6974:1410:6890:45944:9089:921:55:30447:6281:463:48315:55085:6429:9272:70791:9097:6458:16239:6325:19280:11:7039:6531:8608:30950:9113:15031:51666:15810:6673:6771:1990678:1903459:6038:16226:9082:6090:1900239:44182:34975:51987:727:6033:7155:6511:6906:9299:6366:45004:6611:34599:90529:60303:6875:479:51301:98789:7097:70783:6508:45041:51083:1903024:6282:43982:32888:162:9073:44416:34498:9306:447:6348:7242…
16053	organic acid biosynthetic process	19 out of 149 genes, 12.8%	164 out of 6473 background genes, 2.5%	3.76e-06	0	C1_00510W_A:ARO7:HOM2:ILV2:FAS2:HIS4:ARO1:TYR1:HOM3:C4_05640C_A:TRP4:FAS1:THR1:HIS1:ILV5:HIS7:TRP2:MET6:ARO2	1900535:9089:463:70791:9097:19280:6531:9082:7155:71470:162:9073:44416:480:9088:30150:46084:42759:44419:9090:46417:34605:6555:44406:2:6696:2181:6412:9092:6570:462:909:9094:9099:9086:8652:105:9059:35690:6633:6571:15940
34645	cellular macromolecule biosynthetic process	64 out of 149 genes, 43.0%	1422 out of 6473 background genes, 22.0%	4.46e-06	0	ROT1:RPB11:ESP1:GSC1:MIA40:RPS16A:MED17:C1_05720W_A:TAF145:C1_08520C_A:C1_09670C_A:RPL42:RPS17B:RPL2:RPL37B:RPL27A:RPL14:RPC10:NPL6:C2_02270C_A:TBF1:C2_05710C_A:SMD2:FHL1:C2_10680W_A:ILV2:RPS15:RPS19A:PAM18:ARO1:RPL40B:RAT1:NHP6A:ERG8:TFG1:C4_03040W_A:RPL30:C4_05640C_A:HST3:C5_01540W_A:CEF3:RPL43A:RPS13:RPL32:C6_01920C_A:RPL25:RPS28B:RPS18:TOM22:POL3:DBF4:C7_03000C_A:HIS7:EPL1:CDC60:RPC31:RPL28:R…	6974:60258:6279:10688:45944:30447:6281:463:6429:9272:9097:6458:16239:8608:30950:1990344:1990678:1903459:9082:1901408:1900239:44182:34975:51987:727:6511:9299:6366:45004:31936:479:98789:1015:6508:45041:33314:51083:6282:32888:9073:44416:6337:447:6348:72428:42149:480:9303:6260:10833:30150:6915:31118:60963:6457:6414:6369:6075:6506:6452:32211:122:1904161:6415:45040:45005:44419:1900153:6384:43044:80163:…
6412	translation	44 out of 149 genes, 29.5%	790 out of 6473 background genes, 12.2%	7.12e-06	0	RPB11:MIA40:RPS16A:C1_05720W_A:C1_08520C_A:RPL42:RPS17B:RPL2:RPL37B:RPL27A:RPL14:RPC10:C2_02270C_A:C2_05710C_A:SMD2:ILV2:RPS15:RPS19A:PAM18:ARO1:RPL40B:NHP6A:ERG8:RPL30:C4_05640C_A:C5_01540W_A:CEF3:RPL43A:RPS13:RPL32:RPL25:RPS28B:RPS18:TOM22:C7_03000C_A:HIS7:CDC60:RPL28:RPS30:RPS27:CDC45:DAD4:NOP10:SSB1	30447:463:6429:9097:8608:9082:44182:51987:727:6366:479:45041:51083:9073:44416:447:72428:42149:30150:31118:6457:6414:6369:6452:6415:45040:1900153:6270:27:42274:42797:7052:6338:6450:6360:1195:6383:6696:30490:70898:2181:6412:48025:42273:6407:448:1902977:31388:10142:51123:8380:31938:462:31120:56:54:31116:470:469:28:9099:6364:19287:105:1903432:43392:34724
43043	peptide biosynthetic process	44 out of 149 genes, 29.5%	793 out of 6473 background genes, 12.3%	8.01e-06	0	RPB11:MIA40:RPS16A:C1_05720W_A:C1_08520C_A:RPL42:RPS17B:RPL2:RPL37B:RPL27A:RPL14:RPC10:C2_02270C_A:C2_05710C_A:SMD2:ILV2:RPS15:RPS19A:PAM18:ARO1:RPL40B:NHP6A:ERG8:RPL30:C4_05640C_A:C5_01540W_A:CEF3:RPL43A:RPS13:RPL32:RPL25:RPS28B:RPS18:TOM22:C7_03000C_A:HIS7:CDC60:RPL28:RPS30:RPS27:CDC45:DAD4:NOP10:SSB1	30447:463:6429:9097:8608:9082:44182:51987:727:6366:479:45041:51083:9073:44416:447:72428:42149:30150:31118:6457:6414:6369:6452:6415:45040:1900153:6270:27:42274:42797:7052:6338:6450:6360:1195:6383:6696:30490:70898:2181:6412:48025:42273:6407:448:1902977:31388:10142:51123:8380:31938:462:31120:56:54:31116:470:469:28:9099:6364:19287:105:1903432:43392:34724
43604	amide biosynthetic process	45 out of 149 genes, 30.2%	825 out of 6473 background genes, 12.7%	8.71e-06	0	C1_00510W_A:RPB11:MIA40:RPS16A:C1_05720W_A:C1_08520C_A:RPL42:RPS17B:RPL2:RPL37B:RPL27A:RPL14:RPC10:C2_02270C_A:C2_05710C_A:SMD2:ILV2:RPS15:RPS19A:PAM18:ARO1:RPL40B:NHP6A:ERG8:RPL30:C4_05640C_A:C5_01540W_A:CEF3:RPL43A:RPS13:RPL32:RPL25:RPS28B:RPS18:TOM22:C7_03000C_A:HIS7:CDC60:RPL28:RPS30:RPS27:CDC45:DAD4:NOP10:SSB1	30447:463:6429:9097:8608:9082:44182:51987:727:6366:479:45041:51083:9073:44416:447:72428:42149:30150:31118:6457:6414:6369:6452:6415:45040:1900153:6270:27:42274:42797:7052:6338:6450:6360:1195:6383:6696:30490:70898:2181:6412:48025:42273:6407:448:1902977:31388:10142:51123:8380:31938:462:31120:56:54:31116:470:469:28:9099:6364:19287:105:1903432:43392:34724:15940
6725	cellular aromatic compound metabolic process	71 out of 149 genes, 47.7%	1731 out of 6473 background genes, 26.7%	2.15e-05	0	RPB11:RPS16A:MED17:C1_05720W_A:C1_06540C_A:TAF145:ADE5,7:C1_09670C_A:C1_11090C_A:RPL37B:ARO7:ACT1:RPC10:C2_00280C_A:NPL6:C2_01220W_A:C2_01820C_A:TBF1:SMD2:FHL1:C2_10680W_A:PMA1:ILV2:C3_03840C_A:C3_04370C_A:ADE2:UTP9:C3_07800C_A:C4_00740W_A:ARO1:RAT1:NHP6A:FBA1:ERG8:TYR1:TFG1:C4_03040W_A:RPL30:C4_05330C_A:C4_05640C_A:C4_05650W_A:PDC11:TRP4:FOL1:URA4:HST3:C5_01540W_A:C5_02070C_A:RPS13:C6_01920C_A:P…	6974:60258:6279:10688:45944:55:70507:30447:6281:463:48315:55085:6429:70791:9097:16239:6325:19280:42254:11:9113:15031:350:15810:1990678:1903459:6038:9082:6090:1901408:1900239:44182:727:7155:6511:9299:6366:45004:34599:90529:60303:6875:71042:31936:479:98789:1015:33314:51083:1903024:6282:43982:162:9073:34462:44416:6337:34498:9306:447:6348:72428:45761:42149:480:6388:9303:6260:467:10833:422:6031:30150:…
6996	organelle organization	64 out of 149 genes, 43.0%	1481 out of 6473 background genes, 22.9%	2.4e-05	0	ROT1:C1_01070C_A:ESP1:MIA40:CDC12:MED17:SPC19:MDM34:DAM1:RPS17B:TIM50:ACT1:DAD1:C1_14090W_A:NPL6:REG1:C2_01220W_A:TBF1:DAD2:C2_09680W_A:C2_10680W_A:PMA1:CSE4:ILV2:C3_03840C_A:C3_04370C_A:C3_06700C_A:NUP159:PAM18:MMM1:NHP6A:TFG1:C4_05010W_A:C4_05330C_A:C4_05820W_A:CDC11:COF1:CLN3:HST3:C5_01540W_A:C5_02070C_A:MED14:ILV5:SEC9:RPL25:PRP45:MIF2:ARP4:RPS28B:C7_01830W_A:C7_02460C_A:TOM22:CHS1:POL3:SFI1:…	51014:6974:1410:30042:6890:45944:55:921:70507:30447:463:6281:48315:55085:9272:48311:71846:9097:6458:16239:6325:42254:11:55088:15914:7039:8608:30950:15031:30474:7114:51666:350:1990678:1903459:6038:16226:9082:1900239:44182:6334:34975:51987:6033:7155:110136:6511:280:6906:9299:6366:42026:45004:7089:6611:34599:8643:90529:60303:31936:479:51301:7097:98789:70783:1015:6508:45041:71963:1903024:9060:6282:43…
6518	peptide metabolic process	44 out of 149 genes, 29.5%	822 out of 6473 background genes, 12.7%	2.41e-05	0	RPB11:MIA40:RPS16A:C1_05720W_A:C1_08520C_A:RPL42:RPS17B:RPL2:RPL37B:RPL27A:RPL14:RPC10:C2_02270C_A:C2_05710C_A:SMD2:ILV2:RPS15:RPS19A:PAM18:ARO1:RPL40B:NHP6A:ERG8:RPL30:C4_05640C_A:C5_01540W_A:CEF3:RPL43A:RPS13:RPL32:RPL25:RPS28B:RPS18:TOM22:C7_03000C_A:HIS7:CDC60:RPL28:RPS30:RPS27:CDC45:DAD4:NOP10:SSB1	30447:463:6429:9097:8608:9082:44182:51987:727:6366:479:45041:51083:9073:44416:447:72428:42149:30150:31118:6457:6414:6369:6452:6415:45040:1900153:6270:27:42274:42797:7052:6338:6450:6360:1195:6383:6696:30490:70898:2181:6412:48025:42273:6407:448:1902977:31388:10142:51123:8380:31938:462:31120:56:54:31116:470:469:28:9099:6364:19287:105:1903432:43392:34724
1903047	mitotic cell cycle process	24 out of 149 genes, 16.1%	291 out of 6473 background genes, 4.5%	2.93e-05	0	ESP1:GSC1:CDC12:SPC19:DAM1:ACT1:DAD1:DAD2:CSE4:CDC11:COF1:CLN3:MIF2:NUP82:C7_01830W_A:C7_02460C_A:CHS1:POL3:DBF4:SFI1:YPT31:CDC45:DAD4:TUB1	51014:6974:1410:30042:60258:6279:55:921:30447:463:6281:48315:48311:71846:11:8608:15031:30474:7114:51666:1990344:1903459:6038:44182:6334:51987:727:6033:6511:280:45004:6611:7089:34599:8643:90529:60303:7097:70783:6508:33314:71963:1903024:32888:34498:9306:72428:45761:480:6260:422:6031:1902441:6915:7033:43486:83:6075:98863:1904530:6506:1902404:8104:281:1904161:30543:45005:44419:7015:43044:472:43137:61…
278	mitotic cell cycle	24 out of 149 genes, 16.1%	296 out of 6473 background genes, 4.6%	4.07e-05	0	ESP1:GSC1:CDC12:SPC19:DAM1:ACT1:DAD1:DAD2:CSE4:CDC11:COF1:CLN3:MIF2:NUP82:C7_01830W_A:C7_02460C_A:CHS1:POL3:DBF4:SFI1:YPT31:CDC45:DAD4:TUB1	51014:6974:1410:30042:60258:6279:55:921:30447:463:6281:48315:48311:71846:11:8608:15031:30474:7114:51666:1990344:1903459:6038:44182:6334:51987:727:6033:6511:280:45004:6611:7089:34599:8643:90529:60303:7097:70783:6508:33314:71963:1903024:32888:34498:9306:72428:45761:480:6260:422:6031:1902441:6915:7033:43486:83:6075:98863:1904530:6506:1902404:8104:281:1904161:30543:45005:44419:7015:43044:472:43137:61…
43603	cellular amide metabolic process	45 out of 149 genes, 30.2%	881 out of 6473 background genes, 13.6%	6.61e-05	0	C1_00510W_A:RPB11:MIA40:RPS16A:C1_05720W_A:C1_08520C_A:RPL42:RPS17B:RPL2:RPL37B:RPL27A:RPL14:RPC10:C2_02270C_A:C2_05710C_A:SMD2:ILV2:RPS15:RPS19A:PAM18:ARO1:RPL40B:NHP6A:ERG8:RPL30:C4_05640C_A:C5_01540W_A:CEF3:RPL43A:RPS13:RPL32:RPL25:RPS28B:RPS18:TOM22:C7_03000C_A:HIS7:CDC60:RPL28:RPS30:RPS27:CDC45:DAD4:NOP10:SSB1	30447:463:6429:9097:8608:9082:44182:51987:727:6366:479:45041:51083:9073:44416:447:72428:42149:30150:31118:6457:6414:6369:6452:6415:45040:1900153:6270:27:42274:42797:7052:6338:6450:6360:1195:6383:6696:30490:70898:2181:6412:48025:42273:6407:448:1902977:31388:10142:51123:8380:31938:462:31120:56:54:31116:470:469:28:9099:6364:19287:105:1903432:43392:34724:15940
1901360	organic cyclic compound metabolic process	74 out of 149 genes, 49.7%	1905 out of 6473 background genes, 29.4%	9.67e-05	0	RPB11:RPS16A:MED17:C1_05720W_A:C1_06540C_A:TAF145:ADE5,7:C1_09670C_A:C1_11090C_A:RPL37B:ARO7:ACT1:RPC10:C2_00280C_A:NPL6:C2_01220W_A:C2_01820C_A:TBF1:SMD2:FHL1:C2_10680W_A:PMA1:ILV2:C3_03840C_A:C3_04370C_A:ADE2:C3_06700C_A:UTP9:C3_07800C_A:C4_00740W_A:ARO1:RAT1:NHP6A:FBA1:ERG8:TYR1:TFG1:C4_03040W_A:RPL30:C4_05330C_A:C4_05640C_A:C4_05650W_A:PDC11:TRP4:COF1:FOL1:URA4:HST3:C5_01540W_A:C5_02070C_A:RP…	51014:6974:30042:60258:6279:10688:45944:55:70507:30447:6281:463:48315:55085:6429:70791:71846:9097:16239:6325:19280:42254:11:9113:15031:350:15810:6771:1990678:1903459:6038:9082:6090:1901408:1900239:44182:727:7155:6511:9299:6366:45004:34599:90529:60303:6875:71042:31936:479:98789:1015:33314:51083:1903024:9060:6282:43982:162:9073:34462:44416:6337:34498:9306:447:6348:72428:45761:42149:480:6388:9303:62…
8652	cellular amino acid biosynthetic process	13 out of 149 genes, 8.7%	94 out of 6473 background genes, 1.5%	0.00014	0	ARO7:HOM2:ILV2:HIS4:HOM3:C4_05640C_A:TRP4:THR1:HIS1:ILV5:HIS7:TRP2:MET6	9089:463:70791:9097:19280:6531:9082:7155:162:9073:44416:9088:30150:46084:9090:46417:34605:6555:44406:2:6696:6412:9092:462:909:9094:9099:9086:8652:105:6571
43170	macromolecule metabolic process	104 out of 149 genes, 69.8%	3181 out of 6473 background genes, 49.1%	0.00015	0	ROT1:RPB11:C1_01070C_A:ESP1:GSC1:MIA40:RPS16A:MED17:SPC19:C1_05720W_A:C1_06540C_A:TAF145:C1_08520C_A:C1_09670C_A:RPL42:RPS17B:RPL2:C1_11090C_A:RPL37B:RPL27A:RPL14:ACT1:DAD1:RPC10:C2_00280C_A:NPL6:REG1:C2_01220W_A:C2_01820C_A:C2_02270C_A:TBF1:DAD2:C2_05710C_A:SMD2:FHL1:C2_10680W_A:SCL1:ILV2:C3_03840C_A:C3_04370C_A:RPS15:FAS2:RPS19A:UTP9:NUP159:C3_07800C_A:PAM18:C4_00740W_A:ARO1:RPL40B:RAT1:NHP6A:E…	1900535:6974:1410:60258:6890:6279:10688:45944:921:55:70507:30447:6281:463:48315:6429:9272:9097:6458:16239:6325:42254:11:55088:7039:8608:30950:15031:51666:350:1990344:1990678:1903459:6038:16226:9082:1901408:1900239:44182:34975:51987:727:6033:6511:71470:6906:9299:6366:45004:6611:34599:90529:60303:71042:31936:479:51301:7097:98789:70783:1015:6508:45041:33314:51083:1903024:6282:43982:32888:9073:34462:…
46483	heterocycle metabolic process	69 out of 149 genes, 46.3%	1737 out of 6473 background genes, 26.8%	0.00015	0	RPB11:RPS16A:MED17:C1_05720W_A:C1_06540C_A:TAF145:ADE5,7:C1_09670C_A:C1_11090C_A:RPL37B:ACT1:RPC10:C2_00280C_A:NPL6:C2_01220W_A:C2_01820C_A:TBF1:SMD2:FHL1:C2_10680W_A:PMA1:ILV2:C3_03840C_A:C3_04370C_A:ADE2:UTP9:C3_07800C_A:C4_00740W_A:RAT1:NHP6A:FBA1:ERG8:TYR1:TFG1:C4_03040W_A:RPL30:C4_05330C_A:C4_05640C_A:C4_05650W_A:PDC11:TRP4:FOL1:URA4:HST3:C5_01540W_A:C5_02070C_A:RPS13:C6_01920C_A:PRP45:ARP4:…	6974:60258:6279:10688:45944:55:70507:30447:6281:463:48315:55085:6429:70791:9097:16239:6325:19280:42254:11:9113:15031:350:15810:6771:1990678:1903459:6038:9082:6090:1901408:1900239:44182:727:7155:6511:9299:6366:45004:34599:90529:60303:6875:71042:31936:479:98789:1015:33314:51083:1903024:6282:43982:162:34462:44416:6337:34498:9306:447:6348:72428:45761:42149:480:6388:9303:6260:467:10833:422:6031:30150:…
44283	small molecule biosynthetic process	27 out of 149 genes, 18.1%	394 out of 6473 background genes, 6.1%	0.00018	0	C1_00510W_A:ARO7:ACT1:HOM2:ILV2:FAS2:C3_06700C_A:HIS4:ARO1:FBA1:ERG8:TYR1:HOM3:C4_05640C_A:PDC11:TRP4:FAS1:COF1:THR1:HIS1:ILV5:CHS1:HIS7:TRP2:MET6:RIB1:ARO2	1900535:51014:30042:9089:463:6281:48315:70791:71846:9097:19280:11:6531:15810:6771:6038:9082:6090:44182:7155:71470:34599:90529:60303:9060:162:9073:44416:9306:45761:480:9088:6031:30150:43486:46084:42759:19655:1904530:1902404:44419:7015:43044:472:9090:6096:43936:36178:45010:51701:9231:6338:1902406:46417:6559:30476:34605:6555:30010:1766:43967:44406:2:1903475:6696:44011:16573:2181:6412:6569:9092:31388…
31112	positive regulation of microtubule polymerization or depolymerization	5 out of 149 genes, 3.4%	8 out of 6473 background genes, 0.1%	0.00025	0	SPC19:DAM1:DAD1:DAD2:DAD4	6974:8608:51987:6511:7052:43161:6412:31116
31116	positive regulation of microtubule polymerization	5 out of 149 genes, 3.4%	8 out of 6473 background genes, 0.1%	0.00025	0	SPC19:DAM1:DAD1:DAD2:DAD4	6974:8608:51987:6511:7052:43161:6412:31116
46394	carboxylic acid biosynthetic process	16 out of 149 genes, 10.7%	152 out of 6473 background genes, 2.3%	0.00025	0	C1_00510W_A:ARO7:HOM2:ILV2:FAS2:HIS4:HOM3:C4_05640C_A:TRP4:FAS1:THR1:HIS1:ILV5:HIS7:TRP2:MET6	1900535:9089:463:70791:9097:19280:6531:9082:7155:71470:162:9073:44416:9088:30150:46084:42759:44419:9090:46417:34605:6555:44406:2:6696:6412:9092:462:909:9094:9099:9086:8652:105:9059:35690:6633:6571:15940
6082	organic acid metabolic process	25 out of 149 genes, 16.8%	356 out of 6473 background genes, 5.5%	0.00034	0	C1_00510W_A:ARO7:HOM2:DQD1:ILV2:FAS2:HIS4:ARO1:FBA1:ERG8:TYR1:HOM3:C4_05640C_A:PDC11:TRP4:FAS1:THR1:HST3:HIS1:ILV5:HIS7:TRP2:MET6:CDC60:ARO2	1900535:6974:9089:30447:463:6429:70791:9097:19280:6531:15810:1990678:9082:6090:1900239:44182:7155:71470:9299:6282:162:9073:44416:6348:480:9088:30150:46084:42759:19655:122:44419:9090:6096:51701:46417:6559:34605:6555:36166:16575:44406:2:6696:19631:2181:6412:6569:9092:31388:10142:1990414:1990679:6570:462:71572:6094:949:45069:909:1900429:9094:46459:98781:9099:9086:8652:19287:105:1903432:9059:35690:66…
16043	cellular component organization	70 out of 149 genes, 47.0%	1819 out of 6473 background genes, 28.1%	0.00044	0	ROT1:C1_01070C_A:ESP1:GSC1:MIA40:CDC12:MED17:SPC19:MDM34:TAF145:DAM1:RPS17B:TIM50:ACT1:DAD1:C1_14090W_A:C2_00280C_A:NPL6:REG1:C2_01220W_A:TBF1:DAD2:C2_09680W_A:C2_10680W_A:PMA1:CSE4:ILV2:C3_03840C_A:C3_04370C_A:C3_06700C_A:NUP159:PAM18:MMM1:NHP6A:TFG1:C4_05010W_A:C4_05330C_A:C4_05820W_A:CDC11:COF1:CLN3:HST3:C5_01540W_A:CEF3:C5_02070C_A:MED14:ILV5:SEC9:RPL25:PRP45:SEC20:MIF2:ARP4:RPS28B:C7_01830W_…	51014:6974:1410:30042:6890:45944:55:921:70507:30447:463:6281:48315:55085:9272:48311:71846:9097:6458:16239:6325:42254:11:55088:15914:7039:8608:30950:15031:30474:7114:51666:350:1990344:1990678:1903459:6038:16226:9082:1900239:44182:6334:34975:51987:727:6033:7155:110136:6511:280:6906:9299:6366:42026:45004:7089:6611:34599:8643:90529:60303:31936:479:51301:7097:98789:70783:1015:6508:45041:71963:1903024:…
16070	RNA metabolic process	54 out of 149 genes, 36.2%	1247 out of 6473 background genes, 19.3%	0.00054	0	RPB11:RPS16A:MED17:C1_05720W_A:C1_06540C_A:TAF145:C1_11090C_A:RPL37B:RPC10:C2_00280C_A:NPL6:C2_01220W_A:C2_01820C_A:TBF1:SMD2:FHL1:C2_10680W_A:ILV2:C3_03840C_A:C3_04370C_A:UTP9:C3_07800C_A:C4_00740W_A:RAT1:NHP6A:TYR1:TFG1:C4_03040W_A:RPL30:C4_05330C_A:C4_05640C_A:C4_05650W_A:FOL1:HST3:C5_01540W_A:C5_02070C_A:RPS13:C6_01920C_A:PRP45:RPS28B:RPS18:LIG1:C7_02460C_A:CHS1:POL3:DBF4:EPL1:CDC60:RPC31:CR_…	6974:60258:6279:10688:45944:55:70507:30447:6281:463:48315:6429:9097:16239:42254:15031:350:1990678:1903459:6038:9082:1901408:1900239:44182:6511:9299:6366:45004:90529:71042:31936:479:98789:1015:33314:51083:1903024:6282:34462:44416:6337:34498:447:6348:42149:480:6388:6260:9303:467:10833:422:6031:30150:6999:1902441:31118:60963:6369:32956:6452:32211:122:281:1904161:45005:44419:1900153:6384:43044:31124:…
7051	spindle organization	9 out of 149 genes, 6.0%	47 out of 6473 background genes, 0.7%	0.00073	0	SPC19:DAM1:DAD1:DAD2:MIF2:SFI1:YPT31:DAD4:TUB1	6974:463:48311:8608:15031:30474:51666:51987:6511:280:8643:71963:1903024:34498:422:1902441:98863:281:6913:7052:6887:86:1990896:43161:30473:7059:7264:16573:6412:6896:45143:42273:45921:42144:6886:7017:51225:31116:34727:70:31122:7165:51382:46785:35690:16192
1901362	organic cyclic compound biosynthetic process	37 out of 149 genes, 24.8%	707 out of 6473 background genes, 10.9%	0.00076	0	RPB11:MED17:TAF145:ADE5,7:ARO7:ACT1:RPC10:NPL6:TBF1:FHL1:C2_10680W_A:PMA1:ADE2:C3_06700C_A:ARO1:RAT1:NHP6A:ERG8:TYR1:TFG1:C4_03040W_A:PDC11:TRP4:COF1:FOL1:URA4:HST3:C6_01920C_A:CHS1:POL3:EPL1:TRP2:MET6:RPC31:RIB1:CR_05550C_A:ARO2	51014:6974:30042:10688:45944:30447:463:6281:48315:55085:70791:71846:16239:19280:11:9113:6771:1990678:1903459:6038:6090:1901408:1900239:44182:7155:6511:9299:6366:45004:34599:90529:60303:6875:31936:98789:1015:9060:6282:162:9073:44416:6337:9306:447:6348:45761:480:6260:9303:10833:6031:6221:60963:43486:1904263:6369:46084:19655:1904530:1902404:32211:122:6144:1904161:45005:44419:7015:6384:43044:80163:63…
6139	nucleobase-containing compound metabolic process	65 out of 149 genes, 43.6%	1663 out of 6473 background genes, 25.7%	0.00092	0	RPB11:RPS16A:MED17:C1_05720W_A:C1_06540C_A:TAF145:ADE5,7:C1_09670C_A:C1_11090C_A:RPL37B:ACT1:RPC10:C2_00280C_A:NPL6:C2_01220W_A:C2_01820C_A:TBF1:SMD2:FHL1:C2_10680W_A:PMA1:ILV2:C3_03840C_A:C3_04370C_A:ADE2:UTP9:C3_07800C_A:C4_00740W_A:RAT1:NHP6A:FBA1:ERG8:TYR1:TFG1:C4_03040W_A:RPL30:C4_05330C_A:C4_05640C_A:C4_05650W_A:FOL1:URA4:HST3:C5_01540W_A:C5_02070C_A:RPS13:C6_01920C_A:PRP45:ARP4:RPS28B:RPS1…	6974:60258:6279:10688:45944:55:70507:30447:6281:463:48315:55085:6429:9097:16239:6325:19280:42254:11:9113:15031:350:15810:1990678:1903459:6038:9082:1901408:1900239:44182:727:7155:6511:9299:6366:45004:34599:90529:60303:6875:71042:31936:479:98789:1015:33314:51083:1903024:6282:43982:34462:44416:6337:34498:9306:447:6348:72428:45761:42149:480:6388:9303:6260:467:10833:422:6031:30150:6999:1902441:6221:31…
9073	aromatic amino acid family biosynthetic process	6 out of 149 genes, 4.0%	17 out of 6473 background genes, 0.3%	0.00108	0	ARO7:ARO1:TYR1:TRP4:TRP2:ARO2	463:70791:162:9073:480:46417:2181:6570:462:909:9094:6571
31113	regulation of microtubule polymerization	5 out of 149 genes, 3.4%	10 out of 6473 background genes, 0.2%	0.00111	0	SPC19:DAM1:DAD1:DAD2:DAD4	6974:8608:51987:6511:7052:43161:6412:31116
51987	positive regulation of attachment of spindle microtubules to kinetochore	5 out of 149 genes, 3.4%	10 out of 6473 background genes, 0.2%	0.00111	0	SPC19:DAM1:DAD1:DAD2:DAD4	6974:8608:51987:6511:7052:43161:6412:31116
19438	aromatic compound biosynthetic process	30 out of 149 genes, 20.1%	523 out of 6473 background genes, 8.1%	0.00162	0	RPB11:MED17:TAF145:ADE5,7:ARO7:RPC10:NPL6:TBF1:FHL1:C2_10680W_A:PMA1:ADE2:ARO1:RAT1:NHP6A:TYR1:TFG1:C4_03040W_A:TRP4:FOL1:URA4:HST3:C6_01920C_A:POL3:EPL1:TRP2:MET6:RPC31:CR_05550C_A:ARO2	6974:10688:45944:30447:6281:463:55085:70791:16239:19280:9113:1990678:1903459:1901408:1900239:44182:7155:6511:9299:6366:45004:6875:31936:98789:1015:6282:162:9073:44416:6337:447:6348:480:6260:9303:10833:6221:60963:1904263:6369:46084:32211:122:6144:1904161:45005:44419:6384:43044:80163:6357:472:43137:27:34244:46654:42797:6754:6338:46417:34605:6555:6887:43144:51453:36166:16575:30847:43967:71035:43161:…
32886	regulation of microtubule-based process	7 out of 149 genes, 4.7%	28 out of 6473 background genes, 0.4%	0.00188	0	ESP1:SPC19:DAM1:DAD1:DAD2:C4_05330C_A:DAD4	6974:70507:463:42254:8608:51987:6511:6508:32888:6915:32956:6506:31536:27:7052:43161:32515:6412:42273:1904750:31116:70:466:35690
9072	aromatic amino acid family metabolic process	7 out of 149 genes, 4.7%	29 out of 6473 background genes, 0.4%	0.00243	0	ARO7:ARO1:TYR1:PDC11:TRP4:TRP2:ARO2	463:70791:6090:162:9073:480:19655:46417:6559:6696:2181:6569:6570:462:949:45069:909:9094:6571
6520	cellular amino acid metabolic process	16 out of 149 genes, 10.7%	180 out of 6473 background genes, 2.8%	0.00254	0	ARO7:HOM2:ILV2:HIS4:TYR1:HOM3:C4_05640C_A:PDC11:TRP4:THR1:HIS1:ILV5:HIS7:TRP2:MET6:CDC60	9089:463:6429:70791:9097:19280:6531:9082:6090:7155:162:9073:44416:480:9088:30150:46084:19655:9090:46417:6559:34605:6555:44406:2:6696:2181:6412:6569:9092:6570:462:949:45069:909:9094:9099:9086:8652:105:1903432:6571
6364	rRNA processing	39 out of 149 genes, 26.2%	806 out of 6473 background genes, 12.5%	0.00259	0	RPS16A:C1_05720W_A:C1_06540C_A:C1_11090C_A:RPL37B:C2_00280C_A:C2_01220W_A:C2_01820C_A:TBF1:SMD2:FHL1:ILV2:C3_04370C_A:UTP9:C3_07800C_A:C4_00740W_A:RAT1:TYR1:C4_03040W_A:RPL30:C4_05330C_A:C4_05640C_A:C4_05650W_A:FOL1:HST3:C5_01540W_A:C5_02070C_A:RPS13:RPS28B:RPS18:LIG1:C7_02460C_A:CHS1:DBF4:CR_05550C_A:YPT31:RPS27:NOP10:SSB1	6974:60258:6279:10688:45944:55:30447:70507:463:48315:9097:42254:15031:1990678:6038:9082:1901408:1900239:44182:9299:6366:90529:71042:31936:479:98789:1015:33314:51083:1903024:6282:34462:44416:34498:447:6348:42149:480:6388:9303:467:10833:6031:30150:6999:1902441:31118:60963:32956:6452:32211:122:281:44419:1900153:31124:472:7064:398:43936:6397:32056:6270:6913:27:34244:46654:42797:1902406:71038:294:349:…
70925	organelle assembly	17 out of 149 genes, 11.4%	202 out of 6473 background genes, 3.1%	0.00261	0	CDC12:RPS17B:PMA1:CSE4:C3_04370C_A:C4_05010W_A:C4_05330C_A:CDC11:C5_01540W_A:C5_02070C_A:RPL25:MIF2:ARP4:RPS28B:SFI1:CR_05550C_A:RPS27	1410:921:70507:6281:463:55085:6325:42254:30474:51666:6334:6033:7155:110136:60303:479:7097:70783:43982:34462:447:480:422:43486:1904263:32956:8104:281:43983:30543:44419:1900153:43044:6357:472:61644:30011:27:42797:97271:7052:6754:6338:51453:86:43967:43161:7059:1903475:43981:30490:6355:16573:6412:6896:70787:42273:1902906:6407:920:30448:462:15893:51225:56:120029:34727:70:469:1902600:466:28:16072:45860…
51988	regulation of attachment of spindle microtubules to kinetochore	5 out of 149 genes, 3.4%	12 out of 6473 background genes, 0.2%	0.00336	0	SPC19:DAM1:DAD1:DAD2:DAD4	6974:8608:51987:6511:7052:43161:6412:31116
16072	rRNA metabolic process	39 out of 149 genes, 26.2%	815 out of 6473 background genes, 12.6%	0.00341	0	RPS16A:C1_05720W_A:C1_06540C_A:C1_11090C_A:RPL37B:C2_00280C_A:C2_01220W_A:C2_01820C_A:TBF1:SMD2:FHL1:ILV2:C3_04370C_A:UTP9:C3_07800C_A:C4_00740W_A:RAT1:TYR1:C4_03040W_A:RPL30:C4_05330C_A:C4_05640C_A:C4_05650W_A:FOL1:HST3:C5_01540W_A:C5_02070C_A:RPS13:RPS28B:RPS18:LIG1:C7_02460C_A:CHS1:DBF4:CR_05550C_A:YPT31:RPS27:NOP10:SSB1	6974:60258:6279:10688:45944:55:30447:70507:463:48315:9097:42254:15031:1990678:6038:9082:1901408:1900239:44182:9299:6366:90529:71042:31936:479:98789:1015:33314:51083:1903024:6282:34462:44416:34498:447:6348:42149:480:6388:9303:467:10833:6031:30150:6999:1902441:31118:60963:32956:6452:32211:122:281:44419:1900153:31124:472:7064:398:43936:6397:32056:6270:6913:27:34244:46654:42797:1902406:71038:294:349:…
19752	carboxylic acid metabolic process	22 out of 149 genes, 14.8%	328 out of 6473 background genes, 5.1%	0.00393	0	C1_00510W_A:ARO7:HOM2:DQD1:ILV2:FAS2:HIS4:FBA1:TYR1:HOM3:C4_05640C_A:PDC11:TRP4:FAS1:THR1:HST3:HIS1:ILV5:HIS7:TRP2:MET6:CDC60	1900535:6974:9089:30447:463:6429:70791:9097:19280:6531:15810:1990678:9082:6090:1900239:44182:7155:71470:9299:6282:162:9073:44416:6348:480:9088:30150:46084:42759:19655:122:44419:9090:6096:51701:46417:6559:34605:6555:36166:16575:44406:2:6696:19631:2181:6412:6569:9092:1990414:1990679:6570:462:71572:6094:949:45069:909:1900429:9094:46459:98781:9099:9086:8652:105:1903432:9059:35690:6633:6571:15940
42274	ribosomal small subunit biogenesis	33 out of 149 genes, 22.1%	636 out of 6473 background genes, 9.8%	0.00417	0	RPS16A:C1_06540C_A:RPS17B:C1_11090C_A:C2_00280C_A:C2_01220W_A:C2_01820C_A:TBF1:SMD2:FHL1:C3_04370C_A:RPS19A:UTP9:C3_07800C_A:C4_00740W_A:RAT1:TYR1:C4_03040W_A:C4_05640C_A:C4_05650W_A:FOL1:HST3:C5_01540W_A:C5_02070C_A:RPS13:RPS28B:RPS18:LIG1:C7_02460C_A:CHS1:DBF4:CR_05550C_A:RPS27	6974:60258:6279:10688:45944:55:30447:463:48315:42254:1990678:6038:1901408:1900239:44182:9299:6366:90529:71042:31936:479:98789:1015:33314:6282:34462:447:6348:480:6388:9303:467:10833:6031:6999:60963:32211:122:44419:1900153:31124:472:7064:398:43936:6397:32056:6270:6913:27:34244:42274:46654:42797:1902406:71038:294:349:60903:1903468:43144:34427:36166:16575:30847:71035:6360:6383:6696:30490:30846:6412:6…
28	ribosomal small subunit assembly	5 out of 149 genes, 3.4%	13 out of 6473 background genes, 0.2%	0.00536	0	RPS17B:C5_01540W_A:C5_02070C_A:RPS28B:RPS27	479:34462:447:480:1900153:472:30490:6412:6407:462:56:469:28
31110	regulation of microtubule polymerization or depolymerization	5 out of 149 genes, 3.4%	13 out of 6473 background genes, 0.2%	0.00536	0	SPC19:DAM1:DAD1:DAD2:DAD4	6974:8608:51987:6511:7052:43161:6412:31116
51984	positive regulation of chromosome segregation	5 out of 149 genes, 3.4%	13 out of 6473 background genes, 0.2%	0.00536	0	SPC19:DAM1:DAD1:DAD2:DAD4	6974:8608:51987:6511:7052:43161:6412:31116
6396	RNA processing	42 out of 149 genes, 28.2%	932 out of 6473 background genes, 14.4%	0.00609	0	RPS16A:C1_05720W_A:C1_06540C_A:C1_11090C_A:RPL37B:C2_00280C_A:C2_01220W_A:C2_01820C_A:TBF1:SMD2:FHL1:ILV2:C3_03840C_A:C3_04370C_A:UTP9:C3_07800C_A:C4_00740W_A:RAT1:TYR1:C4_03040W_A:RPL30:C4_05330C_A:C4_05640C_A:C4_05650W_A:FOL1:HST3:C5_01540W_A:C5_02070C_A:RPS13:C6_01920C_A:PRP45:RPS28B:RPS18:LIG1:C7_02460C_A:CHS1:DBF4:CR_05550C_A:YPT31:RPS27:NOP10:SSB1	6974:60258:6279:10688:45944:55:30447:70507:463:48315:9097:42254:15031:350:1990678:6038:9082:1901408:1900239:44182:9299:6366:90529:71042:31936:479:98789:1015:33314:51083:1903024:6282:34462:44416:34498:447:6348:42149:480:6388:9303:467:10833:422:6031:30150:6999:1902441:31118:60963:6369:32956:6452:32211:122:281:44419:1900153:31124:472:7064:398:43936:6397:32056:6270:6913:27:34244:46654:42797:1902406:7…
43436	oxoacid metabolic process	22 out of 149 genes, 14.8%	340 out of 6473 background genes, 5.3%	0.00703	0	C1_00510W_A:ARO7:HOM2:DQD1:ILV2:FAS2:HIS4:FBA1:TYR1:HOM3:C4_05640C_A:PDC11:TRP4:FAS1:THR1:HST3:HIS1:ILV5:HIS7:TRP2:MET6:CDC60	1900535:6974:9089:30447:463:6429:70791:9097:19280:6531:15810:1990678:9082:6090:1900239:44182:7155:71470:9299:6282:162:9073:44416:6348:480:9088:30150:46084:42759:19655:122:44419:9090:6096:51701:46417:6559:34605:6555:36166:16575:44406:2:6696:19631:2181:6412:6569:9092:1990414:1990679:6570:462:71572:6094:949:45069:909:1900429:9094:46459:98781:9099:9086:8652:105:1903432:9059:35690:6633:6571:15940
90304	nucleic acid metabolic process	58 out of 149 genes, 38.9%	1505 out of 6473 background genes, 23.3%	0.00865	0	RPB11:RPS16A:MED17:C1_05720W_A:C1_06540C_A:TAF145:C1_09670C_A:C1_11090C_A:RPL37B:ACT1:RPC10:C2_00280C_A:NPL6:C2_01220W_A:C2_01820C_A:TBF1:SMD2:FHL1:C2_10680W_A:ILV2:C3_03840C_A:C3_04370C_A:UTP9:C3_07800C_A:C4_00740W_A:RAT1:NHP6A:TYR1:TFG1:C4_03040W_A:RPL30:C4_05330C_A:C4_05640C_A:C4_05650W_A:FOL1:HST3:C5_01540W_A:C5_02070C_A:RPS13:C6_01920C_A:PRP45:ARP4:RPS28B:RPS18:LIG1:C7_02460C_A:CHS1:POL3:DBF…	6974:60258:6279:10688:45944:55:70507:30447:6281:463:48315:6429:9097:16239:6325:42254:11:15031:350:1990678:1903459:6038:9082:1901408:1900239:44182:727:6511:9299:6366:45004:34599:90529:60303:71042:31936:479:98789:1015:33314:51083:1903024:6282:43982:34462:44416:6337:34498:9306:447:6348:72428:45761:42149:480:6388:9303:6260:467:10833:422:6031:30150:6999:1902441:31118:60963:43486:6369:32956:6452:190240…
70507	regulation of microtubule cytoskeleton organization	6 out of 149 genes, 4.0%	24 out of 6473 background genes, 0.4%	0.01029	0	SPC19:DAM1:DAD1:DAD2:C4_05330C_A:DAD4	6974:70507:463:42254:8608:51987:6511:32956:27:7052:43161:6412:42273:31116:466
44260	cellular macromolecule metabolic process	84 out of 149 genes, 56.4%	2544 out of 6473 background genes, 39.3%	0.01195	0	ROT1:RPB11:C1_01070C_A:ESP1:GSC1:MIA40:RPS16A:MED17:SPC19:C1_05720W_A:C1_06540C_A:TAF145:C1_08520C_A:C1_09670C_A:RPL42:RPS17B:RPL2:RPL37B:RPL27A:RPL14:ACT1:DAD1:RPC10:NPL6:REG1:C2_02270C_A:TBF1:DAD2:C2_05710C_A:SMD2:FHL1:C2_10680W_A:SCL1:ILV2:RPS15:RPS19A:NUP159:PAM18:C4_00740W_A:ARO1:RPL40B:RAT1:NHP6A:ERG8:TFG1:C4_03040W_A:RPL30:C4_05640C_A:C4_05820W_A:CDC11:HST3:C5_01540W_A:CEF3:RPL43A:RPS13:SE…	6974:1410:60258:6890:6279:10688:45944:921:55:30447:6281:463:6429:9272:9097:6458:16239:6325:11:7039:8608:30950:15031:51666:1990344:1990678:1903459:16226:9082:1901408:1900239:44182:34975:51987:727:6033:6511:6906:9299:6366:45004:6611:34599:60303:71042:31936:479:51301:98789:7097:70783:1015:6508:45041:33314:51083:1903024:6282:43982:32888:9073:44416:6337:34498:9306:447:6348:72428:45761:42149:480:9303:6…
7059	chromosome segregation	13 out of 149 genes, 8.7%	139 out of 6473 background genes, 2.1%	0.01297	0	C1_01070C_A:ESP1:SPC19:DAM1:DAD1:DAD2:CSE4:MIF2:C7_01830W_A:C7_02460C_A:CR_01360W_A:DAD4:TUB1	6974:463:48311:8608:6334:51987:6511:280:8643:51301:6508:71963:32888:480:6915:98863:6506:30543:472:61644:7064:31536:6913:7052:43161:30473:32515:7059:16573:6412:6896:45143:6606:7017:1904750:31116:70:31122:51382:46785:35690
34470	ncRNA processing	39 out of 149 genes, 26.2%	862 out of 6473 background genes, 13.3%	0.01322	0	RPS16A:C1_05720W_A:C1_06540C_A:C1_11090C_A:RPL37B:C2_00280C_A:C2_01220W_A:C2_01820C_A:TBF1:SMD2:FHL1:ILV2:C3_04370C_A:UTP9:C3_07800C_A:C4_00740W_A:RAT1:TYR1:C4_03040W_A:RPL30:C4_05330C_A:C4_05640C_A:C4_05650W_A:FOL1:HST3:C5_01540W_A:C5_02070C_A:RPS13:RPS28B:RPS18:LIG1:C7_02460C_A:CHS1:DBF4:CR_05550C_A:YPT31:RPS27:NOP10:SSB1	6974:60258:6279:10688:45944:55:30447:70507:463:48315:9097:42254:15031:1990678:6038:9082:1901408:1900239:44182:9299:6366:90529:71042:31936:479:98789:1015:33314:51083:1903024:6282:34462:44416:34498:447:6348:42149:480:6388:9303:467:10833:6031:30150:6999:1902441:31118:60963:32956:6452:32211:122:281:44419:1900153:31124:472:7064:398:43936:6397:32056:6270:6913:27:34244:46654:42797:1902406:71038:294:349:…
105	histidine biosynthetic process	4 out of 149 genes, 2.7%	8 out of 6473 background genes, 0.1%	0.01407	0	HIS4:C4_05640C_A:HIS1:HIS7	7155:44406:6412:462:105
6547	histidine metabolic process	4 out of 149 genes, 2.7%	8 out of 6473 background genes, 0.1%	0.01407	0	HIS4:C4_05640C_A:HIS1:HIS7	7155:44406:6412:462:105
7010	cytoskeleton organization	15 out of 149 genes, 10.1%	186 out of 6473 background genes, 2.9%	0.01713	0	ROT1:CDC12:SPC19:DAM1:ACT1:DAD1:DAD2:CDC11:COF1:MIF2:CHS1:SFI1:YPT31:DAD4:TUB1	51014:6974:1410:30042:921:463:6281:48315:9272:48311:71846:6458:11:8608:30950:15031:30474:51666:6038:34975:51987:6033:6511:280:34599:8643:90529:60303:7097:70783:71963:1903024:34498:9306:45761:480:422:6031:1902441:43486:6457:98863:1904530:1902404:8104:281:44419:7015:43044:472:43936:45010:30011:6913:97271:7052:6338:1902406:30476:6887:30010:1766:86:1990896:43967:43161:30473:35269:7059:1903475:6696:72…
90501	RNA phosphodiester bond hydrolysis	27 out of 149 genes, 18.1%	500 out of 6473 background genes, 7.7%	0.01753	0	C1_06540C_A:C1_11090C_A:RPL37B:C2_00280C_A:C2_01220W_A:C2_01820C_A:TBF1:FHL1:C3_03840C_A:C3_04370C_A:C3_07800C_A:C4_00740W_A:RAT1:TYR1:C4_05650W_A:FOL1:C5_02070C_A:C6_01920C_A:RPS28B:RPS18:LIG1:C7_02460C_A:CHS1:DBF4:CR_05550C_A:RPS27:NOP10	60258:6279:10688:45944:55:463:48315:42254:6038:1901408:90529:71042:31936:479:98789:1015:33314:34462:447:480:6388:9303:467:10833:6031:6999:31118:60963:6369:32211:44419:1900153:31124:472:7064:398:43936:6397:32056:6270:6913:27:34244:46654:42797:1902406:71038:294:349:60903:1903468:43144:34427:30847:43161:71035:6696:30490:6355:30846:6412:6606:42273:34247:6407:448:6378:30448:71028:6570:462:31120:31505:…
44281	small molecule metabolic process	34 out of 149 genes, 22.8%	713 out of 6473 background genes, 11.0%	0.01819	0	C1_00510W_A:ADE5,7:ARO7:ACT1:HOM2:DQD1:PMA1:ILV2:ADE2:FAS2:C3_06700C_A:HIS4:ARO1:FBA1:ERG8:TYR1:HOM3:C4_05640C_A:PDC11:TRP4:FAS1:COF1:THR1:URA4:HST3:HIS1:ILV5:CHS1:HIS7:TRP2:MET6:CDC60:RIB1:ARO2	1900535:51014:6974:30042:9089:30447:463:6281:48315:55085:6429:70791:71846:9097:19280:11:6531:9113:15810:6771:1990678:6038:9082:6090:1900239:44182:7155:71470:9299:34599:90529:60303:6875:9060:6282:162:9073:44416:9306:6348:45761:480:9088:6031:30150:6221:43486:1904263:46084:42759:19655:1904530:1902404:122:6144:44419:7015:43044:472:9090:6096:43936:36178:45010:51701:9231:6754:6338:1902406:46417:6559:30…
7052	mitotic spindle organization	7 out of 149 genes, 4.7%	39 out of 6473 background genes, 0.6%	0.01975	0	SPC19:DAM1:DAD1:DAD2:MIF2:DAD4:TUB1	6974:48311:8608:51987:6511:280:8643:71963:98863:7052:43161:30473:7059:16573:6412:6896:45143:7017:31116:70:31122:51382:46785:35690
34660	ncRNA metabolic process	40 out of 149 genes, 26.8%	910 out of 6473 background genes, 14.1%	0.01979	0	RPS16A:C1_05720W_A:C1_06540C_A:C1_11090C_A:RPL37B:C2_00280C_A:C2_01220W_A:C2_01820C_A:TBF1:SMD2:FHL1:ILV2:C3_04370C_A:UTP9:C3_07800C_A:C4_00740W_A:RAT1:TYR1:C4_03040W_A:RPL30:C4_05330C_A:C4_05640C_A:C4_05650W_A:FOL1:HST3:C5_01540W_A:C5_02070C_A:RPS13:RPS28B:RPS18:LIG1:C7_02460C_A:CHS1:DBF4:CDC60:CR_05550C_A:YPT31:RPS27:NOP10:SSB1	6974:60258:6279:10688:45944:55:30447:70507:463:48315:6429:9097:42254:15031:1990678:6038:9082:1901408:1900239:44182:9299:6366:90529:71042:31936:479:98789:1015:33314:51083:1903024:6282:34462:44416:34498:447:6348:42149:480:6388:9303:467:10833:6031:30150:6999:1902441:31118:60963:32956:6452:32211:122:281:44419:1900153:31124:472:7064:398:43936:6397:32056:6270:6913:27:34244:46654:42797:1902406:71038:294…
32273	positive regulation of protein polymerization	6 out of 149 genes, 4.0%	27 out of 6473 background genes, 0.4%	0.02138	0	SPC19:DAM1:DAD1:DAD2:COF1:DAD4	51014:6974:30042:71846:8608:51987:6511:1904530:7015:45010:7052:43161:1903475:6696:6412:31116:43001:6897
43933	protein-containing complex subunit organization	29 out of 149 genes, 19.5%	565 out of 6473 background genes, 8.7%	0.02161	0	CDC12:TAF145:RPS17B:ACT1:C1_14090W_A:C2_00280C_A:NPL6:C2_01220W_A:CSE4:C3_04370C_A:MMM1:NHP6A:C4_05010W_A:C4_05330C_A:CDC11:COF1:C5_01540W_A:CEF3:C5_02070C_A:RPL25:PRP45:MIF2:ARP4:RPS28B:MIM1:CR_05550C_A:RPS27:CDC45:TUB1	51014:1410:30042:55:921:70507:463:6281:48311:71846:6325:42254:11:15914:350:6334:727:6033:110136:280:6366:42026:34599:8643:60303:479:7097:70783:45041:71963:43982:34462:6337:9306:447:72428:45761:480:422:30150:6999:43486:6457:6414:7005:98863:32956:1904530:1902404:8104:281:43983:15917:30543:6415:45040:44419:1900153:7015:43044:6357:472:61644:398:1990456:45010:6270:30011:27:42797:97271:7052:6338:30476:…
30490	maturation of SSU-rRNA	31 out of 149 genes, 20.8%	627 out of 6473 background genes, 9.7%	0.02261	0	RPS16A:C1_06540C_A:C1_11090C_A:C2_00280C_A:C2_01220W_A:C2_01820C_A:TBF1:SMD2:FHL1:C3_04370C_A:UTP9:C3_07800C_A:C4_00740W_A:RAT1:TYR1:C4_03040W_A:C4_05640C_A:C4_05650W_A:FOL1:HST3:C5_01540W_A:C5_02070C_A:RPS13:RPS28B:RPS18:LIG1:C7_02460C_A:CHS1:DBF4:CR_05550C_A:RPS27	6974:60258:6279:10688:45944:55:30447:463:48315:42254:1990678:6038:1901408:1900239:44182:9299:6366:90529:71042:31936:479:98789:1015:33314:6282:34462:447:6348:480:6388:9303:467:10833:6031:6999:60963:32211:122:44419:1900153:31124:472:7064:398:43936:6397:32056:6270:6913:27:34244:46654:42797:1902406:71038:294:349:60903:1903468:43144:34427:36166:16575:30847:71035:6360:6383:6696:30490:30846:6412:6606:42…
90305	nucleic acid phosphodiester bond hydrolysis	27 out of 149 genes, 18.1%	518 out of 6473 background genes, 8.0%	0.0329	0.0003	C1_06540C_A:C1_11090C_A:RPL37B:C2_00280C_A:C2_01220W_A:C2_01820C_A:TBF1:FHL1:C3_03840C_A:C3_04370C_A:C3_07800C_A:C4_00740W_A:RAT1:TYR1:C4_05650W_A:FOL1:C5_02070C_A:C6_01920C_A:RPS28B:RPS18:LIG1:C7_02460C_A:CHS1:DBF4:CR_05550C_A:RPS27:NOP10	60258:6279:10688:45944:55:463:48315:42254:6038:1901408:90529:71042:31936:479:98789:1015:33314:34462:447:480:6388:9303:467:10833:6031:6999:31118:60963:6369:32211:44419:1900153:31124:472:7064:398:43936:6397:32056:6270:6913:27:34244:46654:42797:1902406:71038:294:349:60903:1903468:43144:34427:30847:43161:71035:6696:30490:6355:30846:6412:6606:42273:34247:6407:448:6378:30448:71028:6570:462:31120:31505:…
226	microtubule cytoskeleton organization	9 out of 149 genes, 6.0%	74 out of 6473 background genes, 1.1%	0.03523	0.0003	SPC19:DAM1:DAD1:DAD2:MIF2:SFI1:YPT31:DAD4:TUB1	6974:463:48311:8608:15031:30474:51666:51987:6511:280:8643:71963:1903024:34498:422:1902441:98863:281:6913:7052:6887:86:1990896:43161:30473:7059:7264:16573:6412:6896:45143:42273:45921:42144:6886:7017:51225:31116:34727:70:31122:7165:51382:46785:35690:16192
462	maturation of SSU-rRNA from tricistronic rRNA transcript (SSU-rRNA, 5.8S rRNA, LSU-rRNA)	30 out of 149 genes, 20.1%	620 out of 6473 background genes, 9.6%	0.04702	0.0003	RPS16A:C1_06540C_A:C1_11090C_A:C2_00280C_A:C2_01220W_A:C2_01820C_A:TBF1:SMD2:FHL1:C3_04370C_A:UTP9:C3_07800C_A:C4_00740W_A:RAT1:TYR1:C4_03040W_A:C4_05640C_A:C4_05650W_A:FOL1:HST3:C5_01540W_A:C5_02070C_A:RPS13:RPS18:LIG1:C7_02460C_A:CHS1:DBF4:CR_05550C_A:RPS27	6974:60258:6279:10688:45944:55:30447:463:48315:42254:1990678:6038:1901408:1900239:44182:9299:6366:90529:71042:31936:479:98789:1015:33314:6282:34462:447:6348:480:6388:9303:467:10833:6031:6999:60963:32211:122:44419:31124:472:7064:398:43936:6397:32056:6270:6913:27:34244:46654:42797:1902406:71038:294:349:60903:1903468:43144:34427:36166:16575:30847:71035:6360:6383:6696:30846:6412:6606:42273:34247:6407…
90068	positive regulation of cell cycle process	9 out of 149 genes, 6.0%	77 out of 6473 background genes, 1.2%	0.04849	0.0002	ESP1:SPC19:DAM1:DAD1:DAD2:CLN3:DBF4:YPT31:DAD4	6974:60258:6279:30447:463:8608:15031:7114:44182:51987:6511:7089:6508:33314:1903024:32888:34498:480:1902441:6915:7033:83:6506:281:472:51726:6270:31536:6913:7052:6887:60903:1903468:1990896:43161:32515:82:7264:16573:6412:79:42273:45921:30448:42144:6886:462:1904750:31116:70:1900429:71902:1100:7165:45860:1903466:43392:35690:16192
18130	heterocycle biosynthetic process	27 out of 149 genes, 18.1%	538 out of 6473 background genes, 8.3%	0.06357	0.0007	RPB11:MED17:TAF145:ADE5,7:RPC10:NPL6:TBF1:FHL1:C2_10680W_A:PMA1:ADE2:RAT1:NHP6A:TFG1:C4_03040W_A:TRP4:FOL1:URA4:HST3:C6_01920C_A:POL3:EPL1:TRP2:MET6:RPC31:RIB1:CR_05550C_A	6974:10688:45944:30447:6281:463:55085:70791:16239:19280:9113:6771:1990678:1903459:1901408:1900239:44182:7155:6511:9299:6366:45004:6875:31936:98789:1015:6282:162:44416:6337:447:6348:480:6260:9303:10833:6221:60963:1904263:6369:46084:32211:122:6144:1904161:45005:44419:6384:43044:80163:6357:472:43137:27:9231:34244:46654:42797:6754:6338:34605:6555:6887:43144:51453:36166:16575:30847:43967:71035:43161:6…
71428	rRNA-containing ribonucleoprotein complex export from nucleus	9 out of 149 genes, 6.0%	80 out of 6473 background genes, 1.2%	0.06573	0.0007	C2_01220W_A:RPS15:RPS19A:NUP159:NOG2:NUP82:RPS28B:RPS18:SSB1	55:30447:463:44182:6611:51083:44416:447:42149:480:6999:6452:1900153:42274:6887:6607:6450:2000200:61912:86:97064:30490:16573:2181:6412:6896:6606:42273:6407:56:54:469:6406:28:16973:10389:6364
44267	cellular protein metabolic process	71 out of 149 genes, 47.7%	2114 out of 6473 background genes, 32.7%	0.06809	0.0007	ROT1:RPB11:C1_01070C_A:ESP1:MIA40:RPS16A:MED17:SPC19:C1_05720W_A:C1_08520C_A:RPL42:RPS17B:RPL2:RPL37B:RPL27A:RPL14:ACT1:DAD1:RPC10:REG1:C2_02270C_A:DAD2:C2_05710C_A:SMD2:C2_10680W_A:SCL1:ILV2:RPS15:RPS19A:NUP159:PAM18:ARO1:RPL40B:NHP6A:ERG8:TFG1:RPL30:C4_05640C_A:C4_05820W_A:CDC11:HST3:C5_01540W_A:CEF3:RPL43A:RPS13:SEC9:RPL32:C6_01920C_A:RPL25:SEC20:MIF2:ARP4:RPS28B:RPS18:C7_01830W_A:TOM22:POL3:C…	6974:1410:6890:45944:921:55:30447:6281:463:6429:9272:9097:6458:16239:6325:11:7039:8608:30950:15031:51666:1990678:1903459:16226:9082:1900239:44182:34975:51987:727:6033:6511:6906:9299:6366:45004:6611:34599:60303:479:51301:98789:7097:70783:6508:45041:51083:1903024:6282:43982:32888:9073:44416:34498:9306:447:6348:72428:45761:42149:6260:30150:1902441:6915:31118:43486:6457:6414:6369:10499:6506:6452:1902…
1902905	positive regulation of supramolecular fiber organization	6 out of 149 genes, 4.0%	34 out of 6473 background genes, 0.5%	0.08506	0.0007	SPC19:DAM1:DAD1:DAD2:COF1:DAD4	51014:6974:30042:71846:8608:51987:6511:1904530:7015:45010:7052:43161:1903475:6696:6412:31116:43001:6897
469	cleavage involved in rRNA processing	25 out of 149 genes, 16.8%	488 out of 6473 background genes, 7.5%	0.0877	0.0007	C1_06540C_A:C1_11090C_A:RPL37B:C2_00280C_A:C2_01220W_A:C2_01820C_A:TBF1:FHL1:C3_04370C_A:C3_07800C_A:C4_00740W_A:RAT1:TYR1:C4_05650W_A:FOL1:C5_02070C_A:RPS28B:RPS18:LIG1:C7_02460C_A:CHS1:DBF4:CR_05550C_A:RPS27:NOP10	60258:6279:10688:45944:55:463:48315:42254:6038:1901408:90529:71042:31936:479:98789:1015:33314:34462:447:480:6388:9303:467:10833:6031:6999:31118:60963:32211:44419:1900153:31124:472:7064:398:43936:6397:32056:6270:6913:27:34244:46654:42797:1902406:71038:294:349:60903:1903468:43144:34427:30847:71035:6696:30490:30846:6412:6606:42273:34247:6407:448:6378:30448:71028:6570:462:31120:31505:36498:56:469:28:…
1901607	alpha-amino acid biosynthetic process	9 out of 149 genes, 6.0%	83 out of 6473 background genes, 1.3%	0.08785	0.0007	ARO7:HOM2:ILV2:TYR1:HOM3:TRP4:THR1:TRP2:MET6	9089:463:70791:9097:19280:6531:9082:162:9073:44416:480:9088:30150:46084:9090:46417:34605:6555:6696:6412:9092:6570:462:909:9094:9099:9086:6571
45787	positive regulation of cell cycle	9 out of 149 genes, 6.0%	83 out of 6473 background genes, 1.3%	0.08785	0.0007	ESP1:SPC19:DAM1:DAD1:DAD2:CLN3:DBF4:YPT31:DAD4	6974:60258:6279:30447:463:8608:15031:7114:44182:51987:6511:7089:6508:33314:1903024:32888:34498:480:1902441:6915:7033:83:6506:281:472:51726:6270:31536:6913:7052:6887:60903:1903468:1990896:43161:32515:82:7264:16573:6412:79:42273:45921:30448:42144:6886:462:1904750:31116:70:1900429:71902:1100:7165:45860:1903466:43392:35690:16192
34622	cellular protein-containing complex assembly	24 out of 149 genes, 16.1%	459 out of 6473 background genes, 7.1%	0.08935	0.0007	CDC12:TAF145:RPS17B:C1_14090W_A:C2_00280C_A:CSE4:C3_04370C_A:MMM1:NHP6A:C4_05010W_A:C4_05330C_A:CDC11:C5_01540W_A:C5_02070C_A:RPL25:PRP45:MIF2:ARP4:RPS28B:MIM1:CR_05550C_A:RPS27:CDC45:TUB1	1410:921:70507:6281:463:48311:6325:42254:15914:350:6334:727:6033:110136:280:6366:42026:8643:60303:479:7097:70783:45041:71963:43982:34462:447:72428:480:422:30150:43486:6457:7005:98863:32956:8104:281:43983:15917:30543:45040:44419:1900153:43044:6357:472:61644:398:1990456:6270:30011:27:42797:97271:7052:6338:349:43967:43161:1195:30473:2:7059:1903475:43981:30490:6355:70898:16573:2181:6412:6896:45143:70…
1902850	microtubule cytoskeleton organization involved in mitosis	7 out of 149 genes, 4.7%	49 out of 6473 background genes, 0.8%	0.09098	0.0007	SPC19:DAM1:DAD1:DAD2:MIF2:DAD4:TUB1	6974:48311:8608:51987:6511:280:8643:71963:98863:7052:43161:30473:7059:16573:6412:6896:45143:7017:31116:70:31122:51382:46785:35690
9088	threonine biosynthetic process	3 out of 149 genes, 2.0%	5 out of 6473 background genes, 0.1%	0.09256	0.0015	HOM2:HOM3:THR1	9089:9097:6531:9088:9090:9092:9086
51029	rRNA transport	4 out of 149 genes, 2.7%	12 out of 6473 background genes, 0.2%	0.0926	0.0017	RPS15:RPS19A:RPS28B:RPS18	447:1900153:42274:30490:6412:6407:56:469:28
6407	rRNA export from nucleus	4 out of 149 genes, 2.7%	12 out of 6473 background genes, 0.2%	0.0926	0.0017	RPS15:RPS19A:RPS28B:RPS18	447:1900153:42274:30490:6412:6407:56:469:28
9092	homoserine metabolic process	4 out of 149 genes, 2.7%	12 out of 6473 background genes, 0.2%	0.0926	0.0017	HOM2:HOM3:THR1:MET6	9089:9097:19280:6531:44416:9088:46084:9090:34605:6555:6696:9092:9086

## Sheet: GO term- C1_01070C interactors
Supplementary Dataset 3: GO Term Analysis
GOID	GO_term	Cluster frequency	Background frequency	Corrected P-value	False discovery rate	Gene(s) annotated to the term	Directly Annotated GOID List
51276	chromosome organization	61 out of 189 genes, 32.3%	435 out of 6473 background genes, 6.7%	5.6e-24	0	TUP1:SIN3:ARP8:RSC2:ARP7:HFL1:RSC9:SFH1:SMT3:CDC54:RSC8:RFA1:DPB4:RSC58:NPL6:RSC4:RAD7:POB3:C2_03900C_A:RFA2:MCM3:RPT6:MTW1:NCE4:SGS1:CSE4:ARP9:C3_01770C_A:STH1:HTA3:C3_04740C_A:DOT1:ISW2:HHT1:SWI1:NUP60:CBF1:TOP2:RVB1:MSH2:NAM7:NUF2:C5_04640C_A:RAD52:TOP1:TRA1:CTF5:C6_02430W_A:MIF2:ARP4:C6_03380W_A:C6_04120C_A:RVB2:C7_01830W_A:CYP1:NAP1:CR_02680W_A:CR_04720C_A:PIF1:CR_09520C_A:CR_10180W_A	7010:6261:6974:51038:1410:1905262:10947:6279:36182:45944:730:31939:30447:51417:60188:30491:437:6281:48478:51653:7004:6333:70791:722:19222:6325:71479:42766:492:45461:30174:45836:71459:44818:45899:10520:1905775:51573:44774:10674:73:1990571:1903097:35065:6334:44182:727:6312:7155:6511:70481:42276:43085:51306:706:184:6366:30466:71441:34599:6611:6267:6302:1903469:715:60303:71932:51598:31936:51301:7097:…
6996	organelle organization	95 out of 189 genes, 50.3%	1117 out of 6473 background genes, 17.3%	3.61e-23	0	TUP1:RPO41:RRS1:SIN3:ARP8:C1_02240W_A:RSC2:ARP7:HFL1:SPC19:POR1:C1_04710C_A:RIM1:RSC9:SFH1:DAM1:SMT3:CSI2:CDC54:MYO2:RSC8:RFA1:DPB4:RSC58:NPL6:RSC4:C2_01220W_A:HSK3:RAD7:POB3:C2_03900C_A:DAD2:RFA2:MCM3:TIF4631:RPT6:MTW1:NCE4:SGS1:PMA1:CSE4:ARP9:C3_01720C_A:C3_01770C_A:STH1:HTA3:C3_04370C_A:C3_04740C_A:DOT1:ISW2:C3_06370C_A:TPD3:HHT1:SWI1:ASK1:DUO1:C4_04870C_A:SPC34:EDC3:NUP60:CBF1:TOP2:RVB1:MSH2:…	7010:60261:6261:6974:51038:1410:1905262:6890:10947:6279:3400:36182:45944:730:55:31939:30447:51417:30491:60188:437:463:6281:48478:55085:51653:7004:6333:70791:722:19222:6325:71479:42254:42766:11:492:8608:45461:30174:45836:71459:30474:44818:45899:7107:31030:10520:1905775:51573:44774:10674:98656:73:1990571:1903097:35065:1902626:6334:44182:51987:727:6312:7155:6511:71470:70481:42276:43085:42307:280:513…
71840	cellular component organization or biogenesis	114 out of 189 genes, 60.3%	1732 out of 6473 background genes, 26.8%	7.45e-20	0	TUP1:RPO41:RRS1:SIN3:ARP8:C1_02240W_A:GSC1:RSC2:ARP7:HFL1:SPC19:POR1:C1_04710C_A:RIM1:RSC9:C1_07660W_A:SFH1:DAM1:SMT3:NEP1:CSI2:CDC54:MYO2:RSC8:RFA1:DPB4:RSC58:NPL6:RSC4:C2_01220W_A:SPT5:HSK3:RAD7:C2_02120W_A:POB3:C2_03900C_A:C2_04120C_A:DAD2:MAK16:RFA2:MCM3:TIF4631:RPT6:RRP15:MTW1:NCE4:SGS1:PMA1:CSE4:ARP9:UTP20:C3_01720C_A:C3_01770C_A:DBP5:GFA1:STH1:HTA3:C3_04370C_A:C3_04740C_A:NOG1:DOT1:ISW2:C3…	7010:60261:6261:6974:51038:1410:1905262:6890:10947:6279:3400:36182:45944:730:55:31939:30447:51417:30491:60188:6002:437:6281:48478:463:55085:51653:7004:6333:70791:722:19222:6325:71479:42254:42766:11:492:8608:45461:30174:45836:71459:30474:44818:45899:7107:31030:10520:1905775:51573:44774:1990344:10674:98656:2001209:6038:73:1990571:1903097:35065:1902626:6334:44182:51987:727:6312:7155:6511:71470:70481…
6338	chromatin remodeling	31 out of 189 genes, 16.4%	116 out of 6473 background genes, 1.8%	3.73e-19	0	TUP1:SIN3:ARP8:RSC2:ARP7:RSC9:SFH1:DPB4:RSC58:NPL6:RSC4:C2_03900C_A:MCM3:RPT6:ARP9:STH1:HTA3:DOT1:ISW2:SWI1:NUP60:CBF1:TOP2:RVB1:MSH2:NAM7:TOP1:TRA1:ARP4:RVB2:CR_04720C_A	7010:6261:6974:51038:1410:45944:31939:30447:60188:437:6281:6333:70791:722:19222:6325:42766:492:45461:30174:45899:44774:10674:1903097:35065:6334:44182:727:6312:7155:70481:42276:51306:184:6366:30466:6611:6267:6302:60303:51598:7097:31452:61186:51097:70301:34398:43982:433:2000220:9372:44804:6337:2000815:103:6348:31055:6303:9303:77:30682:45827:51321:43486:70550:6369:32006:34729:70651:97046:122:43983:4…
90304	nucleic acid metabolic process	86 out of 189 genes, 45.5%	1045 out of 6473 background genes, 16.1%	4.31e-19	0	RPO41:RRS1:SIN3:ARP8:RSC2:ARP7:HFL1:ELC1:C1_05230W_A:RSC9:C1_07660W_A:SFH1:GCR3:MSS116:C1_09670C_A:SMT3:NEP1:CSI2:CDC54:RSC8:RFA1:DPB4:RSC58:NPL6:RSC4:SPT5:RAD7:C2_02120W_A:C2_04120C_A:MAK16:RFA2:MCM3:TIF4631:RPT6:RRP15:NCE4:SGS1:ARP9:UTP20:C3_02260C_A:STH1:HTA3:C3_04370C_A:C3_04740C_A:TEA1:CTA4:NOG1:DOT1:ISW2:C3_06370C_A:C3_06760W_A:RPC53:C4_04870C_A:EDC3:NUP60:CBF1:TOP2:C4_07060W_A:MSH2:NAM7:CT…	7010:60261:6261:6974:51038:1410:10947:6279:36182:45944:730:55:31939:30447:60188:30491:48478:6281:463:7004:6333:722:19222:6325:71479:42254:42766:492:45461:30174:44818:45899:10520:1905775:51573:44774:10674:2001209:1903097:35065:1902626:6334:44182:71619:727:6312:6511:71470:70481:42276:51306:6351:706:465:184:6366:30466:71441:34599:6611:31940:6267:6302:1903469:715:154:60303:71932:51598:7097:106112:707…
71824	protein-DNA complex subunit organization	34 out of 189 genes, 18.0%	152 out of 6473 background genes, 2.3%	1.63e-18	0	TUP1:SIN3:ARP8:RSC2:ARP7:RSC9:SFH1:CDC54:RSC8:DPB4:RSC58:NPL6:RSC4:POB3:C2_03900C_A:MCM3:CSE4:ARP9:C3_01770C_A:STH1:HTA3:DOT1:ISW2:HHT1:RVB1:C5_04640C_A:RAD52:CTF5:MIF2:ARP4:RVB2:NAP1:CR_04720C_A:CR_10180W_A	7010:6261:6974:51038:1410:1905262:10947:6279:45944:730:31939:30447:437:6281:48478:70791:722:19222:6325:71479:42766:492:45461:30174:71459:45899:1905775:1903097:35065:6334:44182:727:6312:70481:42276:43085:6366:30466:34599:6267:6302:60303:51598:31936:51301:31452:61186:51097:34613:70301:43982:723:433:9372:44804:6337:1990426:6348:31055:6303:2000059:9303:77:30682:45827:51321:33260:43486:70550:6369:4500…
6139	nucleobase-containing compound metabolic process	92 out of 189 genes, 48.7%	1213 out of 6473 background genes, 18.7%	2.2e-18	0	RPO41:RRS1:SIN3:ARP8:RSC2:ARP7:HFL1:ELC1:C1_05230W_A:RSC9:C1_07660W_A:SFH1:GCR3:MSS116:C1_09670C_A:SMT3:NEP1:CSI2:CDC54:RSC8:RFA1:DPB4:RSC58:NPL6:RSC4:SPT5:RAD7:C2_02120W_A:C2_04120C_A:MAK16:RFA2:MCM3:TIF4631:RPT6:RRP15:NCE4:SGS1:PMA1:ARP9:UTP20:C3_02260C_A:STH1:HTA3:C3_04370C_A:C3_04740C_A:TEA1:CTA4:NOG1:DOT1:ISW2:C3_06370C_A:C3_06760W_A:ATP2:FBA1:RPC53:C4_04870C_A:EDC3:NUP60:CBF1:TOP2:C4_07060W…	7010:60261:6261:6974:51038:1410:10947:6279:36182:45944:730:55:31939:30447:60188:30491:6002:48478:6281:463:55085:7004:6333:722:19222:6325:71479:42254:42766:492:45461:30174:44818:45899:45984:6541:15810:10520:1905775:51573:44774:10674:2001209:1903097:35065:1902626:6334:44182:71619:727:6312:6511:71470:70481:42276:51306:6351:706:465:184:6366:30466:71441:34599:6611:31940:6267:6302:1903469:715:154:60303…
34728	nucleosome organization	26 out of 189 genes, 13.8%	83 out of 6473 background genes, 1.3%	1.2e-17	0	TUP1:ARP8:RSC2:ARP7:RSC9:SFH1:RSC8:DPB4:RSC58:NPL6:RSC4:POB3:C2_03900C_A:CSE4:ARP9:STH1:HTA3:DOT1:ISW2:HHT1:RVB1:C5_04640C_A:ARP4:RVB2:NAP1:CR_04720C_A	7010:6261:6974:1410:45944:30447:437:6281:70791:722:19222:6325:42766:492:45461:45899:1903097:35065:6334:44182:6312:70481:42276:43085:6366:30466:6302:60303:51598:31936:31452:34613:70301:43982:433:9372:6337:6348:31055:6303:9303:77:30682:45827:51321:43486:6369:32006:34729:122:43983:44783:30543:44419:183:43044:2000219:6357:43618:61644:34396:43941:97308:10914:27:42274:71280:1900192:6338:71931:6284:6025…
6725	cellular aromatic compound metabolic process	93 out of 189 genes, 49.2%	1287 out of 6473 background genes, 19.9%	3.92e-17	0	TUP1:RPO41:RRS1:SIN3:ARP8:RSC2:ARP7:HFL1:ELC1:C1_05230W_A:RSC9:C1_07660W_A:SFH1:GCR3:MSS116:C1_09670C_A:SMT3:NEP1:CSI2:CDC54:RSC8:RFA1:DPB4:RSC58:NPL6:RSC4:SPT5:RAD7:C2_02120W_A:C2_04120C_A:MAK16:RFA2:MCM3:TIF4631:RPT6:RRP15:NCE4:SGS1:PMA1:ARP9:UTP20:C3_02260C_A:STH1:HTA3:C3_04370C_A:C3_04740C_A:TEA1:CTA4:NOG1:DOT1:ISW2:C3_06370C_A:C3_06760W_A:ATP2:FBA1:RPC53:C4_04870C_A:EDC3:NUP60:CBF1:TOP2:C4_0…	7010:60261:6261:6974:51038:1410:10947:6279:36182:45944:730:55:31939:30447:60188:30491:6002:437:48478:6281:463:55085:7004:6333:70791:722:19222:6325:71479:42254:42766:492:45461:30174:44818:45899:45984:6541:15810:10520:1905775:51573:44774:10674:2001209:1903097:35065:1902626:6334:44182:71619:727:6312:6511:71470:70481:42276:51306:6351:706:465:184:6366:30466:71441:34599:6611:31940:6267:6302:1903469:715…
46483	heterocycle metabolic process	93 out of 189 genes, 49.2%	1294 out of 6473 background genes, 20.0%	5.82e-17	0	TUP1:RPO41:RRS1:SIN3:ARP8:RSC2:ARP7:HFL1:ELC1:C1_05230W_A:RSC9:C1_07660W_A:SFH1:GCR3:MSS116:C1_09670C_A:SMT3:NEP1:CSI2:CDC54:RSC8:RFA1:DPB4:RSC58:NPL6:RSC4:SPT5:RAD7:C2_02120W_A:C2_04120C_A:MAK16:RFA2:MCM3:TIF4631:RPT6:RRP15:NCE4:SGS1:PMA1:ARP9:UTP20:C3_02260C_A:STH1:HTA3:C3_04370C_A:C3_04740C_A:TEA1:CTA4:NOG1:DOT1:ISW2:C3_06370C_A:C3_06760W_A:ATP2:FBA1:RPC53:C4_04870C_A:EDC3:NUP60:CBF1:TOP2:C4_0…	7010:60261:6261:6974:51038:1410:10947:6279:36182:45944:730:55:31939:30447:60188:30491:6002:437:48478:6281:463:55085:7004:6333:70791:722:19222:6325:71479:42254:42766:492:45461:30174:44818:45899:45984:6541:15810:10520:1905775:51573:44774:10674:2001209:1903097:35065:1902626:6334:44182:71619:727:6312:6511:71470:70481:42276:51306:6351:706:465:184:6366:30466:71441:34599:6611:31940:6267:6302:1903469:715…
16043	cellular component organization	100 out of 189 genes, 52.9%	1493 out of 6473 background genes, 23.1%	1.45e-16	0	TUP1:RPO41:RRS1:SIN3:ARP8:C1_02240W_A:GSC1:RSC2:ARP7:HFL1:SPC19:POR1:C1_04710C_A:RIM1:RSC9:SFH1:DAM1:SMT3:CSI2:CDC54:MYO2:RSC8:RFA1:DPB4:RSC58:NPL6:RSC4:C2_01220W_A:SPT5:HSK3:RAD7:POB3:C2_03900C_A:DAD2:RFA2:MCM3:TIF4631:RPT6:MTW1:NCE4:SGS1:PMA1:CSE4:ARP9:C3_01720C_A:C3_01770C_A:DBP5:STH1:HTA3:C3_04370C_A:C3_04740C_A:NOG1:DOT1:ISW2:C3_06370C_A:TPD3:HHT1:SWI1:ASK1:DUO1:C4_04870C_A:SPC34:EDC3:NUP60:…	7010:60261:6261:6974:51038:1410:1905262:6890:10947:6279:3400:36182:45944:730:55:31939:30447:51417:30491:60188:6002:437:463:6281:48478:55085:51653:7004:6333:70791:722:19222:6325:71479:42254:42766:11:492:8608:45461:30174:45836:71459:30474:44818:45899:7107:31030:10520:1905775:51573:44774:1990344:10674:98656:2001209:73:1990571:1903097:35065:1902626:6334:44182:51987:727:6312:7155:6511:71470:70481:4227…
6325	chromatin organization	41 out of 189 genes, 21.7%	270 out of 6473 background genes, 4.2%	3.52e-16	0	TUP1:SIN3:ARP8:RSC2:ARP7:HFL1:RSC9:SFH1:RSC8:DPB4:RSC58:NPL6:RSC4:POB3:C2_03900C_A:MCM3:RPT6:MTW1:CSE4:ARP9:STH1:HTA3:DOT1:ISW2:HHT1:SWI1:NUP60:CBF1:TOP2:RVB1:MSH2:NAM7:C5_04640C_A:TOP1:TRA1:C6_02430W_A:ARP4:RVB2:CYP1:NAP1:CR_04720C_A	7010:6261:6974:51038:1410:45944:31939:30447:60188:437:6281:51653:6333:70791:722:19222:6325:42766:492:45461:30174:45836:45899:44774:10674:1903097:35065:6334:44182:727:6312:7155:70481:42276:43085:51306:184:6366:30466:6611:6267:6302:60303:51598:31936:7097:31452:61186:51097:34613:70301:34398:43982:433:2000220:9372:44804:6337:2000815:103:6348:31055:6303:9303:77:30682:45827:34501:51321:30437:43486:6457…
1901360	organic cyclic compound metabolic process	93 out of 189 genes, 49.2%	1347 out of 6473 background genes, 20.8%	1.04e-15	0	TUP1:RPO41:RRS1:SIN3:ARP8:RSC2:ARP7:HFL1:ELC1:C1_05230W_A:RSC9:C1_07660W_A:SFH1:GCR3:MSS116:C1_09670C_A:SMT3:NEP1:CSI2:CDC54:RSC8:RFA1:DPB4:RSC58:NPL6:RSC4:SPT5:RAD7:C2_02120W_A:C2_04120C_A:MAK16:RFA2:MCM3:TIF4631:RPT6:RRP15:NCE4:SGS1:PMA1:ARP9:UTP20:C3_02260C_A:STH1:HTA3:C3_04370C_A:C3_04740C_A:TEA1:CTA4:NOG1:DOT1:ISW2:C3_06370C_A:C3_06760W_A:ATP2:FBA1:RPC53:C4_04870C_A:EDC3:NUP60:CBF1:TOP2:C4_0…	7010:60261:6261:6974:51038:1410:10947:6279:36182:45944:730:55:31939:30447:60188:30491:6002:437:48478:6281:463:55085:7004:6333:70791:722:19222:6325:71479:42254:42766:492:45461:30174:44818:45899:45984:6541:15810:10520:1905775:51573:44774:10674:2001209:1903097:35065:1902626:6334:44182:71619:727:6312:6511:71470:70481:42276:51306:6351:706:465:184:6366:30466:71441:34599:6611:31940:6267:6302:1903469:715…
6333	chromatin assembly or disassembly	27 out of 189 genes, 14.3%	110 out of 6473 background genes, 1.7%	2.47e-15	0	TUP1:SIN3:RSC2:ARP7:RSC9:SFH1:RSC8:RSC58:NPL6:RSC4:POB3:MCM3:CSE4:ARP9:STH1:HTA3:DOT1:ISW2:HHT1:NUP60:TOP2:MSH2:NAM7:C5_04640C_A:TOP1:NAP1:CR_04720C_A	7010:6261:51038:1410:45944:31939:30447:60188:437:6281:6333:70791:722:19222:6325:42766:45461:30174:45899:44774:1903097:35065:6334:44182:6312:727:70481:43085:51306:184:6366:30466:6611:6267:6302:60303:51598:31936:7097:31452:61186:51097:34613:70301:34398:433:9372:44804:6337:2000815:6348:31055:6303:9303:77:30682:45827:51321:43486:70550:6369:32006:34729:97046:122:44783:30543:44419:183:43044:2000219:635…
43044	ATP-dependent chromatin remodeling	18 out of 189 genes, 9.5%	41 out of 6473 background genes, 0.6%	1.11e-14	0	TUP1:ARP8:RSC2:ARP7:RSC9:DPB4:NPL6:RSC4:ARP9:STH1:HTA3:DOT1:ISW2:SWI1:RVB1:ARP4:RVB2:CR_04720C_A	7010:6261:6974:1410:45944:30447:437:6281:70791:722:19222:6325:42766:492:45461:1903097:35065:6334:44182:6312:7155:70481:42276:6366:30466:6302:60303:51598:31452:70301:43982:433:2000220:9372:6337:6348:31055:6303:9303:77:30682:45827:51321:43486:6369:32006:34729:122:43983:44783:436:44419:183:43044:6357:43618:36178:1900445:34396:43941:97308:10914:27:71280:1900192:6338:71931:6284:60256:2001020:70914:458…
7059	chromosome segregation	28 out of 189 genes, 14.8%	139 out of 6473 background genes, 2.1%	1.51e-13	0	C1_01070C_A:RSC2:SPC19:SFH1:DAM1:C2_01730W_A:DAD2:MTW1:NCE4:SGS1:CSE4:C3_01770C_A:STH1:C3_04740C_A:ASK1:SPC34:CBF1:TOP2:NUF2:TOP1:CTF5:MIF2:C6_04120C_A:C7_01830W_A:CR_01360W_A:CR_02680W_A:DAD3:CR_09520C_A	7010:6974:1905262:10947:45944:30447:51417:7004:51653:6333:722:6325:8608:71459:44818:10520:44774:73:1990571:6334:44182:51987:51306:706:6302:51301:7097:71963:31110:723:90399:6337:51315:103:31055:6303:2000059:9303:34501:51321:140210:1902969:31860:51455:97046:122:22:30543:44419:183:43044:6357:61644:7064:43007:36178:18:27:32508:7052:6338:6284:34087:70914:724:36244:86:6265:6301:6368:7094:729:34508:7059…
43933	protein-containing complex subunit organization	54 out of 189 genes, 28.6%	565 out of 6473 background genes, 8.7%	7e-13	0	TUP1:SIN3:ARP8:C1_02240W_A:RSC2:ARP7:C1_04710C_A:RSC9:SFH1:CSI2:CDC54:RSC8:DPB4:RSC58:NPL6:RSC4:C2_01220W_A:SPT5:POB3:C2_03900C_A:MCM3:RPT6:CSE4:ARP9:C3_01770C_A:DBP5:STH1:HTA3:C3_04370C_A:NOG1:DOT1:ISW2:C3_06370C_A:HHT1:C4_04870C_A:SPC34:RVB1:NAM7:C5_04640C_A:RAD52:CTF5:NIP7:MIF2:ARP4:RPL5:PFK2:RVB2:ENP2:NAP1:CR_04720C_A:CR_05550C_A:CR_09520C_A:SSF1:CR_10180W_A	7010:6261:6974:51038:1410:1905262:10947:6279:45944:730:55:31939:30447:51417:60188:6002:437:463:6281:48478:70791:722:19222:6325:71479:42254:42766:492:8608:45461:30174:71459:45899:1905775:2001209:1990571:1903097:35065:1902626:6334:44182:727:6312:70481:42276:43085:465:184:6366:30466:34599:6267:6302:60303:51598:31936:51301:51292:31452:61186:51097:34613:2001208:70301:71963:31110:43982:723:433:9372:448…
31498	chromatin disassembly	11 out of 189 genes, 5.8%	14 out of 6473 background genes, 0.2%	3.12e-12	0	RSC2:ARP7:RSC9:SFH1:RSC8:RSC58:NPL6:RSC4:ARP9:STH1:NAP1	7010:45944:42766:6334:43085:6302:70301:6337:31055:6303:9303:51321:43044:6357:27:42274:6338:6284:6336:6607:70914:724:6368:7059:16584:30448:33262:32968:30435:98841:31116:7117:7062:61587
6337	nucleosome disassembly	11 out of 189 genes, 5.8%	14 out of 6473 background genes, 0.2%	3.12e-12	0	RSC2:ARP7:RSC9:SFH1:RSC8:RSC58:NPL6:RSC4:ARP9:STH1:NAP1	7010:45944:42766:6334:43085:6302:70301:6337:31055:6303:9303:51321:43044:6357:27:42274:6338:6284:6336:6607:70914:724:6368:7059:16584:30448:33262:32968:30435:98841:31116:7117:7062:61587
16070	RNA metabolic process	63 out of 189 genes, 33.3%	778 out of 6473 background genes, 12.0%	4.32e-12	0	RPO41:RRS1:RSC2:ARP7:C1_05230W_A:RSC9:C1_07660W_A:SFH1:GCR3:MSS116:NEP1:CSI2:RSC8:RSC58:NPL6:RSC4:SPT5:C2_02120W_A:C2_04120C_A:MAK16:TIF4631:RPT6:RRP15:ARP9:UTP20:C3_02260C_A:STH1:HTA3:C3_04370C_A:TEA1:CTA4:NOG1:ISW2:C3_06370C_A:C3_06760W_A:RPC53:C4_04870C_A:EDC3:CBF1:TOP2:C4_07060W_A:NAM7:CTA7:RPO26:C5_03920C_A:NOP5:TOP1:NIP7:C6_02880W_A:C6_03210C_A:NOP8:RVB2:ENP2:ENP1:RPC31:CR_02890C_A:CR_04720…	7010:60261:1410:45944:55:30447:6281:463:6333:722:19222:6325:42254:42766:492:45899:44774:2001209:1903097:35065:1902626:6334:727:71619:71470:70481:51306:6351:465:184:6366:30466:31940:6302:1903469:60303:154:71932:7097:70783:2001208:70301:6269:288:723:6337:1901195:2000815:447:103:6348:1904789:31055:480:6303:9303:18105:6392:51321:6970:43486:6391:6110:70786:6369:32006:70651:97046:373:32211:122:16070:46…
1903047	mitotic cell cycle process	37 out of 189 genes, 19.6%	285 out of 6473 background genes, 4.4%	4.75e-12	0	SIN3:ARP8:GSC1:SPC19:DAM1:CDC54:MYO2:RFA1:HSK3:DAD2:MCM3:MTW1:NCE4:GCN1:SGS1:CSE4:C3_01770C_A:HTA3:C3_04740C_A:DOT1:TPD3:ASK1:DUO1:SPC34:TOP2:NUF2:RAD52:TOP1:CTF5:MIF2:C6_04120C_A:C7_01830W_A:CR_02680W_A:CR_04020C_A:DAD3:PIF1:CR_09520C_A	6974:51038:1905262:10947:6279:45944:730:31939:30447:51417:30491:6281:48478:51653:7004:6333:16239:722:6325:71479:11:8608:30174:71459:30474:44818:7107:31030:10520:1905775:44774:1990344:73:1990571:1903097:6334:44182:51987:727:6312:70481:34198:51306:706:30466:61572:34599:1904262:6267:6302:1903469:60303:71932:51598:51301:106112:7097:31452:61186:72431:51097:71963:31110:723:90399:44804:51315:1990426:634…
278	mitotic cell cycle	37 out of 189 genes, 19.6%	290 out of 6473 background genes, 4.5%	8.38e-12	0	SIN3:ARP8:GSC1:SPC19:DAM1:CDC54:MYO2:RFA1:HSK3:DAD2:MCM3:MTW1:NCE4:GCN1:SGS1:CSE4:C3_01770C_A:HTA3:C3_04740C_A:DOT1:TPD3:ASK1:DUO1:SPC34:TOP2:NUF2:RAD52:TOP1:CTF5:MIF2:C6_04120C_A:C7_01830W_A:CR_02680W_A:CR_04020C_A:DAD3:PIF1:CR_09520C_A	6974:51038:1905262:10947:6279:45944:730:31939:30447:51417:30491:6281:48478:51653:7004:6333:16239:722:6325:71479:11:8608:30174:71459:30474:44818:7107:31030:10520:1905775:44774:1990344:73:1990571:1903097:6334:44182:51987:727:6312:70481:34198:51306:706:30466:61572:34599:1904262:6267:6302:1903469:60303:71932:51598:51301:106112:7097:31452:61186:72431:51097:71963:31110:723:90399:44804:51315:1990426:634…
71103	DNA conformation change	26 out of 189 genes, 13.8%	137 out of 6473 background genes, 2.1%	9.19e-12	0	TUP1:SIN3:CDC54:RFA1:RFA2:MCM3:NCE4:SGS1:CSE4:ARP9:STH1:HTA3:C3_04740C_A:DOT1:ISW2:HHT1:NUP60:TOP2:MSH2:NAM7:C5_04640C_A:RAD52:TOP1:NAP1:CR_04720C_A:PIF1	7010:6974:51038:1410:10947:6279:45944:730:31939:30447:60188:30491:437:6281:48478:7004:6333:70791:722:19222:6325:71479:42766:45461:30174:44818:10520:1905775:44774:1903097:35065:6334:44182:6312:727:70481:43085:51306:706:184:6366:30466:34599:6611:6267:6302:1903469:60303:71932:51598:31936:7097:106112:31452:61186:51097:34398:723:90399:433:9372:44804:6337:2000815:1990426:6348:31055:6303:9303:6260:77:10…
31323	regulation of cellular metabolic process	71 out of 189 genes, 37.6%	974 out of 6473 background genes, 15.0%	9.52e-12	0	TUP1:SIN3:ARP8:C1_02240W_A:RPP1A:ARP7:HFL1:C1_04090C_A:POR1:RIM1:RSC9:C1_08110W_A:SFH1:GCR3:SMT3:CDC54:C1_13320C_A:RSC8:RFA1:DPB4:C2_01420C_A:SPT5:C2_02120W_A:POB3:SNF12:MCM3:TIF4631:RPT6:GCN1:SGS1:C2_10700C_A:ARP9:C3_01770C_A:C3_02260C_A:STH1:HTA3:SBP1:RPP2B:C3_04740C_A:TEA1:CTA4:DOT1:ISW2:TPD3:SWI1:C4_04870C_A:EDC3:NUP60:CBF1:TOP2:RVB1:MSH2:NAM7:CTA7:C5_04640C_A:TOP1:TRA1:CTF5:C6_02430W_A:RBF1:…	7010:60261:1902660:6261:6974:51038:1410:1905262:10947:6279:36182:45944:31939:30447:30491:60188:437:6281:48478:55085:7004:6333:70791:16239:722:19222:6325:42766:492:45461:30174:71459:30474:44818:45899:45984:6541:2001165:31030:10520:1905775:51573:44774:10674:98656:2001209:1903097:35065:6334:44182:727:71619:6312:7155:32995:71470:70481:42276:61157:43085:42307:34198:51306:6351:706:184:6366:30466:71441:…
32986	protein-DNA complex disassembly	11 out of 189 genes, 5.8%	15 out of 6473 background genes, 0.2%	1.14e-11	0	RSC2:ARP7:RSC9:SFH1:RSC8:RSC58:NPL6:RSC4:ARP9:STH1:NAP1	7010:45944:42766:6334:43085:6302:70301:6337:31055:6303:9303:51321:43044:6357:27:42274:6338:6284:6336:6607:70914:724:6368:7059:16584:30448:33262:32968:30435:98841:31116:7117:7062:61587
34641	cellular nitrogen compound metabolic process	97 out of 189 genes, 51.3%	1666 out of 6473 background genes, 25.7%	1.92e-11	0	RPO41:RRS1:SIN3:ARP8:RSC2:RPP1A:ARP7:HFL1:ELC1:C1_05230W_A:RSC9:C1_07660W_A:SFH1:GCR3:MSS116:C1_09670C_A:SMT3:NEP1:CSI2:CDC54:RSC8:RFA1:DPB4:RSC58:NPL6:RSC4:SPT5:RAD7:C2_02120W_A:C2_04120C_A:MAK16:RFA2:C2_07190C_A:MCM3:TIF4631:RPT6:RRP15:NCE4:SGS1:PMA1:ARP9:UTP20:DBP5:C3_02260C_A:STH1:HTA3:C3_04370C_A:RPP2B:C3_04740C_A:TEA1:CTA4:NOG1:DOT1:ISW2:C3_06370C_A:C3_06760W_A:ATP2:FBA1:RPC53:C4_04870C_A:E…	7010:60261:6261:6974:51038:1410:10947:6279:36182:45944:730:55:31939:30447:60188:30491:6002:48478:6281:463:55085:7004:6333:722:19222:6325:71479:42254:42766:492:45461:30174:44818:45899:45984:6541:15810:10520:1905775:51573:44774:10674:2001209:1903097:35065:1902626:6334:44182:71619:727:6312:6511:71470:70481:42276:51306:6351:706:465:184:6366:30466:71441:34599:6611:31940:6267:6302:1903469:715:154:60303…
60255	regulation of macromolecule metabolic process	70 out of 189 genes, 37.0%	968 out of 6473 background genes, 15.0%	2.47e-11	0	TUP1:SIN3:ARP8:C1_02240W_A:RPP1A:ARP7:HFL1:C1_04090C_A:POR1:RIM1:RSC9:C1_08110W_A:SFH1:GCR3:SMT3:CDC54:C1_13320C_A:RSC8:RFA1:DPB4:C2_01420C_A:SPT5:C2_02120W_A:POB3:SNF12:MCM3:TIF4631:RPT6:GCN1:SGS1:C2_10700C_A:ARP9:C3_01770C_A:C3_02260C_A:STH1:HTA3:SBP1:RPP2B:C3_04740C_A:TEA1:CTA4:DOT1:ISW2:TPD3:SWI1:C4_04870C_A:EDC3:NUP60:CBF1:TOP2:RVB1:MSH2:NAM7:CTA7:C5_04640C_A:TOP1:TRA1:CTF5:C6_02430W_A:RBF1:…	7010:60261:1902660:6261:6974:51038:1410:1905262:10947:6279:36182:45944:31939:30447:30491:60188:437:6281:48478:55085:7004:6333:70791:16239:722:19222:6325:42766:492:45461:30174:71459:44818:45899:2001165:31030:10520:1905775:51573:44774:10674:98656:2001209:1903097:35065:6334:44182:727:71619:6312:7155:32995:71470:70481:42276:61157:43085:42307:34198:51306:6351:706:184:6366:30466:71441:6611:70131:31940:…
51171	regulation of nitrogen compound metabolic process	67 out of 189 genes, 35.4%	909 out of 6473 background genes, 14.0%	4.62e-11	0	TUP1:SIN3:ARP8:C1_02240W_A:RPP1A:ARP7:HFL1:C1_04090C_A:POR1:RSC9:C1_08110W_A:GCR3:SMT3:C1_13320C_A:RSC8:RFA1:DPB4:C2_01420C_A:SPT5:C2_02120W_A:POB3:SNF12:MCM3:TIF4631:RPT6:GCN1:SGS1:C2_10700C_A:ARP9:C3_01770C_A:C3_02260C_A:STH1:HTA3:SBP1:RPP2B:C3_04740C_A:TEA1:CTA4:DOT1:ISW2:TPD3:SWI1:C4_04870C_A:EDC3:NUP60:CBF1:TOP2:RVB1:MSH2:NAM7:CTA7:C5_04640C_A:TOP1:TRA1:CTF5:C6_02430W_A:RBF1:ARP4:C6_03380W_A…	7010:60261:1902660:6261:6974:51038:1410:1905262:10947:6279:36182:45944:31939:30447:30491:60188:437:6281:55085:7004:6333:70791:16239:722:19222:6325:42766:492:45461:30174:71459:44818:45899:45984:6541:2001165:31030:10520:51573:44774:10674:98656:2001209:1903097:35065:6334:44182:727:71619:6312:7155:32995:71470:70481:42276:61157:43085:42307:34198:51306:6351:706:184:6366:30466:71441:6611:70131:31940:190…
19222	regulation of metabolic process	72 out of 189 genes, 38.1%	1038 out of 6473 background genes, 16.0%	7.76e-11	0	TUP1:SIN3:ARP8:C1_02240W_A:RPP1A:ARP7:HFL1:C1_04090C_A:POR1:RIM1:RSC9:C1_08110W_A:SFH1:GCR3:SMT3:CDC54:C1_13320C_A:RSC8:RFA1:DPB4:C2_01420C_A:SPT5:C2_02120W_A:POB3:SNF12:MCM3:TIF4631:RPT6:GCN1:SGS1:C2_10700C_A:ARP9:C3_01770C_A:C3_02260C_A:STH1:HTA3:SBP1:RPP2B:C3_04740C_A:TEA1:CTA4:DOT1:ISW2:TPD3:SWI1:C4_04870C_A:EDC3:NUP60:CBF1:TOP2:RVB1:MSH2:NAM7:CTA7:C5_04640C_A:TOP1:TRA1:CTF5:C6_02430W_A:RBF1:…	7010:60261:1902660:6261:6974:51038:1410:1905262:10947:6279:36182:45944:31939:30447:30491:60188:437:6281:48478:55085:7004:6333:70791:16239:722:19222:6325:42766:492:45461:30174:71459:30474:44818:45899:45984:6541:2001165:31030:10520:1905775:51573:44774:10674:98656:2001209:1903097:35065:6334:44182:727:71619:6312:7155:32995:71470:70481:42276:61157:43085:42307:34198:51306:6351:706:184:6366:30466:71441:…
80090	regulation of primary metabolic process	67 out of 189 genes, 35.4%	935 out of 6473 background genes, 14.4%	1.86e-10	0	TUP1:SIN3:ARP8:C1_02240W_A:RPP1A:ARP7:HFL1:C1_04090C_A:POR1:RSC9:C1_08110W_A:GCR3:SMT3:C1_13320C_A:RSC8:RFA1:DPB4:C2_01420C_A:SPT5:C2_02120W_A:POB3:SNF12:MCM3:TIF4631:RPT6:GCN1:SGS1:C2_10700C_A:ARP9:C3_01770C_A:C3_02260C_A:STH1:HTA3:SBP1:RPP2B:C3_04740C_A:TEA1:CTA4:DOT1:ISW2:TPD3:SWI1:C4_04870C_A:EDC3:NUP60:CBF1:TOP2:RVB1:MSH2:NAM7:CTA7:C5_04640C_A:TOP1:TRA1:CTF5:C6_02430W_A:RBF1:ARP4:C6_03380W_A…	7010:60261:1902660:6261:6974:51038:1410:1905262:10947:6279:36182:45944:31939:30447:30491:60188:437:6281:55085:7004:6333:70791:16239:722:19222:6325:42766:492:45461:30174:71459:44818:45899:45984:6541:2001165:31030:10520:51573:44774:10674:98656:2001209:1903097:35065:6334:44182:727:71619:6312:7155:32995:71470:70481:42276:61157:43085:42307:34198:51306:6351:706:184:6366:30466:71441:6611:70131:31940:190…
50794	regulation of cellular process	84 out of 189 genes, 44.4%	1393 out of 6473 background genes, 21.5%	6.71e-10	0	TUP1:SIN3:ARP8:C1_02240W_A:RPP1A:ARP7:HFL1:SPC19:C1_04090C_A:POR1:C1_05630C_A:RIM1:RSC9:C1_08110W_A:SFH1:GCR3:DAM1:SMT3:CDC54:C1_13320C_A:RSC8:RFA1:DPB4:C2_01220W_A:C2_01420C_A:SPT5:C2_02120W_A:POB3:DAD2:SNF12:MCM3:TIF4631:RPT6:GCN1:SGS1:C2_10700C_A:PMA1:ARP9:C3_01770C_A:C3_02260C_A:STH1:HTA3:SBP1:RPP2B:C3_04740C_A:TEA1:CTA4:DOT1:ISW2:TPD3:SWI1:C4_04870C_A:EDC3:NUP60:CBF1:TOP2:RVB1:MSH2:NAM7:CTA7…	7010:60261:1902660:6261:6974:51038:1410:1905262:10947:6279:3400:36182:45944:730:55:31939:30447:51417:30491:60188:437:6281:48478:55085:7004:6333:70791:16239:722:19222:6325:71479:42766:492:8608:45461:30174:45836:71459:30474:44818:45899:45984:6541:2001165:31030:10520:1905775:51573:44774:10674:98656:2001209:1990571:1903097:35065:6334:44182:51987:727:71619:6312:7155:32995:71470:70481:42276:61157:43085…
44085	cellular component biogenesis	67 out of 189 genes, 35.4%	978 out of 6473 background genes, 15.1%	1.65e-09	0	TUP1:RRS1:SIN3:C1_02240W_A:GSC1:C1_04710C_A:C1_07660W_A:NEP1:CSI2:CDC54:MYO2:C2_01220W_A:SPT5:C2_02120W_A:C2_04120C_A:MAK16:MCM3:TIF4631:RPT6:RRP15:PMA1:CSE4:ARP9:UTP20:C3_01770C_A:GFA1:STH1:HTA3:C3_04370C_A:NOG1:DOT1:ISW2:C3_06370C_A:C3_06760W_A:HHT1:C4_04870C_A:SPC34:EDC3:NUP60:RVB1:MSH2:NAM7:NUF2:C5_03920C_A:C5_04640C_A:NOP5:RAD52:TOP1:CTF5:NIP7:MIF2:ARP4:NOP8:RPL5:PFK2:RVB2:ENP2:ENP1:NAP1:CR_…	7010:60261:6974:51038:1410:1905262:10947:6279:45944:730:55:31939:30447:51417:60188:6002:437:6281:48478:463:55085:6333:70791:722:19222:6325:71479:42766:42254:11:492:8608:45461:30174:71459:30474:45899:7107:1905775:1990344:2001209:6038:73:1990571:1903097:35065:1902626:6334:44182:6312:727:71470:70481:43085:465:184:6366:30466:61572:34599:6611:6267:6302:60303:154:51598:31936:51301:7097:51292:31452:6118…
50789	regulation of biological process	87 out of 189 genes, 46.0%	1505 out of 6473 background genes, 23.3%	2.27e-09	0	TUP1:SIN3:ARP8:C1_02240W_A:RPP1A:ARP7:HFL1:SPC19:C1_04090C_A:POR1:C1_05630C_A:RIM1:RSC9:C1_08110W_A:SFH1:GCR3:DAM1:SMT3:CDC54:C1_13320C_A:MYO2:RSC8:RFA1:DPB4:C2_01220W_A:C2_01420C_A:SPT5:C2_02120W_A:POB3:DAD2:SNF12:MCM3:TIF4631:RPT6:GCN1:SGS1:C2_10700C_A:PMA1:ARP9:C3_01770C_A:C3_02260C_A:STH1:HTA3:SBP1:RPP2B:C3_04740C_A:TEA1:CTA4:DOT1:ISW2:TPD3:SWI1:FBA1:C4_04870C_A:EDC3:NUP60:CBF1:TOP2:RVB1:MSH2…	7010:60261:1902660:6261:6974:51038:1410:1905262:10947:6279:3400:36182:45944:730:55:31939:30447:51417:30491:60188:437:6281:48478:55085:7004:6333:70791:16239:722:19222:6325:71479:42766:11:492:8608:45461:30174:45836:71459:30474:44818:45899:7107:45984:6541:2001165:15810:31030:10520:1905775:51573:44774:10674:98656:2001209:1990571:1903097:35065:6334:44182:51987:727:71619:6312:7155:32995:71470:70481:422…
6351	transcription, DNA-templated	30 out of 189 genes, 15.9%	234 out of 6473 background genes, 3.6%	3.52e-09	0	RPO41:RSC2:ARP7:C1_05230W_A:RSC9:SFH1:MSS116:RSC8:RSC58:NPL6:RSC4:C2_02120W_A:ARP9:STH1:TEA1:CTA4:ISW2:RPC53:CBF1:TOP2:C4_07060W_A:CTA7:RPO26:TOP1:C6_03210C_A:RPC31:CR_02890C_A:CR_04720C_A:CR_05550C_A:PIF1	7010:1410:45944:30447:6281:6333:722:19222:6325:42766:44774:1903097:35065:727:51306:6351:6366:31940:6302:1903469:60303:154:71932:7097:70783:70301:6269:723:6337:103:6348:31055:6303:9303:6392:51321:43486:6391:70786:6369:32006:97046:373:32211:122:733:44419:183:6384:43044:6357:43618:43504:36178:1900445:27:32508:42797:71280:6338:6284:70914:724:36244:6265:34337:6360:6368:80040:2:6383:7059:7076:1902983:6…
97659	nucleic acid-templated transcription	30 out of 189 genes, 15.9%	234 out of 6473 background genes, 3.6%	3.52e-09	0	RPO41:RSC2:ARP7:C1_05230W_A:RSC9:SFH1:MSS116:RSC8:RSC58:NPL6:RSC4:C2_02120W_A:ARP9:STH1:TEA1:CTA4:ISW2:RPC53:CBF1:TOP2:C4_07060W_A:CTA7:RPO26:TOP1:C6_03210C_A:RPC31:CR_02890C_A:CR_04720C_A:CR_05550C_A:PIF1	7010:1410:45944:30447:6281:6333:722:19222:6325:42766:44774:1903097:35065:727:51306:6351:6366:31940:6302:1903469:60303:154:71932:7097:70783:70301:6269:723:6337:103:6348:31055:6303:9303:6392:51321:43486:6391:70786:6369:32006:97046:373:32211:122:733:44419:183:6384:43044:6357:43618:43504:36178:1900445:27:32508:42797:71280:6338:6284:70914:724:36244:6265:34337:6360:6368:80040:2:6383:7059:7076:1902983:6…
34654	nucleobase-containing compound biosynthetic process	39 out of 189 genes, 20.6%	388 out of 6473 background genes, 6.0%	3.68e-09	0	RPO41:RSC2:ARP7:HFL1:C1_05230W_A:RSC9:SFH1:MSS116:RSC8:RFA1:DPB4:RSC58:NPL6:RSC4:C2_02120W_A:RFA2:PMA1:ARP9:STH1:C3_04740C_A:TEA1:CTA4:ISW2:ATP2:RPC53:CBF1:TOP2:C4_07060W_A:CTA7:RPO26:RAD52:TOP1:C6_03210C_A:C6_03380W_A:RPC31:CR_02890C_A:CR_04720C_A:CR_05550C_A:PIF1	7010:6974:6261:1410:10947:6279:45944:730:30447:30491:6281:55085:7004:6333:722:19222:6325:71479:42766:44774:1903097:35065:44182:727:6312:42276:51306:6351:6366:34599:31940:6302:1903469:60303:154:71932:7097:106112:70783:70301:6269:723:6337:1990426:103:6348:31055:6303:6260:9303:10833:70935:6392:51321:1902969:43486:6391:70786:6369:1904263:48255:45002:32006:45184:6277:97046:373:32211:122:733:44419:183:…
2000112	regulation of cellular macromolecule biosynthetic process	57 out of 189 genes, 30.2%	760 out of 6473 background genes, 11.7%	3.87e-09	0	TUP1:SIN3:ARP8:ARP7:HFL1:C1_04090C_A:RIM1:RSC9:SFH1:GCR3:CDC54:C1_13320C_A:RSC8:RFA1:DPB4:C2_01420C_A:SPT5:C2_02120W_A:POB3:SNF12:MCM3:TIF4631:RPT6:GCN1:C2_10700C_A:ARP9:C3_02260C_A:STH1:HTA3:SBP1:TEA1:CTA4:DOT1:ISW2:TPD3:SWI1:C4_04870C_A:NUP60:CBF1:TOP2:RVB1:MSH2:NAM7:CTA7:C5_04640C_A:TOP1:TRA1:C6_02430W_A:RBF1:ARP4:ASC1:RVB2:MAM33:NAP1:CR_04720C_A:PIF1:DCP2	7010:60261:1902660:6261:6974:51038:1410:6279:45944:31939:30447:60188:30491:437:6281:48478:7004:6333:70791:16239:722:19222:6325:42766:492:45461:30174:45899:2001165:31030:1905775:44774:10674:2001209:1903097:35065:6334:44182:727:71619:6312:7155:71470:32995:70481:42276:61157:43085:34198:51306:6351:184:6366:30466:6611:70131:31940:1904262:6267:6302:1903469:1934:154:60303:71932:51598:31936:747:7097:1061…
32774	RNA biosynthetic process	30 out of 189 genes, 15.9%	237 out of 6473 background genes, 3.7%	4.91e-09	0	RPO41:RSC2:ARP7:C1_05230W_A:RSC9:SFH1:MSS116:RSC8:RSC58:NPL6:RSC4:C2_02120W_A:ARP9:STH1:TEA1:CTA4:ISW2:RPC53:CBF1:TOP2:C4_07060W_A:CTA7:RPO26:TOP1:C6_03210C_A:RPC31:CR_02890C_A:CR_04720C_A:CR_05550C_A:PIF1	7010:1410:45944:30447:6281:6333:722:19222:6325:42766:44774:1903097:35065:727:51306:6351:6366:31940:6302:1903469:60303:154:71932:7097:70783:70301:6269:723:6337:103:6348:31055:6303:9303:6392:51321:43486:6391:70786:6369:32006:97046:373:32211:122:733:44419:183:6384:43044:6357:43618:43504:36178:1900445:27:32508:42797:71280:6338:6284:70914:724:36244:6265:34337:6360:6368:80040:2:6383:7059:7076:1902983:6…
10556	regulation of macromolecule biosynthetic process	57 out of 189 genes, 30.2%	767 out of 6473 background genes, 11.8%	5.67e-09	0	TUP1:SIN3:ARP8:ARP7:HFL1:C1_04090C_A:RIM1:RSC9:SFH1:GCR3:CDC54:C1_13320C_A:RSC8:RFA1:DPB4:C2_01420C_A:SPT5:C2_02120W_A:POB3:SNF12:MCM3:TIF4631:RPT6:GCN1:C2_10700C_A:ARP9:C3_02260C_A:STH1:HTA3:SBP1:TEA1:CTA4:DOT1:ISW2:TPD3:SWI1:C4_04870C_A:NUP60:CBF1:TOP2:RVB1:MSH2:NAM7:CTA7:C5_04640C_A:TOP1:TRA1:C6_02430W_A:RBF1:ARP4:ASC1:RVB2:MAM33:NAP1:CR_04720C_A:PIF1:DCP2	7010:60261:1902660:6261:6974:51038:1410:6279:45944:31939:30447:60188:30491:437:6281:48478:7004:6333:70791:16239:722:19222:6325:42766:492:45461:30174:45899:2001165:31030:1905775:44774:10674:2001209:1903097:35065:6334:44182:727:71619:6312:7155:71470:32995:70481:42276:61157:43085:34198:51306:6351:184:6366:30466:6611:70131:31940:1904262:6267:6302:1903469:1934:154:60303:71932:51598:31936:747:7097:1061…
7049	cell cycle	43 out of 189 genes, 22.8%	477 out of 6473 background genes, 7.4%	9.5e-09	0	SIN3:ARP8:GSC1:RSC2:SPC19:DAM1:CDC54:MYO2:RFA1:HSK3:DAD2:RFA2:MCM3:MTW1:NCE4:GCN1:SGS1:CSE4:C3_01770C_A:STH1:HTA3:C3_04740C_A:DOT1:TPD3:ASK1:DUO1:SPC34:TOP2:MSH2:NUF2:RAD52:TOP1:TRA1:CTF5:MIF2:C6_04120C_A:C7_01830W_A:CYP1:CR_02680W_A:CR_04020C_A:DAD3:PIF1:CR_09520C_A	7010:6974:51038:1905262:10947:6279:45944:730:31939:30447:51417:30491:6281:48478:51653:7004:6333:16239:722:6325:71479:11:8608:30174:45836:71459:30474:44818:7107:31030:10520:1905775:44774:1990344:10674:73:1990571:1903097:6334:44182:51987:727:6312:70481:34198:51306:706:30466:61572:34599:1904262:6267:6302:1903469:60303:71932:51598:51301:106112:7097:31452:61186:72431:51097:71963:31110:723:90399:44804:…
19219	regulation of nucleobase-containing compound metabolic process	54 out of 189 genes, 28.6%	716 out of 6473 background genes, 11.1%	1.41e-08	0	TUP1:SIN3:ARP8:ARP7:HFL1:C1_04090C_A:RSC9:GCR3:C1_13320C_A:RSC8:RFA1:DPB4:C2_01420C_A:SPT5:C2_02120W_A:POB3:SNF12:MCM3:RPT6:SGS1:C2_10700C_A:ARP9:C3_02260C_A:STH1:HTA3:C3_04740C_A:TEA1:CTA4:DOT1:ISW2:SWI1:EDC3:NUP60:CBF1:TOP2:RVB1:MSH2:NAM7:CTA7:C5_04640C_A:TOP1:TRA1:CTF5:C6_02430W_A:RBF1:ARP4:C6_03380W_A:ASC1:RVB2:NAP1:CR_04720C_A:URA2:PIF1:DCP2	7010:60261:1902660:6261:6974:51038:1410:1905262:10947:6279:45944:31939:30447:60188:30491:437:6281:7004:6333:70791:722:19222:6325:42766:492:45461:30174:71459:44818:45899:45984:6541:2001165:10520:44774:10674:2001209:1903097:35065:6334:44182:727:71619:6312:7155:32995:71470:70481:42276:61157:43085:51306:6351:706:184:6366:30466:6611:31940:6267:6302:1903469:1934:154:60303:71932:51598:31936:747:51301:70…
18130	heterocycle biosynthetic process	42 out of 189 genes, 22.2%	468 out of 6473 background genes, 7.2%	2.03e-08	0	TUP1:RPO41:RSC2:ARP7:HFL1:C1_05230W_A:RSC9:SFH1:MSS116:SMT3:RSC8:RFA1:DPB4:RSC58:NPL6:RSC4:C2_02120W_A:RFA2:PMA1:ARP9:STH1:C3_04740C_A:TEA1:CTA4:ISW2:ATP2:RPC53:CBF1:TOP2:C4_07060W_A:CTA7:RPO26:RAD52:TOP1:C6_03210C_A:C6_03380W_A:RPC31:CR_02890C_A:CR_04720C_A:CR_05550C_A:URA2:PIF1	7010:6974:6261:1410:10947:6279:36182:45944:730:30447:30491:437:6281:55085:7004:6333:70791:722:19222:6325:71479:42766:45461:45984:6541:51573:44774:1903097:35065:44182:727:6312:42276:51306:6351:6366:71441:34599:31940:6302:1903469:60303:154:71932:7097:106112:70783:70301:1900563:6269:723:433:9372:6337:1990426:103:6348:31055:51572:1903379:6303:6260:9303:10833:30682:70935:45827:6392:51321:1902969:43486…
19438	aromatic compound biosynthetic process	41 out of 189 genes, 21.7%	453 out of 6473 background genes, 7.0%	2.83e-08	0	TUP1:RPO41:RSC2:ARP7:HFL1:C1_05230W_A:RSC9:SFH1:MSS116:SMT3:RSC8:RFA1:DPB4:RSC58:NPL6:RSC4:C2_02120W_A:RFA2:PMA1:ARP9:STH1:C3_04740C_A:TEA1:CTA4:ISW2:ATP2:RPC53:CBF1:TOP2:C4_07060W_A:CTA7:RPO26:RAD52:TOP1:C6_03210C_A:C6_03380W_A:RPC31:CR_02890C_A:CR_04720C_A:CR_05550C_A:PIF1	7010:6974:6261:1410:10947:6279:36182:45944:730:30447:30491:437:6281:55085:7004:6333:70791:722:19222:6325:71479:42766:45461:51573:44774:1903097:35065:44182:727:6312:42276:51306:6351:6366:71441:34599:31940:6302:1903469:60303:154:71932:7097:106112:70783:70301:1900563:6269:723:433:9372:6337:1990426:103:6348:31055:51572:1903379:6303:6260:9303:10833:30682:70935:45827:6392:51321:1902969:43486:6391:70786…
22402	cell cycle process	41 out of 189 genes, 21.7%	454 out of 6473 background genes, 7.0%	3.04e-08	0	SIN3:ARP8:GSC1:RSC2:SPC19:DAM1:CDC54:MYO2:RFA1:HSK3:DAD2:RFA2:MCM3:MTW1:NCE4:GCN1:SGS1:CSE4:C3_01770C_A:HTA3:C3_04740C_A:DOT1:TPD3:ASK1:DUO1:SPC34:TOP2:MSH2:NUF2:RAD52:TOP1:CTF5:MIF2:C6_04120C_A:C7_01830W_A:CYP1:CR_02680W_A:CR_04020C_A:DAD3:PIF1:CR_09520C_A	6974:51038:1905262:10947:6279:45944:730:31939:30447:51417:30491:6281:48478:51653:7004:6333:16239:722:6325:71479:11:8608:30174:45836:71459:30474:44818:7107:31030:10520:1905775:44774:1990344:73:1990571:1903097:6334:44182:51987:727:6312:70481:34198:51306:706:30466:61572:34599:1904262:6267:6302:1903469:60303:71932:51598:51301:106112:7097:31452:61186:72431:51097:71963:31110:723:90399:44804:6337:51315:…
31326	regulation of cellular biosynthetic process	57 out of 189 genes, 30.2%	799 out of 6473 background genes, 12.3%	3.06e-08	0	TUP1:SIN3:ARP8:ARP7:HFL1:C1_04090C_A:RIM1:RSC9:SFH1:GCR3:CDC54:C1_13320C_A:RSC8:RFA1:DPB4:C2_01420C_A:SPT5:C2_02120W_A:POB3:SNF12:MCM3:TIF4631:RPT6:GCN1:C2_10700C_A:ARP9:C3_02260C_A:STH1:HTA3:SBP1:TEA1:CTA4:DOT1:ISW2:TPD3:SWI1:C4_04870C_A:NUP60:CBF1:TOP2:RVB1:MSH2:NAM7:CTA7:C5_04640C_A:TOP1:TRA1:C6_02430W_A:RBF1:ARP4:ASC1:RVB2:MAM33:NAP1:CR_04720C_A:PIF1:DCP2	7010:60261:1902660:6261:6974:51038:1410:6279:45944:31939:30447:60188:30491:437:6281:48478:7004:6333:70791:16239:722:19222:6325:42766:492:45461:30174:45899:2001165:31030:1905775:44774:10674:2001209:1903097:35065:6334:44182:727:71619:6312:7155:71470:32995:70481:42276:61157:43085:34198:51306:6351:184:6366:30466:6611:70131:31940:1904262:6267:6302:1903469:1934:154:60303:71932:51598:31936:747:7097:1061…
9889	regulation of biosynthetic process	57 out of 189 genes, 30.2%	802 out of 6473 background genes, 12.4%	3.57e-08	0	TUP1:SIN3:ARP8:ARP7:HFL1:C1_04090C_A:RIM1:RSC9:SFH1:GCR3:CDC54:C1_13320C_A:RSC8:RFA1:DPB4:C2_01420C_A:SPT5:C2_02120W_A:POB3:SNF12:MCM3:TIF4631:RPT6:GCN1:C2_10700C_A:ARP9:C3_02260C_A:STH1:HTA3:SBP1:TEA1:CTA4:DOT1:ISW2:TPD3:SWI1:C4_04870C_A:NUP60:CBF1:TOP2:RVB1:MSH2:NAM7:CTA7:C5_04640C_A:TOP1:TRA1:C6_02430W_A:RBF1:ARP4:ASC1:RVB2:MAM33:NAP1:CR_04720C_A:PIF1:DCP2	7010:60261:1902660:6261:6974:51038:1410:6279:45944:31939:30447:60188:30491:437:6281:48478:7004:6333:70791:16239:722:19222:6325:42766:492:45461:30174:45899:2001165:31030:1905775:44774:10674:2001209:1903097:35065:6334:44182:727:71619:6312:7155:71470:32995:70481:42276:61157:43085:34198:51306:6351:184:6366:30466:6611:70131:31940:1904262:6267:6302:1903469:1934:154:60303:71932:51598:31936:747:7097:1061…
22607	cellular component assembly	52 out of 189 genes, 27.5%	698 out of 6473 background genes, 10.8%	6.15e-08	0	TUP1:RRS1:SIN3:C1_02240W_A:GSC1:C1_04710C_A:CSI2:CDC54:MYO2:SPT5:MCM3:TIF4631:RPT6:PMA1:CSE4:ARP9:C3_01770C_A:STH1:HTA3:C3_04370C_A:NOG1:DOT1:ISW2:C3_06370C_A:HHT1:C4_04870C_A:SPC34:EDC3:NUP60:RVB1:MSH2:NAM7:NUF2:C5_04640C_A:RAD52:TOP1:CTF5:NIP7:MIF2:ARP4:RPL5:PFK2:RVB2:ENP2:NAP1:CR_04020C_A:CR_04720C_A:CR_05550C_A:DCP2:CR_09520C_A:SSF1:CR_10180W_A	7010:60261:6974:51038:1410:1905262:10947:6279:45944:730:55:31939:30447:51417:60188:6002:437:463:6281:48478:55085:6333:70791:722:19222:6325:71479:42254:42766:11:492:8608:45461:30174:71459:30474:45899:7107:1905775:1990344:2001209:73:1990571:1903097:35065:1902626:6334:44182:6312:727:71470:70481:43085:465:184:6366:30466:61572:34599:6611:6267:6302:60303:51598:31936:51301:7097:51292:31452:61186:51097:2…
1901362	organic cyclic compound biosynthetic process	43 out of 189 genes, 22.8%	507 out of 6473 background genes, 7.8%	7.19e-08	0	TUP1:RPO41:RSC2:ARP7:HFL1:C1_05230W_A:RSC9:SFH1:MSS116:SMT3:RSC8:RFA1:DPB4:RSC58:NPL6:RSC4:C2_02120W_A:RFA2:PMA1:ARP9:STH1:C3_04740C_A:TEA1:CTA4:ISW2:ATP2:RPC53:CBF1:TOP2:C4_07060W_A:CTA7:RPO26:RAD52:TOP1:C6_03210C_A:C6_03380W_A:RPC31:CR_02890C_A:CR_04720C_A:CR_05550C_A:URA2:PIF1:ERG13	7010:6974:6261:1410:10947:6279:36182:45944:730:30447:30491:437:6281:55085:7004:6333:70791:722:19222:6325:71479:42766:45461:45984:6541:51573:44774:1903097:35065:44182:727:6312:42276:51306:6351:6366:71441:34599:31940:6302:1903469:60303:154:71932:7097:106112:70783:70301:1900563:6269:723:433:9372:6337:1990426:103:6348:31055:51572:1903379:6303:6260:9303:10833:30682:70935:45827:6392:51321:1902969:43486…
98813	nuclear chromosome segregation	20 out of 189 genes, 10.6%	116 out of 6473 background genes, 1.8%	8.52e-08	0	RSC2:SPC19:DAM1:DAD2:MTW1:NCE4:SGS1:CSE4:C3_04740C_A:ASK1:SPC34:TOP2:NUF2:TOP1:CTF5:C6_04120C_A:C7_01830W_A:CR_02680W_A:DAD3:CR_09520C_A	6974:1905262:10947:30447:51417:7004:51653:6333:722:6325:8608:71459:44818:10520:44774:73:1990571:6334:44182:51987:51306:706:51301:7097:71963:31110:723:90399:6337:51315:31055:6303:9303:34501:140210:1902969:31860:51455:97046:22:30543:44419:183:43044:6357:61644:7064:43007:36178:18:27:32508:7052:34087:70914:724:36244:6265:6301:6368:7094:729:34508:7059:90307:7076:9267:31573:6271:36170:51276:30448:7131:…
9987	cellular process	164 out of 189 genes, 86.8%	4304 out of 6473 background genes, 66.5%	9.1e-08	0	TUP1:RPO41:RRS1:SIN3:C1_01070C_A:ARP8:C1_02240W_A:GSC1:RSC2:RPP1A:ARP7:HFL1:SPC19:C1_04090C_A:POR1:ELC1:C1_04710C_A:SEC21:C1_05230W_A:C1_05630C_A:RIM1:RSC9:C1_07660W_A:C1_08110W_A:SFH1:GCR3:MSS116:IDH1:C1_09670C_A:DAM1:MIR1:SMT3:NEP1:CSI2:CDC54:C1_13320C_A:MYO2:RSC8:RFA1:DPB4:RSC58:NPL6:RSC4:HGT6:C2_01220W_A:SPT5:HSK3:C2_01730W_A:RAD7:C2_02120W_A:POB3:IDH2:C2_03900C_A:C2_04120C_A:DAD2:MAK16:SNF12…	7010:6261:31939:30447:6002:437:48478:463:55085:7004:9097:16239:722:19222:6325:71479:42254:42766:8608:45461:30174:45899:7107:6553:6541:2001165:31030:10520:1905775:44774:10674:2001209:9082:1990571:1903097:51987:71619:6312:7155:32995:71470:43085:34198:51306:6351:706:30466:31940:6267:6302:1934:715:60303:51598:51301:70783:72431:70301:71963:31110:1900563:9060:288:723:90399:2000220:44804:44416:6337:2000…
6974	cellular response to DNA damage stimulus	30 out of 189 genes, 15.9%	271 out of 6473 background genes, 4.2%	1.51e-07	0	SIN3:ARP8:RSC2:HFL1:ELC1:SFH1:C1_09670C_A:CDC54:RSC8:RFA1:DPB4:RAD7:RFA2:MCM3:RPT6:NCE4:GCN1:SGS1:STH1:C3_04740C_A:DOT1:C4_03290W_A:NUP60:MSH2:RAD52:TRA1:ARP4:CR_04720C_A:PIF1:CR_10180W_A	7010:6261:31939:30447:48478:7004:16239:722:19222:6325:71479:42766:30174:45899:10520:1905775:10674:1903097:6312:34198:706:30466:6267:6302:715:60303:51598:72431:723:90399:44804:6337:6348:6303:6260:77:33260:43486:70550:32006:45184:34729:6277:44783:43044:6357:43618:7533:7064:43007:43504:6913:61408:32508:6284:70914:724:6265:16575:43161:6301:7059:16567:710:1902983:9267:6298:31573:16584:36170:51091:7091…
6259	DNA metabolic process	34 out of 189 genes, 18.0%	347 out of 6473 background genes, 5.4%	2.24e-07	0	RPO41:SIN3:ARP8:RSC2:HFL1:ELC1:SFH1:C1_09670C_A:SMT3:CDC54:RSC8:RFA1:DPB4:RAD7:RFA2:MCM3:RPT6:NCE4:SGS1:STH1:C3_04740C_A:DOT1:NUP60:TOP2:MSH2:NAM7:RAD52:TOP1:TRA1:ARP4:C6_03380W_A:CR_04720C_A:PIF1:CR_10180W_A	7010:6261:31939:30447:48478:7004:722:19222:6325:71479:42766:45461:30174:45899:10520:1905775:44774:10674:1903097:6312:51306:706:30466:6267:6302:715:60303:51598:1900563:723:90399:44804:6337:2000815:6348:1903379:6303:9303:6260:77:70935:33260:43486:70550:32006:45184:34729:6277:44783:43044:6357:43618:7533:7064:43007:43504:36178:27:6913:61408:32508:1900560:6284:1903138:70914:724:36244:6265:16575:43161:…
65007	biological regulation	90 out of 189 genes, 47.6%	1719 out of 6473 background genes, 26.6%	2.37e-07	0	TUP1:SIN3:ARP8:C1_02240W_A:RPP1A:ARP7:HFL1:SPC19:C1_04090C_A:POR1:C1_05630C_A:RIM1:RSC9:C1_08110W_A:SFH1:GCR3:DAM1:SMT3:CDC54:C1_13320C_A:MYO2:RSC8:RFA1:DPB4:C2_01220W_A:C2_01420C_A:SPT5:C2_02120W_A:POB3:DAD2:SNF12:RFA2:MCM3:TIF4631:RPT6:NCE4:GCN1:SGS1:C2_10700C_A:PMA1:ARP9:C3_01770C_A:C3_02260C_A:STH1:HTA3:SBP1:RPP2B:C3_04740C_A:TEA1:CTA4:DOT1:ISW2:TPD3:SWI1:FBA1:C4_04870C_A:EDC3:NUP60:CBF1:TOP2…	7010:6261:31939:30447:6002:437:48478:55085:7004:16239:722:19222:6325:71479:42766:8608:45461:30174:45899:7107:6541:2001165:31030:10520:1905775:44774:10674:2001209:1990571:1903097:51987:71619:6312:7155:32995:71470:43085:34198:51306:6351:706:30466:31940:6267:6302:1934:60303:51598:51301:70783:72431:70301:71963:31110:1900563:9060:288:723:90399:2000220:44804:44416:6337:2000815:6348:1903379:6303:2000059…
7051	spindle organization	13 out of 189 genes, 6.9%	47 out of 6473 background genes, 0.7%	4.11e-07	0	SPC19:DAM1:HSK3:DAD2:MTW1:ASK1:DUO1:SPC34:NUF2:MIF2:CR_04020C_A:DAD3:CR_09520C_A	8608:1990571:51987:71963:31110:34501:140210:22:27:7052:43161:7059:1903087:61641:31116:43549:51382:46785:51417:51653:30474:73:51315:1902441:90307:70:110100
6281	DNA repair	27 out of 189 genes, 14.3%	232 out of 6473 background genes, 3.6%	4.47e-07	0	SIN3:ARP8:RSC2:HFL1:ELC1:SFH1:C1_09670C_A:CDC54:RSC8:RFA1:DPB4:RAD7:RFA2:MCM3:RPT6:SGS1:STH1:C3_04740C_A:DOT1:NUP60:MSH2:RAD52:TRA1:ARP4:CR_04720C_A:PIF1:CR_10180W_A	7010:6261:31939:30447:48478:7004:722:19222:6325:71479:42766:30174:45899:10520:1905775:10674:1903097:6312:706:30466:6267:6302:715:60303:51598:723:90399:44804:6337:6348:6303:6260:77:33260:43486:70550:32006:45184:34729:6277:44783:43044:6357:43618:7533:7064:43007:43504:6913:61408:32508:6284:70914:724:6265:16575:43161:6301:7059:16567:710:1902983:9267:6298:31573:16584:36170:51091:70911:51276:8298:16479…
7052	mitotic spindle organization	12 out of 189 genes, 6.3%	39 out of 6473 background genes, 0.6%	4.99e-07	0	SPC19:DAM1:HSK3:DAD2:MTW1:ASK1:DUO1:SPC34:NUF2:MIF2:DAD3:CR_09520C_A	8608:1990571:51987:71963:31110:34501:140210:22:27:7052:7059:61641:31116:51382:46785:51417:51653:73:51315:90307:70:110100
70925	organelle assembly	25 out of 189 genes, 13.2%	202 out of 6473 background genes, 3.1%	5.67e-07	0	RRS1:C1_04710C_A:CSI2:TIF4631:PMA1:CSE4:ARP9:C3_01770C_A:C3_04370C_A:C3_06370C_A:C4_04870C_A:SPC34:EDC3:NAM7:NUF2:NIP7:MIF2:ARP4:RPL5:ENP2:CR_05550C_A:DCP2:CR_09520C_A:SSF1:CR_10180W_A	30447:463:55085:6325:42254:42766:8608:1990571:71470:30466:60303:71963:31110:6337:2000815:447:480:2000059:140210:43486:22:1900153:43044:6357:27:42797:31087:7052:6754:1731:7059:16567:9267:16584:42273:36170:956:8298:70478:33962:462:120029:42255:1902600:6446:51382:46785:60261:45944:55:51417:6281:71459:73:1902626:6334:465:184:43982:1901195:51315:1904263:16070:464:43983:30543:61644:42274:6338:45947:514…
10468	regulation of gene expression	54 out of 189 genes, 28.6%	788 out of 6473 background genes, 12.2%	5.71e-07	0	TUP1:SIN3:ARP8:ARP7:HFL1:C1_04090C_A:RSC9:GCR3:C1_13320C_A:RSC8:DPB4:C2_01420C_A:SPT5:C2_02120W_A:POB3:SNF12:MCM3:TIF4631:RPT6:GCN1:C2_10700C_A:ARP9:C3_02260C_A:STH1:HTA3:SBP1:TEA1:CTA4:DOT1:ISW2:TPD3:SWI1:C4_04870C_A:EDC3:NUP60:CBF1:RVB1:MSH2:NAM7:CTA7:C5_04640C_A:TOP1:TRA1:C6_02430W_A:RBF1:ARP4:C6_03380W_A:ASC1:RVB2:MAM33:NAP1:CR_04720C_A:DCP2:CR_08930C_A	7010:6261:31939:30447:437:7004:722:16239:19222:6325:42766:45461:30174:45899:2001165:31030:10674:2001209:1903097:71619:6312:7155:32995:71470:43085:34198:6351:30466:31940:6267:6302:1934:60303:51598:70783:72431:70301:9060:288:723:2000220:44804:6337:2000815:6348:6303:9303:77:70935:45827:6970:43486:6391:70550:7186:6110:70786:32055:6369:32006:34729:2001125:44783:61509:436:1900153:43044:6357:43618:36178…
1902850	microtubule cytoskeleton organization involved in mitosis	13 out of 189 genes, 6.9%	49 out of 6473 background genes, 0.8%	7.29e-07	0	SPC19:DAM1:MYO2:HSK3:DAD2:MTW1:ASK1:DUO1:SPC34:NUF2:MIF2:DAD3:CR_09520C_A	30447:8608:7107:1990571:51987:71963:31110:36187:34501:140210:36168:1:22:1904601:27:7052:7059:6904:30448:6997:61641:31116:30050:45033:51382:46785:51417:51653:11:73:61572:7097:51315:902:61573:281:132:34605:1990896:90307:31532:7163:70649:70:9826:7118:48313:110100:16192
31497	chromatin assembly	17 out of 189 genes, 9.0%	94 out of 6473 background genes, 1.5%	1.09e-06	0	TUP1:SIN3:MCM3:CSE4:ARP9:STH1:HTA3:DOT1:ISW2:HHT1:NUP60:MSH2:NAM7:C5_04640C_A:TOP1:NAP1:CR_04720C_A	7010:31939:30447:437:722:19222:6325:42766:45461:30174:1903097:6312:43085:30466:6267:6302:60303:51598:44804:6337:2000815:6348:6303:9303:77:45827:43486:70550:6369:32006:34729:44783:43044:6357:43618:10914:6913:27:61408:32508:71280:1900192:6284:2001020:6336:45892:6265:16575:6301:7059:16567:44409:7076:710:2000217:9267:6298:31573:16584:34728:45014:36170:956:60195:70911:51276:30448:8298:1903098:16479:70…
6323	DNA packaging	18 out of 189 genes, 9.5%	107 out of 6473 background genes, 1.7%	1.19e-06	0	TUP1:SIN3:MCM3:CSE4:ARP9:STH1:HTA3:DOT1:ISW2:HHT1:NUP60:TOP2:MSH2:NAM7:C5_04640C_A:TOP1:NAP1:CR_04720C_A	7010:31939:30447:437:722:19222:6325:42766:45461:30174:44774:1903097:6312:43085:51306:30466:6267:6302:60303:51598:44804:6337:2000815:6348:6303:9303:77:45827:43486:70550:6369:32006:34729:44783:43044:6357:43618:36178:10914:6913:27:61408:32508:71280:1900192:6284:2001020:6336:45892:36244:6265:16575:6301:7059:16567:44409:710:7076:2000217:9267:6298:31573:16584:34728:45014:36170:956:60195:70911:51276:304…
43170	macromolecule metabolic process	101 out of 189 genes, 53.4%	2112 out of 6473 background genes, 32.6%	1.59e-06	0	RPO41:RRS1:SIN3:ARP8:GSC1:RSC2:RPP1A:ARP7:HFL1:C1_04090C_A:ELC1:C1_05230W_A:RSC9:C1_07660W_A:C1_08110W_A:SFH1:GCR3:MSS116:C1_09670C_A:SMT3:NEP1:CSI2:CDC54:RSC8:RFA1:DPB4:RSC58:NPL6:RSC4:C2_01220W_A:SPT5:RAD7:C2_02120W_A:POB3:C2_04120C_A:MAK16:RFA2:C2_07190C_A:MCM3:TIF4631:RPT6:RRP15:NCE4:SGS1:C2_10700C_A:ARP9:UTP20:DBP5:C3_02260C_A:GFA1:STH1:HTA3:C3_04370C_A:RPP2B:C3_04740C_A:TEA1:CTA4:NOG1:DOT1:…	7010:6261:31939:30447:48478:463:7004:722:19222:6325:71479:42254:42766:45461:30174:45899:2001165:10520:1905775:44774:10674:2001209:1903097:71619:6312:7155:71470:51306:6351:706:30466:31940:6267:6302:715:60303:51598:70783:70301:1900563:288:723:90399:2000220:44804:6337:2000815:447:6348:1903379:480:6303:6260:9303:77:70935:6392:6031:6970:6042:30437:33260:43486:6457:6391:70550:6110:70786:6369:32006:4518…
51252	regulation of RNA metabolic process	47 out of 189 genes, 24.9%	653 out of 6473 background genes, 10.1%	2.15e-06	0	TUP1:SIN3:ARP8:ARP7:HFL1:C1_04090C_A:RSC9:GCR3:C1_13320C_A:RSC8:DPB4:C2_01420C_A:SPT5:C2_02120W_A:POB3:SNF12:MCM3:RPT6:C2_10700C_A:ARP9:C3_02260C_A:STH1:HTA3:TEA1:CTA4:DOT1:ISW2:SWI1:EDC3:NUP60:CBF1:RVB1:MSH2:NAM7:CTA7:C5_04640C_A:TOP1:TRA1:C6_02430W_A:RBF1:ARP4:C6_03380W_A:ASC1:RVB2:NAP1:CR_04720C_A:DCP2	7010:6261:31939:30447:437:7004:722:19222:6325:42766:45461:30174:45899:2001165:10674:2001209:1903097:71619:6312:7155:32995:71470:43085:6351:30466:31940:6267:6302:1934:60303:51598:70783:70301:723:2000220:44804:6337:2000815:6348:6303:9303:77:70935:45827:6970:43486:6391:70550:7186:6110:70786:6369:32006:34729:2001125:44783:436:1900153:43044:6357:43618:36178:1900445:10914:6913:27:61408:32508:71280:1900…
42273	ribosomal large subunit biogenesis	21 out of 189 genes, 11.1%	155 out of 6473 background genes, 2.4%	2.86e-06	0	RRS1:C1_04710C_A:C1_07660W_A:CSI2:C2_04120C_A:MAK16:TIF4631:RRP15:ARP9:C3_04370C_A:NOG1:C3_06370C_A:SPC34:NAM7:NIP7:NOP8:RPL5:ENP2:CR_05550C_A:CR_07750C_A:SSF1	30447:463:42254:42766:8608:30466:6337:2000815:447:480:43044:6357:27:42797:7052:16567:9267:16584:42273:36170:956:8298:70478:462:42255:45944:55:1902626:465:184:1901195:16070:464:42274:6368:6412:6413:1902280:6449:71216:6310:54:36180:466:6364:34063:16072:35690
6265	DNA topological change	7 out of 189 genes, 3.7%	11 out of 6473 background genes, 0.2%	4.54e-06	0	RFA1:RFA2:NCE4:SGS1:C3_04740C_A:TOP2:TOP1	30447:7004:722:6325:10520:44774:6312:51306:706:723:90399:9303:6260:45184:6357:7064:43007:36178:32508:724:36244:6265:6301:16567:7076:9267:31573:36170:51276:30448:32212:6268:6974:10947:6279:30491:6281:6333:44818:44182:7097:106112:31055:10833:1902969:31860:97046:44419:183:18:6368:729:6271:7131:712:6289:19:70:45132:90202:43388
10604	positive regulation of macromolecule metabolic process	35 out of 189 genes, 18.5%	410 out of 6473 background genes, 6.3%	4.98e-06	0	TUP1:SIN3:ARP8:RPP1A:ARP7:C1_04090C_A:POR1:RIM1:C1_13320C_A:RFA1:SPT5:C2_02120W_A:POB3:SNF12:RPT6:C2_10700C_A:ARP9:C3_02260C_A:HTA3:RPP2B:CTA4:SWI1:EDC3:CBF1:CTA7:C5_04640C_A:TRA1:RBF1:C6_03380W_A:ASC1:MAM33:NAP1:CR_04720C_A:PIF1:DCP2	6261:31939:30447:437:55085:7004:722:19222:6325:42766:45461:30174:45899:2001165:10674:2001209:1903097:71619:6312:7155:32995:71470:43085:6351:30466:31940:6302:1934:60303:70783:9060:723:2000220:44804:6337:6348:6303:9303:6260:70935:45827:43486:6391:70550:7186:70786:32006:45184:2001125:436:1900153:43044:6357:43618:43504:36178:1900445:10914:27:61408:32508:45454:71280:1900192:31087:2001020:1903138:6336:…
98781	ncRNA transcription	13 out of 189 genes, 6.9%	57 out of 6473 background genes, 0.9%	5.53e-06	0	C1_05230W_A:RSC9:RPC53:CBF1:TOP2:C4_07060W_A:RPO26:TOP1:C6_03210C_A:RPC31:CR_02890C_A:CR_05550C_A:PIF1	30447:722:6325:44774:51306:70301:723:6337:9303:43044:6357:43504:36178:27:32508:42797:36244:6265:6383:7059:7076:1902983:9267:36170:51276:30448:6268:98781:9086:42493:45911:45944:6333:727:6366:1903469:71932:7097:103:31055:97046:32211:122:733:44419:183:6384:6338:6360:6368:2:44806:6271:7131:6310:1905467:712:19:61587:90202
6354	DNA-templated transcription, elongation	13 out of 189 genes, 6.9%	60 out of 6473 background genes, 0.9%	1.08e-05	0	RSC2:ARP7:RSC9:SFH1:MSS116:RSC8:RSC58:NPL6:RSC4:ARP9:STH1:TEA1:TOP1	7010:30447:6325:42766:6302:70783:70301:6337:6303:9303:6392:70786:373:43044:6357:1900445:27:6284:70914:724:6265:34337:7059:7076:16584:372:30448:30435:7062:45944:6333:7097:31055:51321:44419:183:6338:6368:6355:6271:33262:963:71216:19:36180:61587:35690
42254	ribosome biogenesis	31 out of 189 genes, 16.4%	344 out of 6473 background genes, 5.3%	1.19e-05	0	RRS1:C1_04710C_A:C1_07660W_A:NEP1:CSI2:C2_01220W_A:C2_02120W_A:C2_04120C_A:MAK16:TIF4631:RRP15:ARP9:UTP20:C3_04370C_A:NOG1:C3_06370C_A:C3_06760W_A:SPC34:NAM7:C5_03920C_A:NOP5:NIP7:NOP8:RPL5:RVB2:ENP2:ENP1:NAP1:CR_05550C_A:CR_07750C_A:SSF1	30447:463:42766:42254:8608:43085:30466:60303:6337:2000815:447:480:43486:6391:43044:6357:27:42797:7052:6336:16567:32786:9267:16584:6606:42273:36170:956:30448:70475:8298:70478:462:98841:31116:42255:16973:10389:45944:55:492:6334:1902626:465:184:154:1901195:6999:16070:464:472:42274:6338:6607:6368:6412:6413:32968:1902280:6449:71216:6310:54:36180:466:7117:1903109:6364:34063:16072:35690
1903506	regulation of nucleic acid-templated transcription	44 out of 189 genes, 23.3%	622 out of 6473 background genes, 9.6%	1.38e-05	0	TUP1:SIN3:ARP8:ARP7:HFL1:C1_04090C_A:RSC9:GCR3:C1_13320C_A:RSC8:DPB4:C2_01420C_A:SPT5:C2_02120W_A:POB3:SNF12:MCM3:RPT6:C2_10700C_A:ARP9:C3_02260C_A:STH1:HTA3:TEA1:CTA4:DOT1:ISW2:SWI1:NUP60:CBF1:RVB1:MSH2:NAM7:CTA7:C5_04640C_A:TOP1:TRA1:C6_02430W_A:RBF1:ARP4:RVB2:NAP1:CR_04720C_A:DCP2	7010:6261:31939:30447:437:722:19222:6325:42766:45461:30174:45899:2001165:10674:2001209:1903097:71619:6312:7155:71470:43085:6351:30466:31940:6267:6302:60303:51598:70783:70301:2000220:44804:6337:2000815:6348:6303:9303:77:45827:6970:43486:6391:70550:6110:70786:6369:32006:34729:44783:436:43044:6357:43618:36178:1900445:10914:6913:27:61408:32508:71280:1900192:31087:6284:2001020:6336:45892:6265:36244:16…
6355	regulation of transcription, DNA-templated	44 out of 189 genes, 23.3%	622 out of 6473 background genes, 9.6%	1.38e-05	0	TUP1:SIN3:ARP8:ARP7:HFL1:C1_04090C_A:RSC9:GCR3:C1_13320C_A:RSC8:DPB4:C2_01420C_A:SPT5:C2_02120W_A:POB3:SNF12:MCM3:RPT6:C2_10700C_A:ARP9:C3_02260C_A:STH1:HTA3:TEA1:CTA4:DOT1:ISW2:SWI1:NUP60:CBF1:RVB1:MSH2:NAM7:CTA7:C5_04640C_A:TOP1:TRA1:C6_02430W_A:RBF1:ARP4:RVB2:NAP1:CR_04720C_A:DCP2	7010:6261:31939:30447:437:722:19222:6325:42766:45461:30174:45899:2001165:10674:2001209:1903097:71619:6312:7155:71470:43085:6351:30466:31940:6267:6302:60303:51598:70783:70301:2000220:44804:6337:2000815:6348:6303:9303:77:45827:6970:43486:6391:70550:6110:70786:6369:32006:34729:44783:436:43044:6357:43618:36178:1900445:10914:6913:27:61408:32508:71280:1900192:31087:6284:2001020:6336:45892:6265:36244:16…
2001141	regulation of RNA biosynthetic process	44 out of 189 genes, 23.3%	623 out of 6473 background genes, 9.6%	1.45e-05	0	TUP1:SIN3:ARP8:ARP7:HFL1:C1_04090C_A:RSC9:GCR3:C1_13320C_A:RSC8:DPB4:C2_01420C_A:SPT5:C2_02120W_A:POB3:SNF12:MCM3:RPT6:C2_10700C_A:ARP9:C3_02260C_A:STH1:HTA3:TEA1:CTA4:DOT1:ISW2:SWI1:NUP60:CBF1:RVB1:MSH2:NAM7:CTA7:C5_04640C_A:TOP1:TRA1:C6_02430W_A:RBF1:ARP4:RVB2:NAP1:CR_04720C_A:DCP2	7010:6261:31939:30447:437:722:19222:6325:42766:45461:30174:45899:2001165:10674:2001209:1903097:71619:6312:7155:71470:43085:6351:30466:31940:6267:6302:60303:51598:70783:70301:2000220:44804:6337:2000815:6348:6303:9303:77:45827:6970:43486:6391:70550:6110:70786:6369:32006:34729:44783:436:43044:6357:43618:36178:1900445:10914:6913:27:61408:32508:71280:1900192:31087:6284:2001020:6336:45892:6265:36244:16…
42797	tRNA transcription by RNA polymerase III	8 out of 189 genes, 4.2%	18 out of 6473 background genes, 0.3%	1.45e-05	0	C1_05230W_A:RPC53:C4_07060W_A:RPO26:C6_03210C_A:RPC31:CR_02890C_A:CR_05550C_A	27:42797:6383:42493:6366:6384:6360
9304	tRNA transcription	8 out of 189 genes, 4.2%	18 out of 6473 background genes, 0.3%	1.45e-05	0	C1_05230W_A:RPC53:C4_07060W_A:RPO26:C6_03210C_A:RPC31:CR_02890C_A:CR_05550C_A	27:42797:6383:42493:6366:6384:6360
22613	ribonucleoprotein complex biogenesis	34 out of 189 genes, 18.0%	409 out of 6473 background genes, 6.3%	1.68e-05	0	RRS1:C1_04710C_A:C1_07660W_A:NEP1:CSI2:C2_01220W_A:SPT5:C2_02120W_A:C2_04120C_A:MAK16:TIF4631:RRP15:ARP9:UTP20:C3_04370C_A:NOG1:C3_06370C_A:C3_06760W_A:C4_04870C_A:SPC34:RVB1:NAM7:C5_03920C_A:NOP5:NIP7:NOP8:RPL5:RVB2:ENP2:ENP1:NAP1:CR_05550C_A:CR_07750C_A:SSF1	30447:463:42766:42254:8608:2001209:43085:30466:60303:6337:2000815:447:480:43486:6391:43044:6357:27:42797:7052:6336:1731:16567:90262:32786:9267:16584:6606:42273:36170:956:60195:30448:70475:8298:70478:33962:462:98841:2000232:31116:42255:16973:6446:10508:10389:245:45944:55:492:6334:1902626:465:184:154:2001208:1901195:6999:16070:464:472:42274:6338:6607:45947:6368:6412:6413:32968:1902280:6449:71216:63…
226	microtubule cytoskeleton organization	14 out of 189 genes, 7.4%	74 out of 6473 background genes, 1.1%	1.86e-05	0	SPC19:DAM1:MYO2:HSK3:DAD2:MTW1:ASK1:DUO1:SPC34:NUF2:MIF2:CR_04020C_A:DAD3:CR_09520C_A	30447:8608:7107:1990571:51987:71963:31110:36187:34501:140210:36168:1:22:1904601:27:7052:43161:7059:6904:1903087:30448:6997:61641:31116:43549:30050:45033:51382:46785:51417:51653:11:30474:73:61572:7097:51315:902:1902441:61573:281:132:34605:1990896:90307:31532:7163:70649:70:9826:7118:48313:110100:16192
10605	negative regulation of macromolecule metabolic process	34 out of 189 genes, 18.0%	413 out of 6473 background genes, 6.4%	2.15e-05	0	TUP1:SIN3:HFL1:RSC9:GCR3:SMT3:CDC54:DPB4:SPT5:MCM3:GCN1:C3_01770C_A:STH1:HTA3:SBP1:DOT1:ISW2:C4_04870C_A:EDC3:NUP60:CBF1:MSH2:NAM7:C5_04640C_A:TOP1:TRA1:CTF5:C6_02430W_A:C6_03380W_A:ASC1:CR_04720C_A:PIF1:DCP2:CR_08930C_A	7010:6261:31939:30447:437:48478:7004:722:16239:19222:6325:42766:45461:30174:1905775:10674:2001209:1903097:6312:7155:32995:71470:34198:30466:6267:6302:1934:60303:51598:51301:72431:70301:1900563:288:723:44804:6337:2000815:6348:1903379:6303:2000059:9303:77:70935:45827:6970:33260:43486:70550:7186:6110:32055:6369:32006:34729:2001125:44783:1900153:43044:6357:43618:43504:36178:10914:27:6913:61408:32508:…
6260	DNA replication	17 out of 189 genes, 9.0%	115 out of 6473 background genes, 1.8%	2.65e-05	0	RPO41:HFL1:C1_09670C_A:CDC54:RFA1:DPB4:POB3:RFA2:MCM3:SGS1:C3_04740C_A:SWI1:TOP2:MSH2:RAD52:TOP1:PIF1	6261:30447:48478:7004:722:6325:71479:42766:45899:10520:1905775:44774:6312:7155:51306:706:30466:6267:723:90399:2000220:6348:9303:6260:33260:45184:6277:436:43044:6357:7533:7064:43007:43504:36178:1900445:32508:724:36244:6265:6301:16567:1900461:710:7076:1902983:9267:6298:31573:6390:36170:51276:30448:31496:70868:1900442:36297:32212:1900429:709:6268:1902975:98781:45911:43392:34724:6974:10947:6279:45944…
9893	positive regulation of metabolic process	36 out of 189 genes, 19.0%	459 out of 6473 background genes, 7.1%	2.76e-05	0	TUP1:SIN3:ARP8:RPP1A:ARP7:C1_04090C_A:POR1:RIM1:C1_13320C_A:RFA1:SPT5:C2_02120W_A:POB3:SNF12:RPT6:GCN1:C2_10700C_A:ARP9:C3_02260C_A:HTA3:RPP2B:CTA4:SWI1:EDC3:CBF1:CTA7:C5_04640C_A:TRA1:RBF1:C6_03380W_A:ASC1:MAM33:NAP1:CR_04720C_A:PIF1:DCP2	6261:31939:30447:437:55085:7004:16239:722:19222:6325:42766:45461:30174:45899:2001165:10674:2001209:1903097:71619:6312:7155:32995:71470:43085:34198:6351:30466:31940:6302:1934:60303:70783:72431:9060:723:2000220:44804:6337:6348:6303:9303:6260:70935:45827:43486:6391:70550:7186:70786:32006:45184:2001125:436:1900153:43044:6357:43618:43504:36178:1900445:10914:27:61408:32508:45454:71280:1900192:31087:200…
51172	negative regulation of nitrogen compound metabolic process	30 out of 189 genes, 15.9%	337 out of 6473 background genes, 5.2%	2.82e-05	0	TUP1:SIN3:HFL1:RSC9:SMT3:DPB4:SPT5:MCM3:GCN1:C3_01770C_A:STH1:HTA3:SBP1:DOT1:ISW2:C4_04870C_A:NUP60:CBF1:MSH2:NAM7:C5_04640C_A:TOP1:TRA1:CTF5:C6_02430W_A:C6_03380W_A:ASC1:CR_04720C_A:URA2:PIF1	7010:6261:31939:30447:437:7004:722:16239:19222:6325:42766:45461:30174:6541:10674:2001209:1903097:6312:7155:32995:34198:30466:6267:6302:1934:60303:51598:51301:72431:70301:1900563:723:44804:6337:2000815:6348:1903379:6303:2000059:9303:77:70935:45827:43486:70550:7186:32055:6369:32006:34729:2001125:44783:43044:6357:43618:43504:36178:6543:10914:27:6913:61408:32508:71280:1900192:1900560:6284:2001020:190…
33554	cellular response to stress	51 out of 189 genes, 27.0%	804 out of 6473 background genes, 12.4%	2.9e-05	0	TUP1:SIN3:ARP8:RSC2:HFL1:ELC1:RSC9:SFH1:C1_09670C_A:SMT3:CSI2:CDC54:C1_13320C_A:MYO2:RSC8:RFA1:DPB4:SPT5:RAD7:POB3:SNF12:RFA2:MCM3:RPT6:NCE4:GCN1:SGS1:STH1:SBP1:C3_04740C_A:CTA4:DOT1:SWI1:C4_03290W_A:EDC3:NUP60:TOP2:MSH2:NAM7:RAD52:TRA1:ARP4:ASC1:ENP1:CR_04720C_A:PIF1:CR_07570W_A:DCP2:ERG13:CR_10180W_A:AHA1	7010:6261:31939:30447:437:48478:7004:16239:722:19222:6325:71479:42766:45461:30174:45899:7107:10520:1905775:44774:10674:2001209:1903097:6312:7155:32995:71470:34198:51306:6351:706:30466:31940:6267:6302:1934:715:60303:51598:70783:72431:70301:71963:1900563:723:90399:2000220:44804:6337:2000815:447:6348:1903379:6303:6260:9303:77:36187:45827:33260:43486:6457:36168:70550:7186:1:70786:32055:32006:45184:34…
6368	transcription elongation from RNA polymerase II promoter	12 out of 189 genes, 6.3%	54 out of 6473 background genes, 0.8%	2.98e-05	0	RSC2:ARP7:RSC9:SFH1:RSC8:RSC58:NPL6:RSC4:ARP9:STH1:TEA1:TOP1	7010:30447:6325:42766:6302:70783:70301:6337:6303:9303:70786:43044:6357:1900445:27:6284:70914:724:6265:7059:7076:16584:30448:30435:7062:45944:6333:7097:31055:51321:44419:183:6338:6368:6355:6271:33262:71216:19:36180:61587:35690
32984	protein-containing complex disassembly	12 out of 189 genes, 6.3%	55 out of 6473 background genes, 0.8%	3.72e-05	0	RSC2:ARP7:RSC9:SFH1:RSC8:RSC58:NPL6:RSC4:ARP9:DBP5:STH1:NAP1	7010:42766:43085:6302:70301:6337:6303:9303:43044:6357:27:6284:6336:70914:724:7059:16584:30448:30435:98841:31116:6406:16973:7062:45944:6334:31055:51321:6415:6409:42274:6338:6607:6368:33262:32968:7117:61587
9892	negative regulation of metabolic process	35 out of 189 genes, 18.5%	445 out of 6473 background genes, 6.9%	4.15e-05	0	TUP1:SIN3:HFL1:RSC9:GCR3:SMT3:CDC54:DPB4:SPT5:MCM3:GCN1:C3_01770C_A:STH1:HTA3:SBP1:DOT1:ISW2:C4_04870C_A:EDC3:NUP60:CBF1:MSH2:NAM7:C5_04640C_A:TOP1:TRA1:CTF5:C6_02430W_A:C6_03380W_A:ASC1:CR_04720C_A:URA2:PIF1:DCP2:CR_08930C_A	7010:6261:31939:30447:437:48478:7004:722:16239:19222:6325:42766:45461:30174:6541:1905775:10674:2001209:1903097:6312:7155:32995:71470:34198:30466:6267:6302:1934:60303:51598:51301:72431:70301:1900563:288:723:44804:6337:2000815:6348:1903379:6303:2000059:9303:77:70935:45827:6970:33260:43486:70550:7186:6110:32055:6369:32006:34729:2001125:44783:1900153:43044:6357:43618:43504:36178:6543:10914:27:6913:61…
34508	centromere complex assembly	7 out of 189 genes, 3.7%	14 out of 6473 background genes, 0.2%	4.39e-05	0	SIN3:CSE4:C3_01770C_A:CTF5:MIF2:ARP4:CR_10180W_A	31939:30447:6325:30174:60303:51301:44804:6303:2000059:43486:70550:43044:6357:61408:7052:34087:16575:7059:9267:36170:16479:51382:51038:1905262:45944:6281:71459:6334:61186:43982:122:43983:30543:61644:6338:86:43967:34508:61188:43981:6355:16573:117:71216:70:36180:61587:31508
6261	DNA-dependent DNA replication	16 out of 189 genes, 8.5%	105 out of 6473 background genes, 1.6%	4.45e-05	0	RPO41:HFL1:CDC54:RFA1:DPB4:POB3:RFA2:MCM3:SGS1:C3_04740C_A:SWI1:TOP2:MSH2:RAD52:TOP1:PIF1	6261:30447:48478:7004:722:6325:71479:42766:45899:10520:1905775:44774:6312:7155:51306:706:30466:6267:723:90399:2000220:6348:9303:6260:33260:45184:6277:436:43044:6357:7533:7064:43007:43504:36178:1900445:32508:724:36244:6265:6301:16567:1900461:710:7076:1902983:9267:6298:31573:6390:36170:51276:30448:31496:70868:1900442:36297:32212:1900429:709:6268:1902975:98781:45911:43392:34724:6974:10947:6279:45944…
31324	negative regulation of cellular metabolic process	31 out of 189 genes, 16.4%	369 out of 6473 background genes, 5.7%	6.22e-05	0	TUP1:SIN3:HFL1:RSC9:SMT3:CDC54:DPB4:SPT5:MCM3:GCN1:C3_01770C_A:STH1:HTA3:SBP1:DOT1:ISW2:C4_04870C_A:NUP60:CBF1:MSH2:NAM7:C5_04640C_A:TOP1:TRA1:CTF5:C6_02430W_A:C6_03380W_A:ASC1:CR_04720C_A:URA2:PIF1	7010:6261:31939:30447:437:48478:7004:722:16239:19222:6325:42766:45461:30174:6541:1905775:10674:2001209:1903097:6312:7155:32995:34198:30466:6267:6302:1934:60303:51598:51301:72431:70301:1900563:723:44804:6337:2000815:6348:1903379:6303:2000059:9303:77:70935:45827:33260:43486:70550:7186:32055:6369:32006:34729:2001125:44783:43044:6357:43618:43504:36178:6543:10914:27:6913:61408:32508:71280:1900192:1900…
45935	positive regulation of nucleobase-containing compound metabolic process	29 out of 189 genes, 15.3%	330 out of 6473 background genes, 5.1%	6.57e-05	0	TUP1:SIN3:ARP8:ARP7:C1_04090C_A:C1_13320C_A:RFA1:SPT5:C2_02120W_A:POB3:SNF12:RPT6:C2_10700C_A:ARP9:C3_02260C_A:HTA3:CTA4:SWI1:EDC3:CBF1:CTA7:C5_04640C_A:TRA1:RBF1:ASC1:NAP1:CR_04720C_A:PIF1:DCP2	6261:31939:30447:437:7004:722:19222:6325:42766:45461:30174:45899:2001165:10674:2001209:1903097:71619:6312:7155:32995:71470:43085:6351:30466:31940:6302:1934:60303:70783:723:2000220:44804:6337:6348:6303:9303:6260:45827:43486:6391:70550:7186:70786:32006:45184:2001125:436:1900153:43044:6357:43618:43504:36178:1900445:10914:27:61408:32508:71280:1900192:31087:2001020:6336:45892:724:17148:36244:6265:1657…
31325	positive regulation of cellular metabolic process	35 out of 189 genes, 18.5%	454 out of 6473 background genes, 7.0%	6.88e-05	0	TUP1:SIN3:ARP8:RPP1A:ARP7:C1_04090C_A:POR1:RIM1:C1_13320C_A:RFA1:SPT5:C2_02120W_A:POB3:SNF12:RPT6:GCN1:C2_10700C_A:ARP9:C3_02260C_A:HTA3:RPP2B:CTA4:SWI1:EDC3:CBF1:CTA7:C5_04640C_A:TRA1:RBF1:ASC1:MAM33:NAP1:CR_04720C_A:PIF1:DCP2	6261:31939:30447:437:55085:7004:16239:722:19222:6325:42766:45461:30174:45899:2001165:10674:2001209:1903097:71619:6312:7155:32995:71470:43085:34198:6351:30466:31940:6302:1934:60303:70783:72431:9060:723:2000220:44804:6337:6348:6303:9303:6260:45827:43486:6391:70550:7186:70786:32006:45184:2001125:436:1900153:43044:6357:43618:43504:36178:1900445:10914:27:61408:32508:45454:71280:1900192:31087:2001020:6…
8608	attachment of spindle microtubules to kinetochore	9 out of 189 genes, 4.8%	29 out of 6473 background genes, 0.4%	7.24e-05	0	SPC19:DAM1:DAD2:ASK1:SPC34:NUF2:C6_04120C_A:CR_02680W_A:DAD3	8608:1990571:51987:34501:27:7052:7059:31116:31134:73:51315:51455:7094:110100
6950	response to stress	52 out of 189 genes, 27.5%	852 out of 6473 background genes, 13.2%	7.43e-05	0	TUP1:SIN3:ARP8:RSC2:HFL1:ELC1:RSC9:SFH1:GCR3:C1_09670C_A:SMT3:CSI2:CDC54:C1_13320C_A:MYO2:RSC8:RFA1:DPB4:SPT5:RAD7:POB3:SNF12:RFA2:MCM3:RPT6:NCE4:GCN1:SGS1:STH1:SBP1:C3_04740C_A:CTA4:DOT1:SWI1:C4_03290W_A:EDC3:NUP60:TOP2:MSH2:NAM7:RAD52:TRA1:ARP4:ASC1:ENP1:CR_04720C_A:PIF1:CR_07570W_A:DCP2:ERG13:CR_10180W_A:AHA1	7010:6261:31939:30447:437:48478:7004:16239:722:19222:6325:71479:42766:45461:30174:45899:7107:10520:1905775:44774:10674:2001209:1903097:6312:7155:32995:71470:34198:51306:6351:706:30466:31940:6267:6302:1934:715:60303:51598:70783:72431:70301:71963:1900563:723:90399:2000220:44804:6337:2000815:447:6348:1903379:6303:6260:9303:77:36187:45827:6970:33260:43486:6457:36168:70550:7186:6110:1:70786:32055:3200…
51173	positive regulation of nitrogen compound metabolic process	33 out of 189 genes, 17.5%	414 out of 6473 background genes, 6.4%	7.84e-05	0	TUP1:SIN3:ARP8:RPP1A:ARP7:C1_04090C_A:POR1:C1_13320C_A:RFA1:SPT5:C2_02120W_A:POB3:SNF12:RPT6:C2_10700C_A:ARP9:C3_02260C_A:HTA3:RPP2B:CTA4:SWI1:EDC3:CBF1:CTA7:C5_04640C_A:TRA1:RBF1:ASC1:MAM33:NAP1:CR_04720C_A:PIF1:DCP2	6261:31939:30447:437:55085:7004:722:19222:6325:42766:45461:30174:45899:2001165:10674:2001209:1903097:71619:6312:7155:32995:71470:43085:6351:30466:31940:6302:1934:60303:70783:9060:723:2000220:44804:6337:6348:6303:9303:6260:45827:43486:6391:70550:7186:70786:32006:45184:2001125:436:1900153:43044:6357:43618:43504:36178:1900445:10914:27:61408:32508:45454:71280:1900192:31087:2001020:6336:45892:724:1714…
34622	cellular protein-containing complex assembly	35 out of 189 genes, 18.5%	459 out of 6473 background genes, 7.1%	9.06e-05	0	SIN3:C1_02240W_A:C1_04710C_A:CSI2:CDC54:SPT5:MCM3:RPT6:CSE4:ARP9:C3_01770C_A:HTA3:C3_04370C_A:NOG1:DOT1:C3_06370C_A:HHT1:C4_04870C_A:SPC34:RVB1:NAM7:RAD52:CTF5:NIP7:MIF2:ARP4:RPL5:PFK2:RVB2:ENP2:NAP1:CR_05550C_A:CR_09520C_A:SSF1:CR_10180W_A	31939:30447:6002:463:48478:722:6325:71479:42254:42766:8608:30174:45899:1905775:2001209:1990571:6312:43085:30466:6267:60303:51598:51301:71963:31110:723:44804:6337:2000815:447:6348:480:6303:2000059:77:140210:33260:43486:70550:34729:6277:22:44783:43044:6357:7533:43504:27:61408:32508:42797:7052:6612:6336:1731:34087:724:16575:43161:6301:7059:16567:90262:9267:31573:16584:42273:34728:36170:956:60195:510…
34645	cellular macromolecule biosynthetic process	54 out of 189 genes, 28.6%	910 out of 6473 background genes, 14.1%	9.9e-05	0	RPO41:GSC1:RSC2:RPP1A:ARP7:HFL1:C1_05230W_A:RSC9:SFH1:MSS116:C1_09670C_A:CDC54:RSC8:RFA1:DPB4:RSC58:NPL6:RSC4:C2_02120W_A:POB3:RFA2:C2_07190C_A:MCM3:TIF4631:SGS1:ARP9:DBP5:C3_02260C_A:GFA1:STH1:RPP2B:C3_04740C_A:TEA1:CTA4:ISW2:SWI1:RPC53:C4_04870C_A:CBF1:TOP2:C4_07060W_A:MSH2:CTA7:RPO26:RAD52:TOP1:C6_03210C_A:C6_03380W_A:RPL5:RPC31:CR_02890C_A:CR_04720C_A:CR_05550C_A:PIF1	7010:6261:30447:48478:7004:722:19222:6325:71479:42766:45899:10520:1905775:44774:1903097:71619:6312:7155:51306:6351:706:30466:31940:6267:6302:60303:70783:70301:723:90399:2000220:6337:6348:6303:6260:9303:70935:6392:6031:6042:33260:43486:6391:70786:6369:32006:45184:6277:373:436:43044:6357:43618:7533:7064:43007:43504:36178:1900445:27:32508:42797:71280:6284:30476:1903138:1731:70914:724:36244:6265:3433…
10467	gene expression	63 out of 189 genes, 33.3%	1146 out of 6473 background genes, 17.7%	0.0001	0	RPO41:RRS1:RSC2:RPP1A:ARP7:C1_05230W_A:RSC9:C1_07660W_A:C1_08110W_A:SFH1:GCR3:MSS116:NEP1:CSI2:RSC8:RSC58:NPL6:RSC4:C2_01220W_A:SPT5:C2_02120W_A:C2_04120C_A:MAK16:C2_07190C_A:TIF4631:RRP15:ARP9:UTP20:DBP5:C3_02260C_A:STH1:RPP2B:TEA1:CTA4:NOG1:ISW2:C3_06370C_A:C3_06760W_A:RPC53:C4_04870C_A:NUP60:CBF1:TOP2:C4_07060W_A:CTA7:RPO26:C5_03920C_A:NOP5:TOP1:NIP7:C6_03210C_A:NOP8:RPL5:RVB2:ENP2:ENP1:RPC31:…	7010:30447:463:722:19222:6325:42254:42766:44774:2001209:1903097:71619:51306:6351:30466:31940:6302:60303:70783:70301:723:6337:447:6348:480:6303:9303:6392:6970:43486:6391:6110:70786:6369:32006:373:43044:6357:43618:43504:36178:1900445:6913:27:32508:42797:71280:6284:1731:70914:724:36244:6265:34337:6383:7059:7076:1902983:90262:32786:9267:32000:2181:16584:6606:6390:42273:36170:60195:372:45943:51276:304…
7017	microtubule-based process	14 out of 189 genes, 7.4%	85 out of 6473 background genes, 1.3%	0.00011	0	SPC19:DAM1:MYO2:HSK3:DAD2:MTW1:ASK1:DUO1:SPC34:NUF2:MIF2:CR_04020C_A:DAD3:CR_09520C_A	30447:8608:7107:1990571:51987:71963:31110:36187:34501:140210:36168:1:22:1904601:27:7052:43161:7059:6904:1903087:30448:6997:61641:31116:43549:30050:45033:51382:46785:51417:51653:11:30474:73:61572:7097:51315:902:1902441:61573:281:132:34605:1990896:90307:31532:7163:70649:70:9826:7118:48313:110100:16192
10558	negative regulation of macromolecule biosynthetic process	26 out of 189 genes, 13.8%	281 out of 6473 background genes, 4.3%	0.00012	0	TUP1:SIN3:HFL1:RSC9:CDC54:DPB4:SPT5:MCM3:GCN1:STH1:HTA3:SBP1:DOT1:ISW2:C4_04870C_A:NUP60:CBF1:MSH2:NAM7:C5_04640C_A:TOP1:TRA1:C6_02430W_A:ASC1:CR_04720C_A:PIF1	7010:6261:31939:30447:437:48478:722:16239:19222:6325:42766:45461:30174:1905775:10674:2001209:1903097:6312:7155:32995:34198:30466:6267:6302:1934:60303:51598:72431:70301:723:44804:6337:2000815:6348:6303:9303:77:45827:33260:43486:70550:7186:32055:6369:32006:34729:2001125:44783:43044:6357:43618:43504:36178:10914:27:6913:61408:32508:71280:1900192:6284:2001020:1731:45892:36244:6265:17148:16575:6301:705…
2000113	negative regulation of cellular macromolecule biosynthetic process	26 out of 189 genes, 13.8%	281 out of 6473 background genes, 4.3%	0.00012	0	TUP1:SIN3:HFL1:RSC9:CDC54:DPB4:SPT5:MCM3:GCN1:STH1:HTA3:SBP1:DOT1:ISW2:C4_04870C_A:NUP60:CBF1:MSH2:NAM7:C5_04640C_A:TOP1:TRA1:C6_02430W_A:ASC1:CR_04720C_A:PIF1	7010:6261:31939:30447:437:48478:722:16239:19222:6325:42766:45461:30174:1905775:10674:2001209:1903097:6312:7155:32995:34198:30466:6267:6302:1934:60303:51598:72431:70301:723:44804:6337:2000815:6348:6303:9303:77:45827:33260:43486:70550:7186:32055:6369:32006:34729:2001125:44783:43044:6357:43618:43504:36178:10914:27:6913:61408:32508:71280:1900192:6284:2001020:1731:45892:36244:6265:17148:16575:6301:705…
48518	positive regulation of biological process	45 out of 189 genes, 23.8%	697 out of 6473 background genes, 10.8%	0.00014	0	TUP1:SIN3:ARP8:RPP1A:ARP7:SPC19:C1_04090C_A:POR1:RIM1:DAM1:C1_13320C_A:RFA1:SPT5:C2_02120W_A:POB3:DAD2:SNF12:TIF4631:RPT6:GCN1:C2_10700C_A:PMA1:ARP9:C3_02260C_A:HTA3:RPP2B:TEA1:CTA4:SWI1:FBA1:EDC3:CBF1:CTA7:C5_04640C_A:TRA1:RBF1:C6_03380W_A:ASC1:CYP1:MAM33:NAP1:CR_04720C_A:DAD3:PIF1:DCP2	6261:31939:30447:437:55085:7004:16239:722:19222:6325:42766:8608:45461:30174:45899:2001165:10674:2001209:1903097:51987:71619:6312:7155:32995:71470:43085:34198:6351:30466:31940:6302:1934:60303:70783:72431:9060:723:2000220:44804:44416:6337:6348:6303:9303:6260:70935:45827:30437:43486:6457:6391:70550:7186:70786:32006:45184:2001125:436:1900153:43044:6357:43618:43504:36178:1900445:51701:10914:27:61408:3…
51254	positive regulation of RNA metabolic process	27 out of 189 genes, 14.3%	303 out of 6473 background genes, 4.7%	0.00014	0	TUP1:SIN3:ARP8:ARP7:C1_04090C_A:C1_13320C_A:SPT5:C2_02120W_A:POB3:SNF12:RPT6:C2_10700C_A:ARP9:C3_02260C_A:HTA3:CTA4:SWI1:EDC3:CBF1:CTA7:C5_04640C_A:TRA1:RBF1:ASC1:NAP1:CR_04720C_A:DCP2	6261:31939:30447:437:722:19222:6325:42766:45461:30174:45899:2001165:10674:2001209:1903097:71619:6312:7155:32995:71470:43085:6351:30466:31940:6302:1934:60303:70783:2000220:44804:6337:6348:6303:9303:45827:43486:6391:70550:7186:70786:32006:2001125:436:1900153:43044:6357:43618:36178:1900445:10914:27:61408:71280:1900192:31087:2001020:6336:45892:17148:36244:16575:43161:7059:1900461:44409:90262:32786:20…
65003	protein-containing complex assembly	35 out of 189 genes, 18.5%	471 out of 6473 background genes, 7.3%	0.00017	0	SIN3:C1_02240W_A:C1_04710C_A:CSI2:CDC54:SPT5:MCM3:RPT6:CSE4:ARP9:C3_01770C_A:HTA3:C3_04370C_A:NOG1:DOT1:C3_06370C_A:HHT1:C4_04870C_A:SPC34:RVB1:NAM7:RAD52:CTF5:NIP7:MIF2:ARP4:RPL5:PFK2:RVB2:ENP2:NAP1:CR_05550C_A:CR_09520C_A:SSF1:CR_10180W_A	31939:30447:6002:463:48478:722:6325:71479:42254:42766:8608:30174:45899:1905775:2001209:1990571:6312:43085:30466:6267:60303:51598:51301:71963:31110:723:44804:6337:2000815:447:6348:480:6303:2000059:77:140210:33260:43486:70550:34729:6277:22:44783:43044:6357:7533:43504:27:61408:32508:42797:7052:6612:6336:1731:34087:724:16575:43161:6301:7059:16567:90262:9267:31573:16584:42273:34728:36170:956:60195:510…
9059	macromolecule biosynthetic process	54 out of 189 genes, 28.6%	926 out of 6473 background genes, 14.3%	0.00017	0	RPO41:GSC1:RSC2:RPP1A:ARP7:HFL1:C1_05230W_A:RSC9:SFH1:MSS116:C1_09670C_A:CDC54:RSC8:RFA1:DPB4:RSC58:NPL6:RSC4:C2_02120W_A:POB3:RFA2:C2_07190C_A:MCM3:TIF4631:SGS1:ARP9:DBP5:C3_02260C_A:GFA1:STH1:RPP2B:C3_04740C_A:TEA1:CTA4:ISW2:SWI1:RPC53:C4_04870C_A:CBF1:TOP2:C4_07060W_A:MSH2:CTA7:RPO26:RAD52:TOP1:C6_03210C_A:C6_03380W_A:RPL5:RPC31:CR_02890C_A:CR_04720C_A:CR_05550C_A:PIF1	7010:6261:30447:48478:7004:722:19222:6325:71479:42766:45899:10520:1905775:44774:1903097:71619:6312:7155:51306:6351:706:30466:31940:6267:6302:60303:70783:70301:723:90399:2000220:6337:6348:6303:6260:9303:70935:6392:6031:6042:33260:43486:6391:70786:6369:32006:45184:6277:373:436:43044:6357:43618:7533:7064:43007:43504:36178:1900445:27:32508:42797:71280:6284:30476:1903138:1731:70914:724:36244:6265:3433…
10557	positive regulation of macromolecule biosynthetic process	28 out of 189 genes, 14.8%	327 out of 6473 background genes, 5.1%	0.00019	0	TUP1:SIN3:ARP8:ARP7:C1_04090C_A:RIM1:C1_13320C_A:RFA1:SPT5:C2_02120W_A:POB3:SNF12:RPT6:C2_10700C_A:ARP9:C3_02260C_A:HTA3:CTA4:SWI1:CBF1:CTA7:C5_04640C_A:TRA1:RBF1:MAM33:NAP1:CR_04720C_A:DCP2	6261:31939:30447:437:7004:722:19222:6325:42766:45461:30174:45899:2001165:10674:2001209:1903097:71619:6312:7155:71470:43085:6351:30466:31940:6302:60303:70783:9060:723:2000220:44804:6337:6348:6303:9303:6260:45827:43486:6391:70550:70786:32006:45184:436:43044:6357:43618:36178:1900445:10914:27:61408:71280:1900192:31087:2001020:6336:45892:724:36244:6265:16575:43161:7059:16567:1900461:44409:90262:32786:…
16072	rRNA metabolic process	23 out of 189 genes, 12.2%	232 out of 6473 background genes, 3.6%	0.00019	0	RRS1:C1_07660W_A:NEP1:CSI2:C2_02120W_A:C2_04120C_A:MAK16:RPT6:RRP15:UTP20:C3_04370C_A:NOG1:C3_06370C_A:C3_06760W_A:C5_03920C_A:NOP5:NIP7:NOP8:RVB2:ENP2:ENP1:CR_07750C_A:SSF1	30447:463:42254:45899:60303:447:480:43486:6391:43044:6357:27:43161:32786:9267:42273:36170:51091:70475:462:42255:16973:43433:45944:55:492:1902626:465:154:70651:464:70682:472:42274:6338:32968:71216:6289:54:36180:466:1903109:6364:16072:35690
97549	chromatin organization involved in negative regulation of transcription	15 out of 189 genes, 7.9%	103 out of 6473 background genes, 1.6%	0.00022	0	SIN3:HFL1:RSC9:DPB4:MCM3:STH1:HTA3:DOT1:ISW2:NUP60:MSH2:NAM7:TOP1:C6_02430W_A:CR_04720C_A	7010:6261:31939:30447:722:19222:6325:42766:30174:1903097:6312:30466:6267:6302:60303:51598:70301:44804:6337:2000815:6348:6303:9303:77:43486:70550:6369:32006:34729:44783:43044:6357:43618:27:6913:61408:32508:71280:6284:6265:16575:6301:7059:16567:7076:710:9267:6298:31573:16584:34728:36170:956:60195:70911:51276:30448:8298:1903098:16479:70478:70868:36297:725:16973:46020:1902975:51038:1410:45944:60188:6…
6357	regulation of transcription by RNA polymerase II	31 out of 189 genes, 16.4%	392 out of 6473 background genes, 6.1%	0.00024	0	TUP1:SIN3:ARP7:C1_04090C_A:RSC9:GCR3:C1_13320C_A:RSC8:SPT5:C2_02120W_A:POB3:SNF12:RPT6:ARP9:C3_02260C_A:STH1:HTA3:CTA4:ISW2:SWI1:CBF1:RVB1:C5_04640C_A:TOP1:TRA1:C6_02430W_A:ARP4:RVB2:NAP1:CR_04720C_A:DCP2	7010:6261:31939:30447:437:722:19222:6325:42766:45461:30174:45899:2001165:10674:2001209:1903097:71619:7155:71470:43085:6351:30466:31940:6302:60303:70783:70301:2000220:44804:6337:6348:6303:9303:45827:6970:43486:6391:70550:6110:70786:6369:32006:436:43044:6357:43618:36178:1900445:10914:27:61408:71280:1900192:31087:6284:2001020:6336:45892:6265:36244:16575:43161:7059:1900461:44409:7076:90262:32786:2000…
34401	chromatin organization involved in regulation of transcription	15 out of 189 genes, 7.9%	104 out of 6473 background genes, 1.6%	0.00025	0	SIN3:HFL1:RSC9:DPB4:MCM3:STH1:HTA3:DOT1:ISW2:NUP60:MSH2:NAM7:TOP1:C6_02430W_A:CR_04720C_A	7010:6261:31939:30447:722:19222:6325:42766:30174:1903097:6312:30466:6267:6302:60303:51598:70301:44804:6337:2000815:6348:6303:9303:77:43486:70550:6369:32006:34729:44783:43044:6357:43618:27:6913:61408:32508:71280:6284:6265:16575:6301:7059:16567:7076:710:9267:6298:31573:16584:34728:36170:956:60195:70911:51276:30448:8298:1903098:16479:70478:70868:36297:725:16973:46020:1902975:51038:1410:45944:60188:6…
819	sister chromatid segregation	14 out of 189 genes, 7.4%	92 out of 6473 background genes, 1.4%	0.00032	0	RSC2:MTW1:NCE4:SGS1:CSE4:C3_04740C_A:TOP2:NUF2:TOP1:CTF5:C6_04120C_A:C7_01830W_A:CR_02680W_A:CR_09520C_A	30447:7004:722:6325:10520:44774:1990571:51306:706:51301:71963:31110:723:90399:6337:6303:9303:34501:140210:22:43044:6357:7064:43007:36178:32508:7052:34087:70914:724:36244:6265:6301:7059:7076:9267:31573:36170:51276:30448:30435:61641:6268:7062:31134:51382:46785:6974:1905262:10947:51417:51653:6333:71459:44818:73:6334:44182:7097:51315:31055:1902969:31860:51455:97046:30543:44419:183:61644:18:6368:7094:…
48522	positive regulation of cellular process	42 out of 189 genes, 22.2%	647 out of 6473 background genes, 10.0%	0.00036	0	TUP1:SIN3:ARP8:RPP1A:ARP7:SPC19:C1_04090C_A:POR1:RIM1:DAM1:C1_13320C_A:RFA1:SPT5:C2_02120W_A:POB3:DAD2:SNF12:TIF4631:RPT6:GCN1:C2_10700C_A:PMA1:ARP9:C3_02260C_A:HTA3:RPP2B:CTA4:SWI1:EDC3:CBF1:CTA7:C5_04640C_A:TRA1:RBF1:ASC1:CYP1:MAM33:NAP1:CR_04720C_A:DAD3:PIF1:DCP2	6261:31939:30447:437:55085:7004:16239:722:19222:6325:42766:8608:45461:30174:45899:2001165:10674:2001209:1903097:51987:71619:6312:7155:32995:71470:43085:34198:6351:30466:31940:6302:1934:60303:70783:72431:9060:723:2000220:44804:6337:6348:6303:9303:6260:45827:30437:43486:6457:6391:70550:7186:70786:32006:45184:2001125:436:1900153:43044:6357:43618:43504:36178:1900445:10914:27:61408:32508:45454:71280:1…
10629	negative regulation of gene expression	20 out of 189 genes, 10.6%	190 out of 6473 background genes, 2.9%	0.0005	0	SIN3:HFL1:RSC9:GCR3:DPB4:MCM3:GCN1:STH1:HTA3:SBP1:DOT1:ISW2:C4_04870C_A:EDC3:NAM7:C6_02430W_A:ASC1:CR_04720C_A:DCP2:CR_08930C_A	7010:6261:31939:30447:722:16239:19222:6325:42766:30174:1903097:7155:32995:71470:34198:30466:6267:6302:1934:60303:51598:72431:70301:288:44804:6337:2000815:6348:6303:9303:77:6970:43486:70550:7186:6110:32055:6369:32006:34729:2001125:44783:1900153:43044:6357:43618:36178:27:61408:32508:71280:31087:6284:1731:36244:17148:16575:6301:7059:16567:9267:31573:16584:34728:36170:956:60195:70911:8298:1903098:164…
31327	negative regulation of cellular biosynthetic process	26 out of 189 genes, 13.8%	303 out of 6473 background genes, 4.7%	0.00054	0	TUP1:SIN3:HFL1:RSC9:CDC54:DPB4:SPT5:MCM3:GCN1:STH1:HTA3:SBP1:DOT1:ISW2:C4_04870C_A:NUP60:CBF1:MSH2:NAM7:C5_04640C_A:TOP1:TRA1:C6_02430W_A:ASC1:CR_04720C_A:PIF1	7010:6261:31939:30447:437:48478:722:16239:19222:6325:42766:45461:30174:1905775:10674:2001209:1903097:6312:7155:32995:34198:30466:6267:6302:1934:60303:51598:72431:70301:723:44804:6337:2000815:6348:6303:9303:77:45827:33260:43486:70550:7186:32055:6369:32006:34729:2001125:44783:43044:6357:43618:43504:36178:10914:27:6913:61408:32508:71280:1900192:6284:2001020:1731:45892:36244:6265:17148:16575:6301:705…
9890	negative regulation of biosynthetic process	26 out of 189 genes, 13.8%	303 out of 6473 background genes, 4.7%	0.00054	0	TUP1:SIN3:HFL1:RSC9:CDC54:DPB4:SPT5:MCM3:GCN1:STH1:HTA3:SBP1:DOT1:ISW2:C4_04870C_A:NUP60:CBF1:MSH2:NAM7:C5_04640C_A:TOP1:TRA1:C6_02430W_A:ASC1:CR_04720C_A:PIF1	7010:6261:31939:30447:437:48478:722:16239:19222:6325:42766:45461:30174:1905775:10674:2001209:1903097:6312:7155:32995:34198:30466:6267:6302:1934:60303:51598:72431:70301:723:44804:6337:2000815:6348:6303:9303:77:45827:33260:43486:70550:7186:32055:6369:32006:34729:2001125:44783:43044:6357:43618:43504:36178:10914:27:6913:61408:32508:71280:1900192:6284:2001020:1731:45892:36244:6265:17148:16575:6301:705…
71459	protein localization to chromosome, centromeric region	7 out of 189 genes, 3.7%	19 out of 6473 background genes, 0.3%	0.00056	0	MTW1:CSE4:C3_01770C_A:CTF5:C6_04120C_A:CR_02680W_A:CR_09520C_A	1990571:51301:71963:31110:2000059:34501:140210:22:7052:34087:7059:61641:31134:51382:46785:1905262:51417:51653:71459:6334:51315:51455:30543:61644:86:7094:34508:90307:70
45934	negative regulation of nucleobase-containing compound metabolic process	24 out of 189 genes, 12.7%	266 out of 6473 background genes, 4.1%	0.00061	0	TUP1:SIN3:HFL1:RSC9:DPB4:SPT5:MCM3:STH1:HTA3:DOT1:ISW2:NUP60:CBF1:MSH2:NAM7:C5_04640C_A:TOP1:TRA1:CTF5:C6_02430W_A:C6_03380W_A:CR_04720C_A:URA2:PIF1	7010:6261:31939:30447:437:7004:722:19222:6325:42766:45461:30174:6541:10674:2001209:1903097:6312:30466:6267:6302:60303:51598:51301:70301:723:44804:6337:2000815:6348:6303:9303:77:70935:45827:43486:70550:6369:32006:34729:44783:43044:6357:43618:43504:6543:10914:27:6913:61408:32508:71280:1900192:6284:2001020:1903138:34087:45892:6265:16575:6301:7059:16567:44409:7076:710:1902983:90262:2000217:9267:6298:…
65004	protein-DNA complex assembly	14 out of 189 genes, 7.4%	97 out of 6473 background genes, 1.5%	0.00063	0	SIN3:CDC54:MCM3:CSE4:C3_01770C_A:HTA3:DOT1:HHT1:RAD52:CTF5:MIF2:ARP4:NAP1:CR_10180W_A	31939:30447:48478:722:6325:71479:30174:1905775:6312:43085:30466:6267:60303:51598:51301:723:44804:6337:6348:6303:2000059:77:33260:43486:70550:34729:6277:44783:43044:6357:7533:43504:61408:32508:7052:6336:34087:724:16575:6301:7059:9267:31573:34728:36170:70911:30448:1903098:16479:725:98841:31116:1900429:709:6268:1902975:51382:43392:6974:51038:1905262:10947:6279:45944:730:6281:71459:44182:6334:727:704…
6310	DNA recombination	16 out of 189 genes, 8.5%	127 out of 6473 background genes, 2.0%	0.00066	0	ARP8:RSC2:C1_09670C_A:CDC54:RFA1:RFA2:MCM3:SGS1:C3_04740C_A:DOT1:TOP2:MSH2:NAM7:RAD52:CR_04720C_A:PIF1	30447:48478:7004:722:19222:6325:42766:71479:10520:1905775:44774:1903097:6312:51306:706:30466:6267:6302:60303:51598:723:90399:6337:2000815:6348:6303:9303:6260:77:33260:43486:32006:45184:34729:6277:44783:43044:43618:7533:7064:43007:43504:36178:27:32508:70914:724:36244:6265:6301:7059:16567:710:7076:1902983:9267:6298:31573:16584:36170:956:70911:51276:8298:70478:30435:36297:725:32212:1900429:709:6268:…
6807	nitrogen compound metabolic process	105 out of 189 genes, 55.6%	2474 out of 6473 background genes, 38.2%	0.00066	0	RPO41:RRS1:SIN3:ARP8:C1_02240W_A:RSC2:RPP1A:ARP7:HFL1:C1_04090C_A:ELC1:C1_05230W_A:RSC9:C1_07660W_A:SFH1:GCR3:MSS116:C1_09670C_A:SMT3:NEP1:CSI2:CDC54:RSC8:RFA1:DPB4:RSC58:NPL6:RSC4:SPT5:RAD7:C2_02120W_A:C2_04120C_A:MAK16:RFA2:C2_07190C_A:MCM3:TIF4631:RPT6:RRP15:NCE4:SGS1:C2_10700C_A:PMA1:ARP9:UTP20:DBP5:C3_02260C_A:GFA1:ILV2:STH1:HTA3:C3_04370C_A:RPP2B:C3_04740C_A:TEA1:CTA4:NOG1:DOT1:ISW2:C3_0637…	7010:6261:31939:30447:6002:48478:463:55085:7004:9097:722:19222:6325:71479:42254:42766:45461:30174:45899:6553:6541:2001165:10520:1905775:44774:10674:2001209:9082:1903097:71619:6312:71470:51306:6351:706:30466:31940:6267:6302:715:60303:51598:70783:70301:1900563:288:723:90399:44804:44416:6337:2000815:447:6348:1903379:480:6303:6260:9303:77:70935:6392:6031:6970:6042:30437:33260:43486:6457:6391:70550:61…
1902680	positive regulation of RNA biosynthetic process	25 out of 189 genes, 13.2%	287 out of 6473 background genes, 4.4%	0.00068	0	TUP1:SIN3:ARP8:ARP7:C1_04090C_A:C1_13320C_A:SPT5:C2_02120W_A:POB3:SNF12:RPT6:C2_10700C_A:ARP9:C3_02260C_A:HTA3:CTA4:SWI1:CBF1:CTA7:C5_04640C_A:TRA1:RBF1:NAP1:CR_04720C_A:DCP2	6261:31939:30447:437:722:19222:6325:42766:45461:30174:45899:2001165:10674:2001209:1903097:71619:6312:7155:71470:43085:6351:30466:31940:6302:60303:70783:2000220:44804:6337:6348:6303:9303:45827:43486:6391:70550:70786:32006:436:43044:6357:43618:36178:1900445:10914:27:61408:71280:1900192:31087:2001020:6336:45892:36244:16575:43161:7059:1900461:44409:90262:32786:2000217:9267:32000:16584:34728:45014:361…
1903508	positive regulation of nucleic acid-templated transcription	25 out of 189 genes, 13.2%	287 out of 6473 background genes, 4.4%	0.00068	0	TUP1:SIN3:ARP8:ARP7:C1_04090C_A:C1_13320C_A:SPT5:C2_02120W_A:POB3:SNF12:RPT6:C2_10700C_A:ARP9:C3_02260C_A:HTA3:CTA4:SWI1:CBF1:CTA7:C5_04640C_A:TRA1:RBF1:NAP1:CR_04720C_A:DCP2	6261:31939:30447:437:722:19222:6325:42766:45461:30174:45899:2001165:10674:2001209:1903097:71619:6312:7155:71470:43085:6351:30466:31940:6302:60303:70783:2000220:44804:6337:6348:6303:9303:45827:43486:6391:70550:70786:32006:436:43044:6357:43618:36178:1900445:10914:27:61408:71280:1900192:31087:2001020:6336:45892:36244:16575:43161:7059:1900461:44409:90262:32786:2000217:9267:32000:16584:34728:45014:361…
45893	positive regulation of transcription, DNA-templated	25 out of 189 genes, 13.2%	287 out of 6473 background genes, 4.4%	0.00068	0	TUP1:SIN3:ARP8:ARP7:C1_04090C_A:C1_13320C_A:SPT5:C2_02120W_A:POB3:SNF12:RPT6:C2_10700C_A:ARP9:C3_02260C_A:HTA3:CTA4:SWI1:CBF1:CTA7:C5_04640C_A:TRA1:RBF1:NAP1:CR_04720C_A:DCP2	6261:31939:30447:437:722:19222:6325:42766:45461:30174:45899:2001165:10674:2001209:1903097:71619:6312:7155:71470:43085:6351:30466:31940:6302:60303:70783:2000220:44804:6337:6348:6303:9303:45827:43486:6391:70550:70786:32006:436:43044:6357:43618:36178:1900445:10914:27:61408:71280:1900192:31087:2001020:6336:45892:36244:16575:43161:7059:1900461:44409:90262:32786:2000217:9267:32000:16584:34728:45014:361…
6302	double-strand break repair	14 out of 189 genes, 7.4%	98 out of 6473 background genes, 1.5%	0.00072	0	SIN3:ARP8:RSC2:SFH1:CDC54:RSC8:RFA1:RFA2:MCM3:SGS1:STH1:NUP60:RAD52:PIF1	7010:31939:30447:48478:7004:722:71479:30174:10520:1905775:1903097:6312:706:30466:6267:6302:60303:723:90399:44804:6337:6348:6303:6260:33260:70550:45184:6277:43044:6357:7533:43504:6913:61408:32508:6284:70914:724:6265:16575:6301:7059:16567:1902983:9267:31573:16584:36170:51276:8298:16479:30435:32212:1900429:709:16973:6268:7062:1902975:98781:45911:43392:6974:51038:10947:6279:45944:730:60188:30491:6281…
31328	positive regulation of cellular biosynthetic process	28 out of 189 genes, 14.8%	349 out of 6473 background genes, 5.4%	0.00075	0	TUP1:SIN3:ARP8:ARP7:C1_04090C_A:RIM1:C1_13320C_A:RFA1:SPT5:C2_02120W_A:POB3:SNF12:RPT6:C2_10700C_A:ARP9:C3_02260C_A:HTA3:CTA4:SWI1:CBF1:CTA7:C5_04640C_A:TRA1:RBF1:MAM33:NAP1:CR_04720C_A:DCP2	6261:31939:30447:437:7004:722:19222:6325:42766:45461:30174:45899:2001165:10674:2001209:1903097:71619:6312:7155:71470:43085:6351:30466:31940:6302:60303:70783:9060:723:2000220:44804:6337:6348:6303:9303:6260:45827:43486:6391:70550:70786:32006:45184:436:43044:6357:43618:36178:1900445:10914:27:61408:71280:1900192:31087:2001020:6336:45892:724:36244:6265:16575:43161:7059:16567:1900461:44409:90262:32786:…
9891	positive regulation of biosynthetic process	28 out of 189 genes, 14.8%	349 out of 6473 background genes, 5.4%	0.00075	0	TUP1:SIN3:ARP8:ARP7:C1_04090C_A:RIM1:C1_13320C_A:RFA1:SPT5:C2_02120W_A:POB3:SNF12:RPT6:C2_10700C_A:ARP9:C3_02260C_A:HTA3:CTA4:SWI1:CBF1:CTA7:C5_04640C_A:TRA1:RBF1:MAM33:NAP1:CR_04720C_A:DCP2	6261:31939:30447:437:7004:722:19222:6325:42766:45461:30174:45899:2001165:10674:2001209:1903097:71619:6312:7155:71470:43085:6351:30466:31940:6302:60303:70783:9060:723:2000220:44804:6337:6348:6303:9303:6260:45827:43486:6391:70550:70786:32006:45184:436:43044:6357:43618:36178:1900445:10914:27:61408:71280:1900192:31087:2001020:6336:45892:724:36244:6265:16575:43161:7059:16567:1900461:44409:90262:32786:…
31110	regulation of microtubule polymerization or depolymerization	6 out of 189 genes, 3.2%	13 out of 6473 background genes, 0.2%	0.00077	0	SPC19:DAM1:DAD2:NAP1:DAD3:CR_09520C_A	8608:1990571:51987:43085:71963:31110:6337:140210:22:7052:6336:30448:98841:31116:46785:51417:6334:42274:6607:90307:32968:7117
31112	positive regulation of microtubule polymerization or depolymerization	5 out of 189 genes, 2.6%	8 out of 6473 background genes, 0.1%	0.00098	0	SPC19:DAM1:DAD2:NAP1:DAD3	8608:51987:43085:6337:7052:6336:30448:98841:31116:6334:42274:6607:32968:7117
31116	positive regulation of microtubule polymerization	5 out of 189 genes, 2.6%	8 out of 6473 background genes, 0.1%	0.00098	0	SPC19:DAM1:DAD2:NAP1:DAD3	8608:51987:43085:6337:7052:6336:30448:98841:31116:6334:42274:6607:32968:7117
51382	kinetochore assembly	5 out of 189 genes, 2.6%	8 out of 6473 background genes, 0.1%	0.00098	0	CSE4:C3_01770C_A:MIF2:ARP4:CR_10180W_A	6325:60303:2000059:43486:43044:6357:7052:7059:51382:6281:71459:6334:43982:43983:30543:61644:6338:86:43967:43981:6355:16573:70
6364	rRNA processing	21 out of 189 genes, 11.1%	219 out of 6473 background genes, 3.4%	0.00121	0	RRS1:C1_07660W_A:NEP1:CSI2:C2_02120W_A:C2_04120C_A:MAK16:RRP15:UTP20:NOG1:C3_06370C_A:C3_06760W_A:C5_03920C_A:NOP5:NIP7:NOP8:RVB2:ENP2:ENP1:CR_07750C_A:SSF1	30447:463:42254:60303:447:480:43486:6391:43044:6357:27:32786:9267:42273:36170:70475:462:42255:16973:45944:55:492:1902626:465:154:464:472:42274:6338:71216:54:36180:466:1903109:6364:35690
70	mitotic sister chromatid segregation	12 out of 189 genes, 6.3%	75 out of 6473 background genes, 1.2%	0.00132	0	MTW1:NCE4:SGS1:CSE4:C3_04740C_A:TOP2:NUF2:TOP1:CTF5:C7_01830W_A:CR_02680W_A:CR_09520C_A	30447:7004:722:6325:10520:44774:1990571:51306:706:51301:71963:31110:723:90399:9303:34501:140210:22:6357:7064:43007:36178:32508:7052:34087:724:36244:6265:6301:7059:7076:9267:31573:36170:51276:30448:61641:6268:51382:46785:6974:1905262:10947:51417:51653:6333:71459:44818:73:6334:44182:7097:51315:31055:1902969:31860:51455:97046:30543:44419:183:61644:18:6368:729:34508:90307:6271:7131:712:19:70:110100:4…
48523	negative regulation of cellular process	37 out of 189 genes, 19.6%	560 out of 6473 background genes, 8.7%	0.00137	0	TUP1:SIN3:HFL1:RSC9:SMT3:CDC54:RFA1:DPB4:SPT5:MCM3:GCN1:SGS1:C3_01770C_A:STH1:HTA3:SBP1:DOT1:ISW2:TPD3:C4_04870C_A:NUP60:CBF1:TOP2:MSH2:NAM7:C5_04640C_A:RAD52:TOP1:TRA1:CTF5:C6_02430W_A:C6_03380W_A:C6_04120C_A:ASC1:CR_04720C_A:URA2:PIF1	7010:6261:31939:30447:437:48478:7004:16239:722:19222:6325:71479:42766:45461:30174:6541:31030:10520:1905775:44774:10674:2001209:1903097:6312:7155:32995:34198:51306:706:30466:6267:6302:1934:60303:51598:51301:72431:70301:1900563:723:90399:44804:6337:2000815:6348:1903379:6303:2000059:6260:9303:77:70935:45827:34501:33260:43486:70550:7186:32055:6369:32006:45184:34729:6277:2001125:44783:61509:43044:6357…
22616	DNA strand elongation	8 out of 189 genes, 4.2%	30 out of 6473 background genes, 0.5%	0.00144	0	HFL1:CDC54:DPB4:MCM3:SGS1:TOP2:TOP1:PIF1	6261:30447:48478:722:6325:42766:10520:1905775:44774:51306:706:30466:6267:723:90399:6348:9303:33260:43044:6357:43504:36178:32508:724:36244:6265:7076:1902983:9267:31573:36170:51276:30448:70868:6268:1902975:98781:45911:6974:10947:6279:6333:44818:44182:727:42276:1903469:71932:7097:51097:31055:31860:97046:32211:733:44419:183:6270:6368:729:2:44806:6271:7131:6310:1905467:712:19:34214:6272:70:45132:90202
6312	mitotic recombination	8 out of 189 genes, 4.2%	30 out of 6473 background genes, 0.5%	0.00144	0	ARP8:RFA1:RFA2:SGS1:MSH2:RAD52:CR_04720C_A:PIF1	30447:7004:722:19222:42766:71479:10520:1903097:6312:706:30466:6302:60303:723:90399:6348:6260:43486:32006:45184:6277:43044:43618:7533:43504:32508:724:6265:6301:16567:710:1902983:6298:31573:16584:51276:36297:32212:1900429:709:6268:98781:45911:43392:6974:10947:6279:45944:730:30491:6281:44818:35065:44182:727:6366:34599:1903469:71932:106112:1990426:10833:1902969:45002:31860:32211:733:44419:6338:71931:…
48285	organelle fission	17 out of 189 genes, 9.0%	151 out of 6473 background genes, 2.3%	0.00147	0	RFA1:RFA2:MTW1:NCE4:SGS1:CSE4:C3_01720C_A:C3_04740C_A:TOP2:NUF2:RAD52:TOP1:CTF5:SAR1:C7_01830W_A:CR_02680W_A:CR_09520C_A	30447:7004:722:6325:71479:10520:44774:1990571:6312:51306:706:51301:71963:31110:723:90399:9303:6260:34501:140210:45184:6277:6998:22:6357:7533:7064:43007:43504:36178:32508:7052:34087:724:36244:6265:6301:7059:16567:7076:9267:31573:36170:51276:30448:8298:61641:32212:1900429:709:6268:51382:46785:43392:6974:1905262:6890:10947:6279:3400:730:51417:30491:6281:51653:6333:71459:44818:73:6334:44182:727:280:3…
43486	histone exchange	7 out of 189 genes, 3.7%	22 out of 6473 background genes, 0.3%	0.00178	0	TUP1:HTA3:DOT1:RVB1:ARP4:RVB2:CR_04720C_A	30447:437:722:19222:6325:42766:45461:1903097:30466:60303:51598:6348:77:45827:43486:32006:34729:44783:43044:6357:43618:10914:71280:1900192:2001020:45892:6301:44409:2000217:9267:31573:16584:34728:45014:36170:70911:1903098:98609:725:1198:1900429:51382:45944:6281:70791:492:35065:6334:44182:70481:6366:31452:43982:433:9372:30682:122:43983:44419:34396:43941:97308:6338:71931:60256:36166:43967:80040:43981…
51128	regulation of cellular component organization	29 out of 189 genes, 15.3%	386 out of 6473 background genes, 6.0%	0.00182	0	SIN3:ARP8:SPC19:C1_05630C_A:C1_08110W_A:DAM1:SMT3:CDC54:RFA1:POB3:DAD2:TIF4631:RPT6:C3_02260C_A:HTA3:CTA4:DOT1:TPD3:SWI1:NAM7:C5_04640C_A:SAR1:C6_04120C_A:CYP1:NAP1:CR_04720C_A:DAD3:PIF1:CR_09520C_A	6261:31939:30447:48478:7004:722:19222:6325:42766:8608:45461:30174:45899:31030:1905775:1990571:1903097:51987:71619:6312:7155:43085:6351:30466:31940:6267:6302:60303:51598:70783:71963:31110:1900563:723:2000220:44804:6337:2000815:6348:1903379:6303:6260:77:34501:140210:30437:33260:43486:6457:70550:70786:32006:45184:34729:6998:22:44783:61509:436:43044:6357:43618:43504:36178:1900445:27:61408:32508:7052:…
48519	negative regulation of biological process	41 out of 189 genes, 21.7%	663 out of 6473 background genes, 10.2%	0.00186	0	TUP1:SIN3:HFL1:RSC9:GCR3:SMT3:CDC54:RFA1:DPB4:SPT5:MCM3:GCN1:SGS1:C3_01770C_A:STH1:HTA3:SBP1:DOT1:ISW2:TPD3:C4_04870C_A:EDC3:NUP60:CBF1:TOP2:MSH2:NAM7:C5_04640C_A:RAD52:TOP1:TRA1:CTF5:C6_02430W_A:C6_03380W_A:C6_04120C_A:ASC1:CR_04720C_A:URA2:PIF1:DCP2:CR_08930C_A	7010:6261:31939:30447:437:48478:7004:16239:722:19222:6325:71479:42766:45461:30174:6541:31030:10520:1905775:44774:10674:2001209:1903097:6312:7155:32995:71470:34198:51306:706:30466:6267:6302:1934:60303:51598:51301:72431:70301:1900563:288:723:90399:44804:6337:2000815:6348:1903379:6303:2000059:6260:9303:77:70935:45827:34501:6970:33260:43486:70550:7186:6110:32055:6369:32006:45184:34729:6277:2001125:44…
463	maturation of LSU-rRNA from tricistronic rRNA transcript (SSU-rRNA, 5.8S rRNA, LSU-rRNA)	9 out of 189 genes, 4.8%	41 out of 6473 background genes, 0.6%	0.00186	0	C1_07660W_A:CSI2:C2_04120C_A:MAK16:RRP15:NIP7:NOP8:CR_07750C_A:SSF1	30447:463:27:9267:42273:36170:42255:1902626:465:464:71216:36180:466
6383	transcription by RNA polymerase III	8 out of 189 genes, 4.2%	31 out of 6473 background genes, 0.5%	0.00189	0	C1_05230W_A:RPC53:C4_07060W_A:RPO26:C6_03210C_A:RPC31:CR_02890C_A:CR_05550C_A	27:42797:6383:42493:6366:6384:6360
16584	nucleosome positioning	6 out of 189 genes, 3.2%	15 out of 6473 background genes, 0.2%	0.00216	0	TUP1:ARP9:STH1:ISW2:C5_04640C_A:CR_04720C_A	7010:30447:437:722:19222:42766:45461:1903097:6302:60303:6337:6348:45827:43486:6369:32006:43044:6357:43618:10914:27:71280:1900192:6284:2001020:45892:7059:44409:2000217:9267:16584:45014:36170:60195:98609:1198:1900429:46020:1410:45944:6281:70791:35065:44182:6366:31936:433:9372:31055:30682:51321:122:44419:183:2000219:34396:43941:97308:6338:60256:36166:6368:80040:36171:44114:51983:71216:36180:61587:35…
51383	kinetochore organization	5 out of 189 genes, 2.6%	9 out of 6473 background genes, 0.1%	0.00216	0	CSE4:C3_01770C_A:MIF2:ARP4:CR_10180W_A	6325:60303:2000059:43486:43044:6357:7052:7059:51382:6281:71459:6334:43982:43983:30543:61644:6338:86:43967:43981:6355:16573:70
6268	DNA unwinding involved in DNA replication	5 out of 189 genes, 2.6%	9 out of 6473 background genes, 0.1%	0.00216	0	CDC54:RFA1:RFA2:SGS1:PIF1	30447:48478:7004:722:10520:1905775:6312:706:6267:723:90399:6260:33260:45184:43504:32508:724:6265:16567:1902983:31573:51276:32212:6268:1902975:98781:45911:6974:10947:6279:30491:6281:44818:44182:727:1903469:71932:106112:10833:1902969:31860:32211:733:6270:729:2:44806:6271:7131:6310:1905467:6289:34214:70:45132
31055	chromatin remodeling at centromere	4 out of 189 genes, 2.1%	5 out of 6473 background genes, 0.1%	0.00323	0	SIN3:SFH1:STH1:TOP2	7010:31939:30447:6325:30174:44774:51306:6302:44804:6337:6303:9303:70550:43044:36178:61408:6284:36244:6265:16575:7059:7076:9267:16584:36170:16479:51038:45944:6333:61186:31055:51321:97046:122:6368:61188:6271:117:7131:33262:71216:712:19:36180:61587:90202:31508
280	nuclear division	16 out of 189 genes, 8.5%	143 out of 6473 background genes, 2.2%	0.00328	0	RFA1:RFA2:MTW1:NCE4:SGS1:CSE4:C3_01720C_A:C3_04740C_A:TOP2:NUF2:RAD52:TOP1:CTF5:C7_01830W_A:CR_02680W_A:CR_09520C_A	30447:7004:722:6325:71479:10520:44774:1990571:6312:51306:706:51301:71963:31110:723:90399:9303:6260:34501:140210:45184:6277:22:6357:7533:7064:43007:43504:36178:32508:7052:34087:724:36244:6265:6301:7059:16567:7076:9267:31573:36170:51276:30448:8298:61641:32212:1900429:709:6268:51382:46785:43392:6974:1905262:6890:10947:6279:730:51417:30491:6281:51653:6333:71459:44818:73:6334:44182:727:280:34599:7097:…
44237	cellular metabolic process	114 out of 189 genes, 60.3%	2849 out of 6473 background genes, 44.0%	0.00333	0	TUP1:RPO41:RRS1:SIN3:ARP8:C1_02240W_A:GSC1:RSC2:RPP1A:ARP7:HFL1:C1_04090C_A:ELC1:C1_05230W_A:RSC9:C1_07660W_A:SFH1:GCR3:MSS116:IDH1:C1_09670C_A:SMT3:NEP1:CSI2:CDC54:RSC8:RFA1:DPB4:RSC58:NPL6:RSC4:SPT5:RAD7:C2_02120W_A:POB3:IDH2:C2_04120C_A:MAK16:RFA2:C2_07190C_A:MCM3:TIF4631:RPT6:RRP15:NCE4:SGS1:C2_10700C_A:PMA1:ARP9:UTP20:DBP5:C3_02260C_A:GFA1:ILV2:STH1:HTA3:C3_04370C_A:RPP2B:C3_04740C_A:TEA1:CT…	7010:6261:31939:30447:6002:437:48478:463:55085:7004:9097:722:19222:6325:71479:42254:42766:45461:30174:45899:6553:6541:2001165:10520:1905775:44774:10674:2001209:9082:1903097:71619:6312:7155:71470:51306:6351:706:30466:31940:6267:6302:715:60303:51598:70783:70301:1900563:9060:288:723:90399:2000220:44804:44416:6337:2000815:447:6348:1903379:480:6303:6260:9303:77:70935:45827:6392:6031:6970:6042:30437:33…
44238	primary metabolic process	108 out of 189 genes, 57.1%	2647 out of 6473 background genes, 40.9%	0.00333	0	RPO41:RRS1:SIN3:ARP8:C1_02240W_A:GSC1:RSC2:RPP1A:ARP7:HFL1:C1_04090C_A:ELC1:C1_05230W_A:RSC9:C1_07660W_A:SFH1:GCR3:MSS116:IDH1:C1_09670C_A:SMT3:NEP1:CSI2:CDC54:RSC8:RFA1:DPB4:RSC58:NPL6:RSC4:SPT5:RAD7:C2_02120W_A:IDH2:C2_04120C_A:MAK16:RFA2:C2_07190C_A:MCM3:TIF4631:RPT6:RRP15:NCE4:SGS1:C2_10700C_A:PMA1:ARP9:UTP20:DBP5:C3_02260C_A:GFA1:ILV2:STH1:HTA3:C3_04370C_A:RPP2B:C3_04740C_A:TEA1:CTA4:NOG1:DO…	7010:6261:31939:30447:6002:48478:463:55085:7004:9097:722:19222:6325:71479:42254:42766:45461:30174:45899:6553:6541:2001165:10520:1905775:44774:10674:2001209:9082:1903097:71619:6312:71470:51306:6351:706:30466:31940:6267:6302:715:60303:51598:70783:70301:1900563:288:723:90399:44804:44416:6337:2000815:447:6348:1903379:480:6303:6260:9303:77:70935:6392:6031:6970:6042:30437:33260:43486:6457:6391:70550:61…
470	maturation of LSU-rRNA	9 out of 189 genes, 4.8%	44 out of 6473 background genes, 0.7%	0.0035	0	C1_07660W_A:CSI2:C2_04120C_A:MAK16:RRP15:NIP7:NOP8:CR_07750C_A:SSF1	30447:463:27:9267:42273:36170:42255:1902626:465:464:71216:36180:466
33043	regulation of organelle organization	22 out of 189 genes, 11.6%	254 out of 6473 background genes, 3.9%	0.00371	0	SIN3:ARP8:SPC19:C1_08110W_A:DAM1:SMT3:CDC54:RFA1:DAD2:C3_02260C_A:HTA3:CTA4:DOT1:TPD3:SAR1:C6_04120C_A:CYP1:NAP1:CR_04720C_A:DAD3:PIF1:CR_09520C_A	31939:30447:48478:7004:722:19222:6325:42766:8608:45461:30174:31030:1905775:1990571:1903097:51987:71619:6312:43085:6351:30466:31940:6267:6302:60303:51598:70783:71963:31110:1900563:723:44804:6337:6348:1903379:6303:6260:77:34501:140210:30437:33260:43486:6457:70550:70786:32006:45184:34729:6998:22:44783:61509:43044:6357:43618:43504:1900445:61408:32508:7052:1900560:413:6336:724:6265:16575:6301:33554:16…
10564	regulation of cell cycle process	20 out of 189 genes, 10.6%	216 out of 6473 background genes, 3.3%	0.00382	0	TUP1:SPC19:C1_08110W_A:SFH1:DAM1:SMT3:RFA1:C2_01220W_A:DAD2:GCN1:SGS1:C3_02260C_A:DOT1:TPD3:RAD52:CTF5:C6_04120C_A:ASC1:CYP1:DAD3	30447:437:7004:16239:722:71479:8608:45461:31030:10520:51987:71619:6312:7155:32995:34198:706:6302:1934:51598:51301:72431:1900563:723:90399:6337:6348:1903379:6260:77:45827:34501:30437:43486:6457:7186:45184:34729:6277:2001125:44783:61509:6357:7533:43504:36178:10914:32508:71280:1900192:7052:1900560:2001020:413:34087:45892:724:16575:17148:36244:6265:6301:33554:7059:16567:44409:32786:2000217:9267:31573…
31113	regulation of microtubule polymerization	5 out of 189 genes, 2.6%	10 out of 6473 background genes, 0.2%	0.00422	0	SPC19:DAM1:DAD2:NAP1:DAD3	8608:51987:43085:6337:7052:6336:30448:98841:31116:6334:42274:6607:32968:7117
44260	cellular macromolecule metabolic process	78 out of 189 genes, 41.3%	1708 out of 6473 background genes, 26.4%	0.00429	0	RPO41:SIN3:ARP8:GSC1:RSC2:RPP1A:ARP7:HFL1:C1_04090C_A:ELC1:C1_05230W_A:RSC9:SFH1:GCR3:MSS116:C1_09670C_A:SMT3:NEP1:CDC54:RSC8:RFA1:DPB4:RSC58:NPL6:RSC4:RAD7:C2_02120W_A:POB3:RFA2:C2_07190C_A:MCM3:TIF4631:RPT6:NCE4:SGS1:C2_10700C_A:ARP9:DBP5:C3_02260C_A:GFA1:STH1:HTA3:RPP2B:C3_04740C_A:TEA1:CTA4:DOT1:ISW2:SWI1:RPC53:C4_04870C_A:EDC3:NUP60:CBF1:TOP2:C4_07060W_A:MSH2:NAM7:CTA7:RPO26:RAD52:TOP1:TRA1:…	7010:6261:31939:30447:48478:7004:722:19222:6325:71479:42254:42766:45461:30174:45899:2001165:10520:1905775:44774:10674:1903097:71619:6312:7155:71470:51306:6351:706:30466:31940:6267:6302:715:60303:51598:70783:70301:1900563:288:723:90399:2000220:44804:6337:2000815:447:6348:1903379:480:6303:6260:9303:77:70935:6392:6031:6970:6042:30437:33260:43486:6457:6391:70550:6110:70786:6369:32006:45184:34729:6277…
51253	negative regulation of RNA metabolic process	21 out of 189 genes, 11.1%	238 out of 6473 background genes, 3.7%	0.00466	0	TUP1:SIN3:HFL1:RSC9:DPB4:SPT5:MCM3:STH1:HTA3:DOT1:ISW2:NUP60:CBF1:MSH2:NAM7:C5_04640C_A:TOP1:TRA1:C6_02430W_A:C6_03380W_A:CR_04720C_A	7010:6261:31939:30447:437:7004:722:19222:6325:42766:45461:30174:10674:2001209:1903097:6312:30466:6267:6302:60303:51598:70301:723:44804:6337:2000815:6348:6303:9303:77:70935:45827:43486:70550:6369:32006:34729:44783:43044:6357:43618:10914:27:6913:61408:32508:71280:1900192:6284:2001020:1903138:45892:6265:16575:6301:7059:16567:44409:7076:710:90262:2000217:9267:6298:31573:16584:34728:45014:36170:956:60…
460	maturation of 5.8S rRNA	12 out of 189 genes, 6.3%	85 out of 6473 background genes, 1.3%	0.00518	0	RRS1:C1_07660W_A:NEP1:CSI2:MAK16:RRP15:UTP20:C3_06370C_A:C5_03920C_A:NOP5:ENP1:CR_07750C_A	30447:463:42254:447:480:27:9267:42273:36170:70475:42255:16973:55:465:464:472:42274:71216:36180:466:6364:35690
466	maturation of 5.8S rRNA from tricistronic rRNA transcript (SSU-rRNA, 5.8S rRNA, LSU-rRNA)	12 out of 189 genes, 6.3%	85 out of 6473 background genes, 1.3%	0.00518	0	RRS1:C1_07660W_A:NEP1:CSI2:MAK16:RRP15:UTP20:C3_06370C_A:C5_03920C_A:NOP5:ENP1:CR_07750C_A	30447:463:42254:447:480:27:9267:42273:36170:70475:42255:16973:55:465:464:472:42274:71216:36180:466:6364:35690
71704	organic substance metabolic process	113 out of 189 genes, 59.8%	2841 out of 6473 background genes, 43.9%	0.00564	0	TUP1:RPO41:RRS1:SIN3:ARP8:C1_02240W_A:GSC1:RSC2:RPP1A:ARP7:HFL1:C1_04090C_A:ELC1:C1_05230W_A:RSC9:C1_07660W_A:C1_08110W_A:SFH1:GCR3:MSS116:IDH1:C1_09670C_A:SMT3:NEP1:CSI2:CDC54:RSC8:RFA1:DPB4:RSC58:NPL6:RSC4:C2_01220W_A:SPT5:RAD7:C2_02120W_A:POB3:IDH2:C2_04120C_A:MAK16:RFA2:C2_07190C_A:MCM3:TIF4631:RPT6:RRP15:NCE4:SGS1:C2_10700C_A:PMA1:ARP9:UTP20:DBP5:C3_02260C_A:GFA1:ILV2:STH1:HTA3:C3_04370C_A:R…	7010:6261:31939:30447:6002:437:48478:463:55085:7004:9097:722:19222:6325:71479:42254:42766:45461:30174:45899:6553:6541:2001165:10520:1905775:44774:10674:2001209:9082:1903097:71619:6312:7155:71470:51306:6351:706:30466:31940:6267:6302:715:60303:51598:70783:70301:1900563:288:723:90399:2000220:44804:44416:6337:2000815:447:6348:1903379:480:6303:6260:9303:77:70935:45827:6392:6031:6970:6042:30437:33260:4…
51716	cellular response to stimulus	61 out of 189 genes, 32.3%	1226 out of 6473 background genes, 18.9%	0.00588	0	TUP1:RRS1:SIN3:ARP8:GSC1:RSC2:HFL1:ELC1:RSC9:SFH1:C1_09670C_A:SMT3:CSI2:CDC54:C1_13320C_A:MYO2:RSC8:RFA1:DPB4:SPT5:RAD7:POB3:SNF12:RFA2:MCM3:RPT6:NCE4:GCN1:SGS1:UTP20:GFA1:STH1:SBP1:C3_04740C_A:TEA1:CTA4:NOG1:DOT1:ISW2:SWI1:C4_03290W_A:EDC3:NUP60:TOP2:MSH2:NAM7:RAD52:TRA1:SAR1:C6_02430W_A:ARP4:ASC1:ENP2:ENP1:CR_04720C_A:PIF1:CR_07570W_A:DCP2:ERG13:CR_10180W_A:AHA1	7010:6261:31939:30447:437:48478:7004:16239:722:19222:6325:71479:42766:45461:30174:45899:7107:10520:1905775:44774:10674:2001209:1903097:6312:7155:32995:71470:34198:51306:6351:706:30466:31940:6267:6302:1934:715:60303:51598:70783:72431:70301:71963:1900563:723:90399:2000220:44804:6337:2000815:447:6348:1903379:480:6303:6260:9303:77:36187:45827:6031:6042:33260:43486:6457:36168:70550:7186:1:70786:32055:…
70828	heterochromatin organization	10 out of 189 genes, 5.3%	59 out of 6473 background genes, 0.9%	0.00603	0	SIN3:HFL1:DPB4:MCM3:HTA3:ISW2:NUP60:MSH2:NAM7:TOP1	6261:31939:30447:6325:42766:30174:6312:30466:6267:6302:44804:2000815:6348:6303:9303:43486:70550:6369:43044:6357:27:6913:61408:32508:71280:6265:16575:16567:7076:710:9267:6298:16584:34728:36170:956:60195:51276:30448:8298:1903098:16479:70478:70868:36297:16973:46020:1902975:51038:1410:45944:60188:6333:6334:727:70481:42276:184:6611:7097:61186:51097:34398:122:44419:183:6270:6338:71931:43111:31990:6607:…
32508	DNA duplex unwinding	6 out of 189 genes, 3.2%	18 out of 6473 background genes, 0.3%	0.00744	0	CDC54:RFA1:RFA2:MCM3:SGS1:PIF1	30447:48478:7004:722:10520:1905775:6312:706:30466:6267:723:90399:6348:6260:33260:45184:43504:32508:724:6265:16567:1902983:31573:51276:32212:6268:1902975:98781:45911:6974:10947:6279:30491:6281:44818:44182:727:1903469:71932:106112:51097:10833:1902969:31860:32211:733:6270:729:2:44806:6271:7131:6310:1905467:6289:34214:70:45132
42766	nucleosome mobilization	5 out of 189 genes, 2.6%	11 out of 6473 background genes, 0.2%	0.00757	0	ARP7:DPB4:C2_03900C_A:ARP9:CR_04720C_A	6261:30447:722:19222:42766:1903097:60303:6337:6348:43486:32006:43044:6357:43618:27:16584:70868:45944:6281:35065:42276:6366:6338:6368:80040:51983:6272
6271	DNA strand elongation involved in DNA replication	7 out of 189 genes, 3.7%	27 out of 6473 background genes, 0.4%	0.00822	0	HFL1:CDC54:DPB4:MCM3:TOP2:TOP1:PIF1	6261:30447:48478:722:6325:42766:1905775:44774:51306:30466:6267:723:6348:9303:33260:43044:6357:43504:36178:32508:36244:6265:7076:1902983:9267:36170:51276:30448:70868:6268:1902975:98781:45911:6279:6333:727:42276:1903469:71932:7097:51097:31055:97046:32211:733:44419:183:6270:6368:2:44806:6271:7131:6310:1905467:712:19:34214:6272:90202
44271	cellular nitrogen compound biosynthetic process	48 out of 189 genes, 25.4%	884 out of 6473 background genes, 13.7%	0.0084	0	RPO41:RSC2:RPP1A:ARP7:HFL1:C1_05230W_A:RSC9:SFH1:MSS116:RSC8:RFA1:DPB4:RSC58:NPL6:RSC4:C2_02120W_A:RFA2:C2_07190C_A:TIF4631:PMA1:ARP9:DBP5:C3_02260C_A:STH1:RPP2B:C3_04740C_A:TEA1:CTA4:ISW2:ATP2:RPC53:C4_04870C_A:CBF1:TOP2:C4_07060W_A:CTA7:RPO26:RAD52:TOP1:C6_03210C_A:C6_03380W_A:RPL5:RPC31:CR_02890C_A:CR_04720C_A:CR_05550C_A:URA2:PIF1	7010:6261:30447:55085:7004:722:19222:6325:71479:42766:6541:44774:1903097:71619:6312:51306:6351:31940:6302:60303:70783:70301:723:6337:6348:6303:6260:9303:70935:6392:43486:6391:70786:6369:32006:45184:6277:373:43044:6357:43618:7533:7064:43007:43504:36178:6543:1900445:27:32508:42797:71280:6754:6284:1903138:1731:70914:724:36244:6265:34337:6301:6383:7059:16567:7076:1902983:32786:9267:32000:2181:16584:6…
51726	regulation of cell cycle	22 out of 189 genes, 11.6%	269 out of 6473 background genes, 4.2%	0.00942	0	TUP1:SPC19:C1_08110W_A:SFH1:DAM1:SMT3:RFA1:C2_01220W_A:DAD2:GCN1:SGS1:C3_02260C_A:DOT1:TPD3:TOP2:RAD52:CTF5:C6_04120C_A:ASC1:C7_01270C_A:CYP1:DAD3	30447:437:7004:16239:722:6325:71479:8608:45461:31030:10520:44774:51987:71619:6312:7155:32995:34198:51306:706:6302:1934:51598:51301:72431:1900563:723:90399:6337:6348:1903379:9303:6260:77:45827:34501:30437:43486:6457:7186:45184:34729:6277:2001125:44783:61509:6357:7533:43504:36178:10914:32508:71280:1900192:7052:1900560:2001020:413:34087:45892:724:16575:17148:36244:6265:6301:33554:7059:16567:44409:70…
140014	mitotic nuclear division	12 out of 189 genes, 6.3%	91 out of 6473 background genes, 1.4%	0.01065	0	MTW1:NCE4:SGS1:CSE4:C3_04740C_A:TOP2:NUF2:TOP1:CTF5:C7_01830W_A:CR_02680W_A:CR_09520C_A	30447:7004:722:6325:10520:44774:1990571:51306:706:51301:71963:31110:723:90399:9303:34501:140210:22:6357:7064:43007:36178:32508:7052:34087:724:36244:6265:6301:7059:7076:9267:31573:36170:51276:30448:61641:6268:51382:46785:6974:1905262:10947:51417:51653:6333:71459:44818:73:6334:44182:7097:51315:31055:1902969:31860:51455:97046:30543:44419:183:61644:18:6368:729:34508:90307:6271:7131:712:19:70:110100:4…
43254	regulation of protein-containing complex assembly	12 out of 189 genes, 6.3%	91 out of 6473 background genes, 1.4%	0.01065	0	ARP8:SPC19:DAM1:POB3:DAD2:TIF4631:RPT6:HTA3:SAR1:NAP1:CR_04720C_A:DAD3	6261:30447:722:19222:6325:42766:8608:45899:1903097:51987:6312:43085:30466:6302:60303:6337:6348:43486:32006:6998:43044:6357:43618:7052:6336:43161:9267:16584:42273:34728:36170:51091:30448:1903098:98841:31116:43433:34724:6974:3400:45944:6281:35065:6334:70481:6366:34613:1901195:6888:266:16050:70651:16070:70682:42274:6338:71931:6607:61024:80040:7006:7264:6413:32968:6886:1902280:51983:71216:6289:36180:…
32392	DNA geometric change	7 out of 189 genes, 3.7%	28 out of 6473 background genes, 0.4%	0.01069	0	CDC54:RFA1:RFA2:MCM3:SGS1:RAD52:PIF1	30447:48478:7004:722:71479:10520:1905775:6312:706:30466:6267:723:90399:6348:6260:33260:45184:6277:7533:43504:32508:724:6265:6301:16567:1902983:31573:51276:32212:1900429:709:6268:1902975:98781:45911:43392:6974:10947:6279:730:30491:6281:44818:44182:727:34599:1903469:71932:106112:51097:1990426:10833:1902969:45002:31860:32211:733:44419:6270:36166:729:2:44806:6271:7131:31297:6310:1905467:6289:34214:70…
1902679	negative regulation of RNA biosynthetic process	20 out of 189 genes, 10.6%	232 out of 6473 background genes, 3.6%	0.01129	0	TUP1:SIN3:HFL1:RSC9:DPB4:SPT5:MCM3:STH1:HTA3:DOT1:ISW2:NUP60:CBF1:MSH2:NAM7:C5_04640C_A:TOP1:TRA1:C6_02430W_A:CR_04720C_A	7010:6261:31939:30447:437:722:19222:6325:42766:45461:30174:10674:2001209:1903097:6312:30466:6267:6302:60303:51598:70301:44804:6337:2000815:6348:6303:9303:77:45827:43486:70550:6369:32006:34729:44783:43044:6357:43618:10914:27:6913:61408:32508:71280:1900192:6284:2001020:45892:6265:16575:6301:7059:16567:44409:7076:710:90262:2000217:9267:6298:31573:16584:34728:45014:36170:956:60195:70911:51276:30448:8…
1903507	negative regulation of nucleic acid-templated transcription	20 out of 189 genes, 10.6%	232 out of 6473 background genes, 3.6%	0.01129	0	TUP1:SIN3:HFL1:RSC9:DPB4:SPT5:MCM3:STH1:HTA3:DOT1:ISW2:NUP60:CBF1:MSH2:NAM7:C5_04640C_A:TOP1:TRA1:C6_02430W_A:CR_04720C_A	7010:6261:31939:30447:437:722:19222:6325:42766:45461:30174:10674:2001209:1903097:6312:30466:6267:6302:60303:51598:70301:44804:6337:2000815:6348:6303:9303:77:45827:43486:70550:6369:32006:34729:44783:43044:6357:43618:10914:27:6913:61408:32508:71280:1900192:6284:2001020:45892:6265:16575:6301:7059:16567:44409:7076:710:90262:2000217:9267:6298:31573:16584:34728:45014:36170:956:60195:70911:51276:30448:8…
45892	negative regulation of transcription, DNA-templated	20 out of 189 genes, 10.6%	232 out of 6473 background genes, 3.6%	0.01129	0	TUP1:SIN3:HFL1:RSC9:DPB4:SPT5:MCM3:STH1:HTA3:DOT1:ISW2:NUP60:CBF1:MSH2:NAM7:C5_04640C_A:TOP1:TRA1:C6_02430W_A:CR_04720C_A	7010:6261:31939:30447:437:722:19222:6325:42766:45461:30174:10674:2001209:1903097:6312:30466:6267:6302:60303:51598:70301:44804:6337:2000815:6348:6303:9303:77:45827:43486:70550:6369:32006:34729:44783:43044:6357:43618:10914:27:6913:61408:32508:71280:1900192:6284:2001020:45892:6265:16575:6301:7059:16567:44409:7076:710:90262:2000217:9267:6298:31573:16584:34728:45014:36170:956:60195:70911:51276:30448:8…
50896	response to stimulus	65 out of 189 genes, 34.4%	1366 out of 6473 background genes, 21.1%	0.01163	0	TUP1:RRS1:SIN3:ARP8:GSC1:RSC2:HFL1:ELC1:RSC9:SFH1:GCR3:C1_09670C_A:SMT3:CSI2:CDC54:C1_13320C_A:MYO2:RSC8:RFA1:DPB4:SPT5:RAD7:POB3:SNF12:RFA2:MCM3:RPT6:NCE4:GCN1:SGS1:UTP20:GFA1:STH1:SBP1:C3_04740C_A:TEA1:CTA4:NOG1:DOT1:ISW2:C3_06700C_A:SWI1:FBA1:C4_03290W_A:EDC3:NUP60:TOP2:MSH2:NAM7:RPO26:RAD52:TRA1:SAR1:C6_02430W_A:ARP4:ASC1:ENP2:ENP1:CR_04720C_A:PIF1:CR_07570W_A:DCP2:ERG13:CR_10180W_A:AHA1	7010:6261:31939:30447:437:48478:7004:16239:722:19222:6325:71479:42766:45461:30174:45899:7107:10520:1905775:44774:10674:2001209:1903097:6312:7155:32995:71470:34198:51306:6351:706:30466:31940:6267:6302:1934:715:60303:51598:70783:72431:70301:71963:1900563:9060:723:90399:2000220:44804:44416:6337:2000815:447:6348:1903379:480:6303:6260:9303:77:36187:45827:6031:6970:6042:33260:43486:6457:36168:70550:718…
6366	transcription by RNA polymerase II	15 out of 189 genes, 7.9%	143 out of 6473 background genes, 2.2%	0.01482	0	RSC2:ARP7:RSC9:SFH1:RSC8:RSC58:NPL6:RSC4:ARP9:STH1:TEA1:ISW2:RPO26:TOP1:CR_04720C_A	7010:30447:722:19222:6325:42766:1903097:6302:60303:70783:70301:6337:6348:6303:9303:43486:70786:6369:32006:43044:6357:43618:1900445:27:42797:71280:6284:70914:724:6265:6383:7059:7076:16584:60195:30448:30435:46020:7062:42493:1410:45944:6281:6333:35065:6366:7097:31055:51321:44419:183:6338:6360:6368:80040:6355:6271:33262:51983:71216:19:36180:61587:35690
722	telomere maintenance via recombination	6 out of 189 genes, 3.2%	21 out of 6473 background genes, 0.3%	0.02023	0	RFA1:RFA2:SGS1:RAD52:CR_04720C_A:PIF1	30447:7004:722:19222:42766:71479:10520:1903097:6312:706:60303:723:90399:6348:6260:43486:32006:45184:6277:43044:43618:7533:43504:32508:724:6265:6301:16567:1902983:31573:16584:51276:32212:1900429:709:6268:98781:45911:43392:6974:10947:6279:45944:730:30491:6281:44818:35065:44182:727:6366:34599:1903469:71932:106112:1990426:10833:1902969:45002:31860:32211:733:44419:6338:36166:80040:729:2:44806:7131:312…
45944	positive regulation of transcription by RNA polymerase II	20 out of 189 genes, 10.6%	242 out of 6473 background genes, 3.7%	0.02105	0	TUP1:SIN3:ARP7:C1_04090C_A:C1_13320C_A:SPT5:C2_02120W_A:POB3:SNF12:RPT6:ARP9:C3_02260C_A:CTA4:SWI1:CBF1:C5_04640C_A:TRA1:NAP1:CR_04720C_A:DCP2	6261:31939:30447:437:722:19222:42766:45461:30174:45899:2001165:10674:2001209:1903097:71619:7155:71470:43085:6351:31940:60303:70783:2000220:44804:6337:6348:6303:9303:45827:43486:6391:70550:70786:32006:436:43044:6357:43618:36178:1900445:10914:27:61408:71280:1900192:31087:2001020:6336:45892:36244:16575:43161:7059:1900461:44409:90262:32786:2000217:9267:32000:16584:45014:36170:60195:51091:45943:30448:…
33044	regulation of chromosome organization	12 out of 189 genes, 6.3%	98 out of 6473 background genes, 1.5%	0.02295	0.0001	SIN3:ARP8:SMT3:CDC54:RFA1:HTA3:CTA4:DOT1:TPD3:C6_04120C_A:CR_04720C_A:PIF1	31939:30447:48478:7004:722:19222:6325:42766:45461:30174:31030:1905775:1903097:6312:6351:30466:31940:6267:6302:60303:51598:70783:1900563:723:44804:6348:1903379:6303:6260:77:34501:33260:43486:70550:70786:32006:45184:34729:44783:61509:43044:6357:43618:43504:1900445:61408:32508:1900560:724:6265:16575:6301:33554:16567:1902983:9267:32000:31573:16584:34728:36170:70911:51276:30448:1903098:16479:61429:725…
60188	regulation of protein desumoylation	3 out of 189 genes, 1.6%	3 out of 6473 background genes, 0.0%	0.02301	0.0003	C1_02240W_A:C1_08110W_A:NUP60	30466:6302:6913:6612:6606:51276:8298:6656:6406:16973:10389:60188:6611:51292:34398:46822:31990:6607:973:7088:972
6390	mitochondrial transcription	3 out of 189 genes, 1.6%	3 out of 6473 background genes, 0.0%	0.02301	0.0003	RPO41:MSS116:C2_02120W_A	6392:6391:373:34337:32786:6390:372:45944:154:6269:2:963:1903109
51321	meiotic cell cycle	18 out of 189 genes, 9.5%	205 out of 6473 background genes, 3.2%	0.02464	0.0003	SIN3:GSC1:CDC54:RFA1:RFA2:SGS1:STH1:C3_04740C_A:DOT1:TOP2:MSH2:NUF2:RAD52:TRA1:CYP1:CR_02680W_A:CR_04020C_A:CR_09520C_A	7010:31939:30447:48478:7004:722:6325:71479:30174:10520:1905775:44774:10674:1990571:6312:51306:706:30466:6267:6302:51598:71963:31110:723:90399:44804:6337:6348:6303:9303:6260:77:34501:140210:30437:33260:43486:6457:70550:45184:34729:6277:22:44783:43044:7533:7064:43007:43504:36178:61408:32508:7052:6284:30476:413:724:36244:6265:16575:43161:31671:6301:7059:16567:710:7076:71970:1903087:9267:6298:31573:1…
7010	cytoskeleton organization	17 out of 189 genes, 9.0%	186 out of 6473 background genes, 2.9%	0.02485	0.0003	SPC19:DAM1:MYO2:HSK3:DAD2:MTW1:STH1:TPD3:ASK1:DUO1:SPC34:NUF2:CHC1:MIF2:CR_04020C_A:DAD3:CR_09520C_A	7010:30447:8608:7107:31030:1990571:51987:6302:71963:31110:6337:36187:34501:140210:36168:1:6895:22:30866:61509:43044:1904601:27:7052:6284:43161:7059:6904:1903087:16584:30448:6997:61641:31116:43549:30050:45033:51382:46785:6417:51417:51653:11:30474:73:61572:7097:51315:31055:902:51321:1902441:61573:281:132:34605:30952:1990896:6368:7094:90307:31532:6886:7163:70649:70:9826:7118:61587:48313:32186:110100…
40029	regulation of gene expression, epigenetic	11 out of 189 genes, 5.8%	84 out of 6473 background genes, 1.3%	0.02668	0.0003	SIN3:HFL1:RSC9:DPB4:MCM3:STH1:DOT1:ISW2:C5_04640C_A:C6_02430W_A:CR_04720C_A	7010:6261:31939:30447:722:19222:42766:30174:1903097:30466:6267:6302:60303:51598:70301:44804:6337:6348:6303:9303:77:43486:70550:6369:32006:34729:44783:43044:6357:43618:61408:32508:71280:6284:16575:6301:7059:9267:31573:16584:36170:60195:70911:16479:70868:725:46020:1902975:51038:1410:45944:6281:35065:6334:727:42276:6366:31936:31452:61186:51097:31055:51321:122:183:2000219:6270:6338:6368:80040:61188:6…
32268	regulation of cellular protein metabolic process	20 out of 189 genes, 10.6%	249 out of 6473 background genes, 3.8%	0.03186	0.0003	C1_02240W_A:RPP1A:C1_04090C_A:POR1:C1_08110W_A:SMT3:TIF4631:GCN1:C2_10700C_A:C3_01770C_A:C3_02260C_A:SBP1:RPP2B:TPD3:C4_04870C_A:NUP60:NAM7:ASC1:MAM33:CR_04720C_A	30447:55085:722:16239:19222:42766:45461:2001165:31030:1903097:71619:7155:32995:34198:30466:6302:1934:60303:72431:1900563:9060:723:2000815:6348:1903379:2000059:43486:7186:32055:32006:2001125:61509:43044:43618:36178:27:6913:45454:1900560:6612:1731:36244:17148:33554:7059:16567:32786:9267:2181:16584:6606:42273:36170:956:45943:51276:30448:8298:70478:33962:6656:6406:16973:6446:10389:16925:45860:51382:6…
1901576	organic substance biosynthetic process	64 out of 189 genes, 33.9%	1380 out of 6473 background genes, 21.3%	0.03302	0.0003	TUP1:RPO41:C1_02240W_A:GSC1:RSC2:RPP1A:ARP7:HFL1:C1_05230W_A:RSC9:SFH1:MSS116:C1_09670C_A:SMT3:CDC54:RSC8:RFA1:DPB4:RSC58:NPL6:RSC4:C2_02120W_A:POB3:RFA2:C2_07190C_A:MCM3:TIF4631:SGS1:PMA1:ARP9:DBP5:C3_02260C_A:GFA1:ILV2:STH1:RPP2B:C3_04740C_A:TEA1:CTA4:ISW2:ATP2:SWI1:FBA1:RPC53:C4_04870C_A:CBF1:TOP2:C4_07060W_A:MSH2:CTA7:RPO26:RAD52:TOP1:C6_03210C_A:C6_03380W_A:RPL5:LYS12:RPC31:CR_02890C_A:CR_04…	7010:6261:30447:437:48478:55085:7004:9097:722:19222:6325:71479:42766:45461:45899:6553:6541:10520:1905775:44774:9082:1903097:71619:6312:7155:51306:6351:706:30466:31940:6267:6302:60303:70783:70301:1900563:723:90399:2000220:44416:6337:6348:1903379:6303:6260:9303:70935:45827:6392:6031:6042:33260:43486:6391:70786:6369:32006:45184:6277:373:436:43044:6357:43618:7533:7064:43007:43504:36178:6543:1900445:5…
44249	cellular biosynthetic process	63 out of 189 genes, 33.3%	1355 out of 6473 background genes, 20.9%	0.03636	0.0003	TUP1:RPO41:C1_02240W_A:GSC1:RSC2:RPP1A:ARP7:HFL1:C1_05230W_A:RSC9:SFH1:MSS116:C1_09670C_A:SMT3:CDC54:RSC8:RFA1:DPB4:RSC58:NPL6:RSC4:C2_02120W_A:POB3:RFA2:C2_07190C_A:MCM3:TIF4631:SGS1:PMA1:ARP9:DBP5:C3_02260C_A:GFA1:ILV2:STH1:RPP2B:C3_04740C_A:TEA1:CTA4:ISW2:ATP2:SWI1:RPC53:C4_04870C_A:CBF1:TOP2:C4_07060W_A:MSH2:CTA7:RPO26:RAD52:TOP1:C6_03210C_A:C6_03380W_A:RPL5:LYS12:RPC31:CR_02890C_A:CR_04720C_…	7010:6261:30447:437:48478:55085:7004:9097:722:19222:6325:71479:42766:45461:45899:6553:6541:10520:1905775:44774:9082:1903097:71619:6312:7155:51306:6351:706:30466:31940:6267:6302:60303:70783:70301:1900563:723:90399:2000220:6337:6348:1903379:6303:6260:9303:70935:45827:6392:6031:6042:33260:43486:6391:70786:6369:32006:45184:6277:373:436:43044:6357:43618:7533:7064:43007:43504:36178:6543:1900445:10914:2…
8152	metabolic process	117 out of 189 genes, 61.9%	3077 out of 6473 background genes, 47.5%	0.03698	0.0003	TUP1:RPO41:RRS1:SIN3:ARP8:C1_02240W_A:GSC1:RSC2:RPP1A:ARP7:HFL1:C1_04090C_A:ELC1:C1_05230W_A:RSC9:C1_07660W_A:C1_08110W_A:SFH1:GCR3:MSS116:IDH1:C1_09670C_A:SMT3:NEP1:CSI2:CDC54:RSC8:RFA1:DPB4:RSC58:NPL6:RSC4:C2_01220W_A:SPT5:RAD7:C2_02120W_A:POB3:IDH2:C2_04120C_A:MAK16:RFA2:C2_07190C_A:MCM3:TIF4631:RPT6:RRP15:NCE4:SGS1:C2_10700C_A:PMA1:ARP9:UTP20:DBP5:C3_02260C_A:GFA1:ILV2:STH1:HTA3:C3_04370C_A:R…	7010:6261:31939:30447:6002:437:48478:463:55085:7004:9097:722:19222:6325:71479:42254:42766:45461:30174:45899:6553:6541:2001165:10520:1905775:44774:10674:2001209:9082:1903097:71619:6312:7155:71470:51306:6351:706:30466:31940:6267:6302:715:60303:51598:70783:70301:1900563:9060:288:723:90399:2000220:44804:44416:6337:2000815:447:6348:1903379:480:6303:6260:9303:77:70935:45827:6392:6031:6970:6042:30437:33…
45814	negative regulation of gene expression, epigenetic	10 out of 189 genes, 5.3%	73 out of 6473 background genes, 1.1%	0.04185	0.0003	SIN3:HFL1:RSC9:DPB4:MCM3:STH1:DOT1:ISW2:C6_02430W_A:CR_04720C_A	7010:6261:31939:30447:722:19222:42766:30174:1903097:30466:6267:6302:60303:51598:70301:44804:6337:6348:6303:9303:77:43486:70550:6369:32006:34729:44783:43044:6357:43618:61408:32508:71280:6284:16575:6301:7059:9267:31573:16584:36170:60195:70911:16479:70868:725:46020:1902975:51038:1410:45944:6281:35065:6334:727:42276:6366:31452:61186:51097:31055:51321:122:183:6270:6338:6368:80040:61188:6271:117:51983:…
6342	chromatin silencing	10 out of 189 genes, 5.3%	73 out of 6473 background genes, 1.1%	0.04185	0.0003	SIN3:HFL1:RSC9:DPB4:MCM3:STH1:DOT1:ISW2:C6_02430W_A:CR_04720C_A	7010:6261:31939:30447:722:19222:42766:30174:1903097:30466:6267:6302:60303:51598:70301:44804:6337:6348:6303:9303:77:43486:70550:6369:32006:34729:44783:43044:6357:43618:61408:32508:71280:6284:16575:6301:7059:9267:31573:16584:36170:60195:70911:16479:70868:725:46020:1902975:51038:1410:45944:6281:35065:6334:727:42276:6366:31452:61186:51097:31055:51321:122:183:6270:6338:6368:80040:61188:6271:117:51983:…
22411	cellular component disassembly	12 out of 189 genes, 6.3%	104 out of 6473 background genes, 1.6%	0.0419	0.0003	RSC2:ARP7:RSC9:SFH1:RSC8:RSC58:NPL6:RSC4:ARP9:DBP5:STH1:NAP1	7010:42766:43085:6302:70301:6337:6303:9303:43044:6357:27:6284:6336:70914:724:7059:16584:30448:30435:98841:31116:6406:16973:7062:45944:6334:31055:51321:6415:6409:42274:6338:6607:6368:33262:32968:7117:61587
22618	ribonucleoprotein complex assembly	17 out of 189 genes, 9.0%	194 out of 6473 background genes, 3.0%	0.04276	0.0003	C1_04710C_A:CSI2:SPT5:ARP9:C3_04370C_A:NOG1:C3_06370C_A:C4_04870C_A:SPC34:RVB1:NAM7:NIP7:RPL5:RVB2:ENP2:CR_05550C_A:SSF1	30447:463:42254:42766:8608:2001209:30466:60303:6337:2000815:447:480:43486:43044:6357:27:42797:7052:1731:16567:90262:9267:16584:42273:36170:956:60195:8298:70478:33962:462:2000232:42255:6446:10508:245:45944:492:1902626:465:184:2001208:464:42274:6338:45947:6368:6412:32968:6449:71216:6310:290:54:36180:6364:16072:35690
70507	regulation of microtubule cytoskeleton organization	6 out of 189 genes, 3.2%	24 out of 6473 background genes, 0.4%	0.04663	0.0003	SPC19:DAM1:DAD2:NAP1:DAD3:CR_09520C_A	8608:1990571:51987:43085:71963:31110:6337:140210:22:7052:6336:30448:98841:31116:46785:51417:6334:42274:6607:90307:32968:7117
8298	intracellular mRNA localization	6 out of 189 genes, 3.2%	24 out of 6473 background genes, 0.4%	0.04663	0.0003	SPT5:C3_01720C_A:NUP60:NAM7:SEC27:C6_03380W_A	30447:7004:2001209:30466:6302:723:2000815:70935:27:6913:1903138:16567:90262:9267:36170:956:60195:51276:30448:8298:70478:2000232:16973:10508:245:6890:60188:280:184:6611:2001208:34398:6888:48255:31990:6607:973:32968:6886:6449:71216:6310:36180:972:32511
31334	positive regulation of protein-containing complex assembly	8 out of 189 genes, 4.2%	47 out of 6473 background genes, 0.7%	0.05064	0.0003	SPC19:DAM1:POB3:DAD2:TIF4631:RPT6:NAP1:DAD3	6261:30447:8608:45899:51987:43085:6337:7052:6336:43161:9267:42273:36170:51091:30448:98841:31116:43433:34724:6334:34613:1901195:70651:16070:70682:42274:6338:6607:6413:32968:1902280:71216:6289:36180:7117:34063
51246	regulation of protein metabolic process	20 out of 189 genes, 10.6%	258 out of 6473 background genes, 4.0%	0.0529	0.0003	C1_02240W_A:RPP1A:C1_04090C_A:POR1:C1_08110W_A:SMT3:TIF4631:GCN1:C2_10700C_A:C3_01770C_A:C3_02260C_A:SBP1:RPP2B:TPD3:C4_04870C_A:NUP60:NAM7:ASC1:MAM33:CR_04720C_A	30447:55085:722:16239:19222:42766:45461:2001165:31030:1903097:71619:7155:32995:34198:30466:6302:1934:60303:72431:1900563:9060:723:2000815:6348:1903379:2000059:43486:7186:32055:32006:2001125:61509:43044:43618:36178:27:6913:45454:1900560:6612:1731:36244:17148:33554:7059:16567:32786:9267:2181:16584:6606:42273:36170:956:45943:51276:30448:8298:70478:33962:6656:6406:16973:6446:10389:16925:45860:51382:6…
22414	reproductive process	22 out of 189 genes, 11.6%	302 out of 6473 background genes, 4.7%	0.05698	0.0003	TUP1:SIN3:GSC1:CDC54:MYO2:RFA1:RFA2:SGS1:STH1:C3_04740C_A:DOT1:TOP2:MSH2:NUF2:RAD52:TRA1:ASC1:CYP1:NAP1:CR_02680W_A:CR_04020C_A:CR_09520C_A	7010:31939:30447:437:48478:7004:722:6325:71479:45461:30174:7107:10520:1905775:44774:10674:1990571:6312:7155:32995:43085:51306:706:30466:6267:6302:1934:51598:71963:31110:723:90399:44804:6337:6348:6303:9303:6260:77:36187:45827:34501:140210:30437:33260:43486:6457:36168:70550:7186:1:45184:34729:6277:2001125:22:44783:43044:6357:7533:7064:43007:43504:36178:1904601:10914:61408:32508:71280:1900192:7052:6…
71826	ribonucleoprotein complex subunit organization	17 out of 189 genes, 9.0%	199 out of 6473 background genes, 3.1%	0.05906	0.0003	C1_04710C_A:CSI2:SPT5:ARP9:C3_04370C_A:NOG1:C3_06370C_A:C4_04870C_A:SPC34:RVB1:NAM7:NIP7:RPL5:RVB2:ENP2:CR_05550C_A:SSF1	30447:463:42254:42766:8608:2001209:30466:60303:6337:2000815:447:480:43486:43044:6357:27:42797:7052:1731:16567:90262:9267:16584:42273:36170:956:60195:8298:70478:33962:462:2000232:42255:6446:10508:245:45944:492:1902626:465:184:2001208:464:42274:6338:45947:6368:6412:32968:6449:71216:6310:290:54:36180:6364:16072:35690
42255	ribosome assembly	13 out of 189 genes, 6.9%	125 out of 6473 background genes, 1.9%	0.06073	0.0003	RRS1:C1_04710C_A:CSI2:ARP9:C3_04370C_A:C3_06370C_A:SPC34:NAM7:NIP7:RPL5:ENP2:CR_05550C_A:SSF1	30447:463:42254:42766:8608:30466:6337:2000815:447:480:43044:6357:27:42797:7052:16567:9267:16584:42273:36170:956:8298:70478:462:42255:45944:55:1902626:465:184:464:42274:6368:6412:6449:71216:6310:36180:16072:35690
60303	regulation of nucleosome density	5 out of 189 genes, 2.6%	16 out of 6473 background genes, 0.2%	0.06352	0.0003	ARP8:RVB1:ARP4:RVB2:CR_04720C_A	722:19222:6325:42766:1903097:6312:6302:60303:6348:43486:32006:43044:6357:43618:16584:51382:6974:45944:6281:492:35065:6366:43982:43983:6338:71931:43967:80040:43981:6355:16573:51983:6364:35690
9058	biosynthetic process	64 out of 189 genes, 33.9%	1409 out of 6473 background genes, 21.8%	0.06431	0.0004	TUP1:RPO41:C1_02240W_A:GSC1:RSC2:RPP1A:ARP7:HFL1:C1_05230W_A:RSC9:SFH1:MSS116:C1_09670C_A:SMT3:CDC54:RSC8:RFA1:DPB4:RSC58:NPL6:RSC4:C2_02120W_A:POB3:RFA2:C2_07190C_A:MCM3:TIF4631:SGS1:PMA1:ARP9:DBP5:C3_02260C_A:GFA1:ILV2:STH1:RPP2B:C3_04740C_A:TEA1:CTA4:ISW2:ATP2:SWI1:FBA1:RPC53:C4_04870C_A:CBF1:TOP2:C4_07060W_A:MSH2:CTA7:RPO26:RAD52:TOP1:C6_03210C_A:C6_03380W_A:RPL5:LYS12:RPC31:CR_02890C_A:CR_04…	7010:6261:30447:437:48478:55085:7004:9097:722:19222:6325:71479:42766:45461:45899:6553:6541:10520:1905775:44774:9082:1903097:71619:6312:7155:51306:6351:706:30466:31940:6267:6302:60303:70783:70301:1900563:723:90399:2000220:44416:6337:6348:1903379:6303:6260:9303:70935:45827:6392:6031:6042:33260:43486:6391:70786:6369:32006:45184:6277:373:436:43044:6357:43618:7533:7064:43007:43504:36178:6543:1900445:5…
725	recombinational repair	9 out of 189 genes, 4.8%	63 out of 6473 background genes, 1.0%	0.07252	0.0004	RSC2:CDC54:RFA1:RFA2:MCM3:SGS1:DOT1:RAD52:PIF1	30447:48478:7004:722:71479:10520:1905775:6312:706:30466:6267:51598:723:90399:6337:6348:6303:6260:77:33260:43486:45184:34729:6277:44783:43044:7533:43504:32508:70914:724:6265:6301:7059:16567:1902983:31573:70911:51276:30435:725:32212:1900429:709:6268:7062:1902975:98781:45911:43392:6974:10947:6279:730:30491:6281:44818:6334:44182:727:34599:1903469:71932:106112:31452:51097:1990426:10833:1902969:45002:3…
34502	protein localization to chromosome	7 out of 189 genes, 3.7%	37 out of 6473 background genes, 0.6%	0.07444	0.0004	MTW1:CSE4:C3_01770C_A:CTF5:C6_04120C_A:CR_02680W_A:CR_09520C_A	1990571:51301:71963:31110:2000059:34501:140210:22:7052:34087:7059:61641:31134:51382:46785:1905262:51417:51653:71459:6334:51315:51455:30543:61644:86:7094:34508:90307:70
44087	regulation of cellular component biogenesis	16 out of 189 genes, 8.5%	184 out of 6473 background genes, 2.8%	0.0791	0.0004	SIN3:ARP8:SPC19:DAM1:POB3:DAD2:TIF4631:RPT6:HTA3:DOT1:TPD3:SAR1:ASC1:NAP1:CR_04720C_A:DAD3	6261:31939:30447:722:19222:6325:42766:8608:30174:45899:31030:1903097:51987:6312:7155:32995:43085:30466:6302:1934:60303:51598:44804:6337:6348:6303:77:43486:70550:7186:32006:34729:6998:2001125:44783:61509:43044:6357:43618:36178:61408:7052:6336:17148:36244:16575:43161:6301:9267:31573:16584:42273:34728:36170:51091:70911:30448:1903098:16479:725:98841:31116:10389:43433:6417:34724:1902660:6974:51038:340…
10608	posttranscriptional regulation of gene expression	12 out of 189 genes, 6.3%	111 out of 6473 background genes, 1.7%	0.07997	0.0004	C1_04090C_A:TIF4631:GCN1:C2_10700C_A:C3_02260C_A:SBP1:TPD3:C4_04870C_A:NAM7:C6_03380W_A:ASC1:MAM33	30447:7004:16239:2001165:31030:71619:7155:32995:34198:30466:1934:72431:9060:723:2000815:70935:7186:32055:2001125:61509:36178:27:1903138:1731:36244:17148:16567:32786:9267:42273:36170:956:45943:8298:70478:33962:6446:10389:6417:1902660:45944:61157:184:70131:1904262:747:1901195:1904789:18105:48255:8104:16070:45903:1403:70816:6448:44419:31124:10629:31954:6468:45947:30952:7094:80135:1990625:6413:190228…
60249	anatomical structure homeostasis	9 out of 189 genes, 4.8%	64 out of 6473 background genes, 1.0%	0.08228	0.0004	SMT3:RFA1:RFA2:SGS1:C3_04740C_A:RAD52:C6_03380W_A:CR_04720C_A:PIF1	30447:7004:722:19222:42766:71479:45461:10520:1903097:6312:706:60303:1900563:723:90399:6348:1903379:6260:70935:43486:32006:45184:6277:43044:43618:7533:7064:43007:43504:32508:1900560:1903138:724:6265:6301:33554:16567:1902983:31573:16584:51276:30448:8298:32212:1900429:709:6268:98781:16925:45911:43392:6974:10947:6279:45944:36182:730:30491:6281:44818:51573:35065:44182:727:6366:71441:34599:1903469:7193…
723	telomere maintenance	9 out of 189 genes, 4.8%	64 out of 6473 background genes, 1.0%	0.08228	0.0004	SMT3:RFA1:RFA2:SGS1:C3_04740C_A:RAD52:C6_03380W_A:CR_04720C_A:PIF1	30447:7004:722:19222:42766:71479:45461:10520:1903097:6312:706:60303:1900563:723:90399:6348:1903379:6260:70935:43486:32006:45184:6277:43044:43618:7533:7064:43007:43504:32508:1900560:1903138:724:6265:6301:33554:16567:1902983:31573:16584:51276:30448:8298:32212:1900429:709:6268:98781:16925:45911:43392:6974:10947:6279:45944:36182:730:30491:6281:44818:51573:35065:44182:727:6366:71441:34599:1903469:7193…
72765	centromere localization	3 out of 189 genes, 1.6%	4 out of 6473 background genes, 0.1%	0.09007	0.0006	C2_01730W_A:NUF2:CR_09520C_A	1990571:71963:31110:140210:22:7052:7059:98653:46785:51417:73:51315:90307:110100
98653	centromere clustering	3 out of 189 genes, 1.6%	4 out of 6473 background genes, 0.1%	0.09007	0.0006	C2_01730W_A:NUF2:CR_09520C_A	1990571:71963:31110:140210:22:7052:7059:98653:46785:51417:73:51315:90307:110100
16458	gene silencing	10 out of 189 genes, 5.3%	80 out of 6473 background genes, 1.2%	0.09289	0.0006	SIN3:HFL1:RSC9:DPB4:MCM3:STH1:DOT1:ISW2:C6_02430W_A:CR_04720C_A	7010:6261:31939:30447:722:19222:42766:30174:1903097:30466:6267:6302:60303:51598:70301:44804:6337:6348:6303:9303:77:43486:70550:6369:32006:34729:44783:43044:6357:43618:61408:32508:71280:6284:16575:6301:7059:9267:31573:16584:36170:60195:70911:16479:70868:725:46020:1902975:51038:1410:45944:6281:35065:6334:727:42276:6366:31452:61186:51097:31055:51321:122:183:6270:6338:6368:80040:61188:6271:117:51983:…
32200	telomere organization	9 out of 189 genes, 4.8%	65 out of 6473 background genes, 1.0%	0.09314	0.0006	SMT3:RFA1:RFA2:SGS1:C3_04740C_A:RAD52:C6_03380W_A:CR_04720C_A:PIF1	30447:7004:722:19222:42766:71479:45461:10520:1903097:6312:706:60303:1900563:723:90399:6348:1903379:6260:70935:43486:32006:45184:6277:43044:43618:7533:7064:43007:43504:32508:1900560:1903138:724:6265:6301:33554:16567:1902983:31573:16584:51276:30448:8298:32212:1900429:709:6268:98781:16925:45911:43392:6974:10947:6279:45944:36182:730:30491:6281:44818:51573:35065:44182:727:6366:71441:34599:1903469:7193…
