# Supplementary material for: Leveraging machine learning essentiality predictions and chemogenomic interactions to identify antifungal targets
Source: Nat Commun. 2021 Nov 11;12:6497. doi: 10.1038/s41467-021-26850-3 (PMC8586148; doi:10.1038/s41467-021-26850-3)
Supplement: Supplementary file 11 — Source Data [file 41467_2021_26850_MOESM11_ESM.xlsx]

## Sheet: Figure 1b
Figure 1b: Precision-recall curve of our random forest model
Feature Name	GRACE (1: E; -1 NE)	RF prediction score
C2_00810C_A	-1	0
C4_04650W_A	-1	0.353636
C1_01260C_A	-1	0.458264
C3_05770C_A	-1	0.618155
C2_01920C_A	-1	0.0109323
C1_02920W_A	-1	0.0217766
C1_00210C_A	-1	0.0309323
CR_09560C_A	-1	0
C3_07620C_A	-1	0
CR_10620C_A	-1	0.572732
CR_04570C_A	-1	0.103331
C2_00740C_A	-1	0.02
C2_02700C_A	-1	0
C1_00500C_A	-1	0.0584323
CR_03930C_A	1	0.506942
C3_06970W_A	-1	0.284809
C1_11000C_A	-1	0.475821
C7_01660C_A	-1	0.00133929
C1_01670C_A	1	0.382592
C3_04200W_A	-1	0
C3_04440C_A	-1	0.01
C4_02060C_A	1	0.2739
C2_02500W_A	1	0.365665
C1_12410C_A	-1	0.05
CR_09290W_A	-1	0
C1_08660C_A	1	0.498781
C3_00880W_A	1	0.463066
C1_12970C_A	-1	0.408971
C4_01220C_A	-1	0.01
CR_00230W_A	-1	0.44745
C4_05340W_A	1	0.192089
C2_07560W_A	-1	0.251515
C5_04370C_A	-1	0.03
C3_06750W_A	-1	0.498304
C1_03300C_A	1	0.67203
C4_02190C_A	-1	0
C3_06600C_A	-1	0.0106667
C4_05350W_A	-1	0
C1_01470W_A	-1	0.749353
C4_07140W_A	-1	0.0236645
C2_09640W_A	-1	0.659752
C2_05690C_A	1	0.544751
C6_00820W_A	-1	0.152391
C1_10150W_A	-1	0
C1_09090C_A	-1	0.0109323
C1_06270W_A	-1	0
C1_03180W_A	-1	0.0919414
CR_01280C_A	-1	0.0903704
C3_07410C_A	1	0.803106
C4_03830W_A	-1	0.030625
C2_01030W_A	1	0.484444
C6_02060W_A	-1	0.00166446
C7_02840C_A	-1	0.0784323
CR_03920C_A	-1	0
C3_02180C_A	-1	0.555641
CR_02520W_A	1	0.718785
CR_03460W_A	-1	0.604838
C5_05040W_A	-1	0.283619
C1_14410W_A	-1	0.314667
C4_00440C_A	-1	0
C6_00370C_A	1	0.878356
C1_01100W_A	-1	0.030625
C5_02840C_A	-1	0.000625
C3_05600W_A	-1	0
C6_02410W_A	-1	0.00105263
CR_01320C_A	-1	0
C1_12860C_A	-1	0
C4_05840W_A	-1	0
C1_13140C_A	-1	0.0717657
C3_02940C_A	-1	0.104428
C1_05020C_A	-1	0
C1_08680C_A	-1	0.0898378
CR_06180W_A	-1	0.648618
C2_07410W_A	-1	0
C1_11170W_A	1	0.607104
C2_05100C_A	1	0.605
C1_02880C_A	1	0.355836
C4_06500W_A	1	0.647208
C5_01690C_A	1	0.806984
CR_01760C_A	1	0.917243
C2_00100C_A	-1	0.0520435
CR_02460W_A	-1	0
C7_04190C_A	1	0.46235
C1_06710W_A	-1	0.461971
C3_00760W_A	-1	0.0822785
CR_02540W_A	-1	0.189091
CR_07200W_A	-1	0.01
CR_09220C_A	-1	0
CR_03100W_A	-1	0.51299
C7_04280C_A	-1	0.030099
C3_02700W_A	1	0.569667
CR_09420C_A	-1	0
C3_03990C_A	-1	0
C1_02970W_A	-1	0.0109323
C2_04200W_A	1	0.398157
C7_03070C_A	-1	0.448221
C7_03720C_A	1	0.043469
CR_10820W_A	1	0.335016
C1_01320W_A	-1	0.383575
C4_02070W_A	-1	0
C2_06320W_A	-1	0
C2_02270C_A	1	0.440553
C7_01430C_A	-1	0.05
C4_02210W_A	-1	0
C1_05060W_A	-1	0.40673
C4_03040W_A	1	0.673103
C6_00630W_A	-1	0.153485
C6_00530C_A	1	0.275628
CR_01190C_A	-1	0.419516
C2_00260C_A	-1	0.0733311
C4_04120C_A	1	0.568198
C5_05120W_A	1	0.722499
C1_07410C_A	-1	0.702951
CR_05300C_A	-1	0
C3_03010C_A	-1	0.0142657
CR_07710W_A	1	0.343534
C2_00390C_A	-1	0.013718
C2_05740W_A	-1	0.01
C3_06040W_A	-1	0.03
C6_02470W_A	-1	0.500743
C3_06200C_A	-1	0.511021
CR_00870C_A	-1	0.01
C4_05550C_A	-1	0.0840348
C5_04990W_A	-1	0.346098
C4_04830W_A	-1	0.318555
C2_07400C_A	-1	0.00176568
C5_00200C_A	1	0.548577
C4_04590W_A	-1	0.0117657
CR_05130C_A	-1	0
C4_00400W_A	-1	0.00105263
C5_04950C_A	-1	0.000932343
C4_01490W_A	1	0.85468
CR_06840W_A	1	0.665471
C7_01630W_A	-1	0
C4_06590W_A	-1	0
C1_08120W_A	-1	0.04
C2_06120C_A	1	0.207704
C4_03840C_A	1	0.308977
C5_05310W_A	1	0.16
C2_08500W_A	-1	0.63736
C5_01320W_A	-1	0.453065
C1_08070W_A	-1	0.02
C4_06870W_A	1	0.494039
C2_02810C_A	-1	0.327635
C3_04650W_A	-1	0
C5_01940W_A	1	0.437408
C1_14150C_A	1	0.586971
C3_02140C_A	-1	0
C1_08360C_A	1	0.73248
C1_05050C_A	-1	0.034548
CR_01750C_A	1	0.654667
C1_11660W_A	-1	0.0417657
C7_03120W_A	-1	0.480311
C2_05320W_A	-1	0.413951
CR_05020W_A	-1	0.01
C4_02000C_A	-1	0.020625
CR_03110W_A	-1	0.296786
CR_01040C_A	-1	0.600447
C1_10120C_A	1	0.591664
C5_05390C_A	-1	0.00176568
C5_02170C_A	1	0.854333
C7_01040C_A	-1	0
C3_06050C_A	-1	0.0679694
C4_02120W_A	-1	0.0522785
CR_09380W_A	1	0.664106
C1_02000W_A	-1	0.000932343
C1_09230C_A	-1	0.00111111
C4_05230C_A	-1	0.36475
CR_04350C_A	-1	0
C4_02800W_A	-1	0.630051
C1_10800C_A	-1	0.0116645
C7_01840W_A	-1	0.064006
C3_04490W_A	-1	0
C6_00830C_A	-1	0.03
C1_02590C_A	-1	0.0823907
C2_00340C_A	-1	0.0515573
CR_02060W_A	-1	0
C1_11530C_A	-1	0.01
C4_02870C_A	-1	0.354786
C6_02380W_A	-1	0.485922
C2_10240W_A	-1	0.0805128
C1_12820C_A	1	0.611347
C7_00630C_A	-1	0
C3_06210C_A	-1	0
C3_06920W_A	-1	0.02
C2_03990W_A	1	0.743915
C4_06210C_A	1	0.761825
CR_02710W_A	1	0.690704
C2_02550C_A	-1	0
CR_08910C_A	1	0.733673
CR_03090C_A	-1	0.31
CR_06150C_A	1	0.857095
C3_04610W_A	-1	0.000625
C3_03030C_A	-1	0.0406118
C4_04520W_A	-1	0.148037
CR_00210W_A	-1	0.0743182
C4_06670W_A	-1	0
CR_00820C_A	-1	0.0876557
C2_02380W_A	-1	0.488008
C3_03840C_A	1	0.5208
C1_06860W_A	-1	0
C1_09400C_A	-1	0
C2_01120W_A	1	0.413624
C6_00100C_A	-1	0.090099
CR_00150C_A	-1	0.01
C5_04340W_A	-1	0.00953483
C4_06540W_A	-1	0.0109323
C6_00750C_A	-1	0.751327
CR_05980W_A	-1	0
C4_06890W_A	-1	0
C6_04030W_A	-1	0.290261
C4_02410C_A	-1	0.131766
C4_03190W_A	-1	0.02
CR_09210W_A	-1	0.01
C5_01410C_A	-1	0.010625
C2_01170C_A	-1	0.01
C4_03380C_A	-1	0.01
C2_04350C_A	-1	0.120513
C4_01760W_A	-1	0.0811516
C3_04570C_A	-1	0.01
C2_06530W_A	-1	0.215068
C1_08980C_A	1	0.388735
C6_02230W_A	1	0.547904
C4_06480C_A	-1	0.0209323
C2_07840W_A	-1	0.01
C5_01930W_A	1	0.423604
CR_08720W_A	-1	0
C3_04640W_A	-1	0
C4_01100C_A	-1	0.0129562
C2_04270W_A	-1	0.572816
C1_09640W_A	1	0.463413
CR_09350C_A	-1	0.01
CR_02170W_A	-1	0.0644978
C5_03390C_A	-1	0.0451489
C2_01400C_A	-1	0
C3_03150W_A	-1	0.040625
CR_02690W_A	-1	0.0614286
C6_03170C_A	-1	0.02
C1_11370C_A	-1	0.110667
C2_03270W_A	1	0.806178
CR_04930W_A	-1	0
C7_03020C_A	-1	0
C4_05820W_A	1	0.566303
C7_00580C_A	-1	0.01
C7_04160W_A	-1	0
C3_01880W_A	-1	0
C5_02260C_A	-1	0.0533333
C4_02490W_A	-1	0
C5_01210W_A	-1	0.530284
C5_02030W_A	1	0.74475
CR_07130C_A	-1	0.01
C4_04180C_A	-1	0.269583
C4_06790W_A	1	0.431326
C2_05700W_A	-1	0.00843234
C1_03410W_A	-1	0.03
C2_08480W_A	-1	0.133704
C4_00470C_A	-1	0.01
C1_06850W_A	-1	0.0961946
CR_01780W_A	-1	0.0503704
C4_01010C_A	-1	9.90099e-05
CR_01350C_A	1	0.427764
C1_04340C_A	-1	0
C1_11700C_A	-1	0.02
C5_03150W_A	-1	0.00105263
C2_03480C_A	-1	0
C2_03090C_A	-1	0.467585
C2_04120C_A	-1	0.0940884
C1_03240W_A	-1	0.0409323
C5_04840C_A	-1	0.313485
C3_00980W_A	-1	0
C6_02610C_A	-1	0.682094
C4_02780W_A	1	0.847138
CR_06470W_A	-1	0
CR_10230W_A	-1	0.00105263
C1_05230W_A	-1	0.665025
C4_00340W_A	-1	0.047599
C2_07090C_A	-1	0.01
CR_00300W_A	-1	0
C5_03380W_A	-1	0.104464
C1_05420W_A	-1	0.452767
C1_11750W_A	-1	0
C1_11030W_A	-1	0.310995
C1_09210C_A	-1	0
CR_07160C_A	-1	0
C1_12520W_A	-1	0.242179
C6_02800W_A	-1	0.00061183
C7_04180W_A	-1	0
C2_00640W_A	-1	0.02
C2_08790W_A	-1	0
C6_03230W_A	-1	0.02
C1_04280C_A	-1	0.23691
C3_01570W_A	-1	0.01
C1_13580W_A	1	0.722039
C3_00650W_A	-1	0.01
C6_04040C_A	-1	0.017136
CR_04110W_A	1	0.265109
C4_00240C_A	1	0.525502
C3_05870C_A	-1	0.00133929
C3_01510W_A	-1	0
C4_00940W_A	-1	0.0309323
CR_02860W_A	1	0.666579
C1_12930C_A	-1	0
C2_04180C_A	-1	0.06
C1_12120W_A	-1	0.02
C1_02780W_A	-1	0.0973907
C4_03540C_A	-1	0
CR_09920W_A	-1	0.0111111
C7_04210C_A	-1	0.0542657
C1_10200C_A	-1	0.0214815
C2_04530W_A	-1	0.387506
C2_03940C_A	-1	0
C1_10320W_A	-1	0.115287
C5_03830C_A	1	0.306753
CR_03200C_A	1	0.565729
C2_06000W_A	1	0.321578
C1_02010C_A	-1	0.01
C1_04970W_A	-1	0.121339
C1_05460W_A	1	0.44651
CR_01810C_A	-1	0
C6_01150W_A	-1	0.620936
C2_10480W_A	-1	0.0467657
C1_00110W_A	1	0.579285
CR_04760C_A	-1	0
C5_01960C_A	-1	0.146302
C5_00040C_A	1	0.566104
C2_07470W_A	1	0.500055
C2_01660C_A	-1	0.03
C3_06500W_A	1	0.819406
C3_03260W_A	1	0.495887
C2_04940C_A	-1	0.02
C5_05320C_A	1	0.070099
C3_01690W_A	-1	0
C1_13910C_A	-1	0.01
C1_02480W_A	-1	0.816625
C5_00480C_A	-1	0.701693
C4_06160W_A	-1	0.117143
CR_04140W_A	1	0.59836
C2_03690C_A	-1	0.01
C7_00210C_A	-1	0.4735
C1_05220C_A	-1	0
C6_01850W_A	-1	0.233583
C2_02590W_A	-1	0.394442
C1_11310C_A	-1	0
C4_00210W_A	-1	0
C3_06290W_A	-1	0.0107143
C2_08130W_A	-1	0
CR_10350C_A	-1	0.170099
C1_11650W_A	-1	0.250099
C4_06040W_A	-1	0.01
C3_06020W_A	-1	0.0242309
C1_08640W_A	-1	0.01
C7_00100W_A	-1	0.01
C2_08560W_A	1	0.504993
C1_06060C_A	-1	0.123814
C6_03150C_A	-1	0
C4_02710C_A	-1	0.54126
C2_06310C_A	1	0.773795
C2_06210C_A	-1	0.0753847
C1_12960C_A	-1	0.0113393
C7_02030W_A	1	0.706726
CR_00460C_A	1	0.751293
CR_03230W_A	-1	0.01
C2_01820C_A	1	0.53531
C7_00800C_A	-1	0.385465
C5_00620W_A	-1	0.132
C2_00930C_A	-1	0.08
C1_04770C_A	-1	0.0922895
CR_00170W_A	-1	0
C1_08500C_A	1	0.648226
C1_11890W_A	-1	0.01
C1_08030W_A	-1	0.193944
C3_06440W_A	-1	0.492877
CR_01770C_A	-1	0.00111111
C3_07950C_A	1	0.387271
C3_01310W_A	-1	0
C1_07700C_A	-1	0.268907
C6_03720W_A	1	0.756497
C1_11440C_A	-1	0.01
C1_09140C_A	-1	0.02
CR_02990C_A	1	0.36732
C1_11210C_A	-1	0.02
C2_04930C_A	-1	0.420595
C4_03120C_A	-1	0
C4_00380W_A	-1	0.0306118
C3_04720C_A	-1	0
CR_09930W_A	-1	0.03
C4_05170C_A	1	0.257275
CR_09390C_A	-1	0
C5_00190C_A	1	0.793578
C1_14120C_A	-1	0.02
C7_02680W_A	1	0.647396
C2_10720C_A	-1	0.0236645
C7_02970W_A	-1	0.020625
C1_09510W_A	1	0.762634
C1_07660W_A	-1	0.470658
C6_01710C_A	-1	0.290625
C1_01400C_A	-1	0.01
C6_03730C_A	-1	0.373681
CR_05010W_A	-1	0
C5_04920C_A	-1	0.020625
C2_00550W_A	-1	0.02
C5_05130C_A	-1	0.538476
C1_12770W_A	1	0.834828
C5_03140C_A	-1	0.575667
C1_03520W_A	1	0.707554
C2_03750W_A	-1	0.020099
C1_04100C_A	-1	0.464162
C1_10670C_A	1	0.738143
C2_02600C_A	-1	0.01
CR_07750C_A	1	0.691661
C2_10740C_A	1	0.328779
C3_01480C_A	-1	0.555333
C4_01680W_A	1	0.43676
C6_03350C_A	1	0.509956
C3_06030W_A	1	0.824592
C2_08290C_A	-1	0.160099
C2_02880C_A	-1	0.0630128
C1_14310W_A	-1	0.00061183
CR_09180W_A	-1	0.132857
CR_06120W_A	1	0.744913
CR_02070C_A	-1	0
CR_04520W_A	1	0.487006
CR_10770W_A	-1	0
C6_02040W_A	-1	0.0328768
C4_00370W_A	-1	0.01
C1_00630W_A	-1	0
CR_03050C_A	-1	0.02
CR_08630W_A	1	0.424114
C3_04300C_A	1	0.536109
C2_02890W_A	-1	0.02
C4_06060W_A	-1	0.0113393
C3_01070C_A	-1	0.347083
C3_07550C_A	-1	0.118929
CR_09760W_A	-1	0.418236
C5_00060C_A	-1	0.418255
C2_08930W_A	1	0.534514
CR_05530C_A	-1	0.001
CR_07030C_A	-1	0.422825
C2_08010W_A	-1	0.0213393
C4_02990C_A	-1	0.01
C6_04210C_A	-1	0.29
C1_13670W_A	-1	0.061
C6_02320C_A	1	0.47684
C1_04640W_A	-1	0
C1_10880W_A	1	0.712687
C2_05460W_A	1	0.739165
C5_02690W_A	-1	0.00211111
C1_00130C_A	-1	0.0110526
C6_00210W_A	-1	0
C3_01620W_A	-1	0
C2_01690W_A	-1	0.155099
C7_00390W_A	1	0.765715
C4_02640C_A	1	0.394925
CR_10430C_A	-1	0.324305
C3_02280C_A	1	0.771822
CR_03610C_A	-1	0.0858512
C3_01150C_A	-1	0.0103704
C4_02880C_A	-1	0.445286
C2_06480W_A	-1	0.231615
CR_03710C_A	-1	0.02
CR_06050W_A	1	0.585397
C2_05940C_A	-1	0.0814286
CR_07870W_A	-1	0.01
C6_01910W_A	-1	0.34308
C1_07950C_A	-1	0.432656
C4_05190C_A	-1	0.01

## Sheet: Figure 1c
Figure 1c: Permutation feature importance of our random forest model
Gene expression level	Gene expression variance	Co-expression degree	Codon adaptation index	Sequence variation	Synthetic sick/lethal paralogs in S. cer	Ortholog essentiality in S. cer	Length	Hits	Reads	Freedom index	Neighborhood index	Upstream hits 100
0.0300817	0.0193382	0.0210572	0.0184787	0.0189085	0.00558659	0.0691878	0.0339493	0.0137516	0.018049	0.0292222	0.0717662	0.0318006
0.0416846	0.0257843	0.0214869	0.018049	0.0206274	0.00257843	0.070477	0.0365277	0.0128921	0.0154706	0.0266437	0.0752041	0.0348088
0.0365277	0.0275032	0.026214	0.0193382	0.0236356	0.00386764	0.0773528	0.0292222	0.0167598	0.0189085	0.0249248	0.0764933	0.0352385
0.0386764	0.0223464	0.0219166	0.0197679	0.0189085	0.00429738	0.0709067	0.036098	0.0159003	0.0120327	0.0296519	0.0700473	0.0300817
0.034379	0.0244951	0.0184787	0.0210572	0.018049	0.00601633	0.0709067	0.0335196	0.0116029	0.0133219	0.0236356	0.0683283	0.0339493
0.0382467	0.0240653	0.0210572	0.0159003	0.0210572	0.00644607	0.0709067	0.034379	0.0111732	0.0120327	0.027933	0.0842286	0.034379
0.0421143	0.0244951	0.0201977	0.0197679	0.0193382	0.00171895	0.0661796	0.0339493	0.0107434	0.0150408	0.0257843	0.0734852	0.0318006
0.0365277	0.0249248	0.0240653	0.0240653	0.0197679	0.00601633	0.0691878	0.0326601	0.0150408	0.0133219	0.0253545	0.0752041	0.0313709
0.0348088	0.0214869	0.0189085	0.0167598	0.0193382	0.00859476	0.0739149	0.0339493	0.00988397	0.0128921	0.0275032	0.078642	0.0318006
0.0382467	0.0296519	0.0214869	0.0141813	0.0171895	0.00472712	0.0700473	0.0356682	0.0107434	0.0141813	0.0296519	0.0782123	0.0326601
0.0339493	0.0227761	0.0210572	0.0184787	0.0193382	0.00773528	0.0717662	0.0395359	0.0146111	0.0133219	0.0253545	0.0618823	0.0313709
0.0382467	0.0219166	0.0206274	0.0171895	0.0219166	0.00429738	0.0644607	0.0348088	0.0107434	0.0124624	0.0240653	0.0739149	0.0309411
0.042544	0.0201977	0.0206274	0.0210572	0.0201977	0.00257843	0.0593038	0.0352385	0.0120327	0.0171895	0.0249248	0.0700473	0.0296519
0.0386764	0.0292222	0.0189085	0.0184787	0.0201977	0.00171895	0.0683283	0.0309411	0.00945423	0.0133219	0.0270735	0.0734852	0.0339493
0.0391061	0.0240653	0.0201977	0.018049	0.0184787	0.000429738	0.062312	0.0326601	0.0111732	0.0124624	0.0236356	0.0657499	0.027933
0.0339493	0.0270735	0.0240653	0.0193382	0.0201977	0.00558659	0.0666094	0.0391061	0.0150408	0.0159003	0.0249248	0.0691878	0.0330898
0.0395359	0.0244951	0.0150408	0.0193382	0.0210572	0.00644607	0.0752041	0.0300817	0.0128921	0.0146111	0.0244951	0.0777826	0.034379
0.0352385	0.0219166	0.0189085	0.018049	0.0189085	0.00773528	0.070477	0.0335196	0.0128921	0.0133219	0.0309411	0.0678986	0.0322303
0.0339493	0.0189085	0.0193382	0.0184787	0.0210572	0.00472712	0.0743446	0.0369575	0.0107434	0.0154706	0.0232058	0.0782123	0.0352385
0.0416846	0.0244951	0.0184787	0.0171895	0.018049	0.00601633	0.0764933	0.0318006	0.0133219	0.0150408	0.0305114	0.0846584	0.034379
0.0386764	0.027933	0.0210572	0.0189085	0.0219166	0.00730554	0.0739149	0.0309411	0.01633	0.0146111	0.0275032	0.0747744	0.0313709
0.0356682	0.0270735	0.0201977	0.0206274	0.0214869	0.00687581	0.0730554	0.0330898	0.0111732	0.0141813	0.0283627	0.0734852	0.0348088
0.0356682	0.0219166	0.0210572	0.0150408	0.0197679	0.00171895	0.0709067	0.0369575	0.0116029	0.0128921	0.0292222	0.070477	0.0326601
0.034379	0.0253545	0.0249248	0.0154706	0.0219166	0.0034379	0.0687581	0.0335196	0.0124624	0.0120327	0.0253545	0.0760636	0.026214
0.0395359	0.0244951	0.0206274	0.0210572	0.0193382	0.00300817	0.0678986	0.0296519	0.0133219	0.0150408	0.0236356	0.0691878	0.0309411
0.0386764	0.0214869	0.0206274	0.0171895	0.0193382	0.00472712	0.0648904	0.0322303	0.0120327	0.01633	0.0249248	0.0709067	0.0266437
0.0391061	0.0300817	0.0223464	0.01633	0.0193382	0.00257843	0.0661796	0.0318006	0.0090245	0.0133219	0.0236356	0.0717662	0.0270735
0.0416846	0.0240653	0.0184787	0.0189085	0.0210572	0.00601633	0.0726257	0.0382467	0.0124624	0.0167598	0.0292222	0.0777826	0.0318006
0.0382467	0.0206274	0.0223464	0.0197679	0.0206274	0.00300817	0.0683283	0.0330898	0.0103137	0.0159003	0.027933	0.0752041	0.0326601
0.0395359	0.0244951	0.0184787	0.0176193	0.0210572	0.00472712	0.0734852	0.0322303	0.0128921	0.0124624	0.0244951	0.0743446	0.0283627

## Sheet: Figure 1d
Figure 1d: Distribution of our random forest prediction scores
Feature name	RF prediction score
C5_00150C_A	0.950776
CR_09950C_A	0.946423
CR_01760C_A	0.939182
C5_00660C_A	0.930768
C1_01530C_A	0.927117
C6_00370C_A	0.927093
C2_03160C_A	0.926072
C4_06830C_A	0.925686
C1_02790W_A	0.922092
C1_08090C_A	0.91289
C1_12050W_A	0.911885
C1_06960W_A	0.911642
C2_09720W_A	0.91131
CR_04660C_A	0.911135
C7_01970C_A	0.910324
C1_10620W_A	0.906749
C1_14260C_A	0.905478
CR_06150C_A	0.902957
C1_11220C_A	0.902845
C2_03060W_A	0.902121
C4_01490W_A	0.899725
C1_10790W_A	0.898724
C4_02980W_A	0.897395
C3_01990W_A	0.896755
CR_06340C_A	0.896322
C5_00110C_A	0.893399
CR_00520C_A	0.893271
C7_03670W_A	0.89324
C6_03720W_A	0.892453
CR_01690C_A	0.891157
C1_12770W_A	0.89032
C3_00250C_A	0.889707
C2_09520C_A	0.888917
C1_08360C_A	0.886626
C3_01720C_A	0.88612
C3_00290W_A	0.885876
CR_00800C_A	0.88563
C6_02220W_A	0.884965
C3_01560W_A	0.884446
C5_05120W_A	0.884406
C4_02280W_A	0.883272
CR_04170W_A	0.881937
C1_02710W_A	0.880044
C5_02170C_A	0.878717
CR_04810W_A	0.877731
C1_13030C_A	0.87713
CR_00580W_A	0.876865
C3_06030W_A	0.873225
C2_00380C_A	0.869983
CR_02000C_A	0.867943
C2_05710C_A	0.863999
C1_08740C_A	0.862782
C1_03370W_A	0.861134
C1_03520W_A	0.860113
C1_14240W_A	0.857844
C3_07410C_A	0.857145
C1_05240C_A	0.856998
C1_08590C_A	0.853747
C1_00710C_A	0.853636
C4_06810C_A	0.851822
C2_09380W_A	0.850763
C7_00570W_A	0.850687
C4_05010W_A	0.850501
C4_02780W_A	0.850415
CR_03030C_A	0.849829
C1_03210C_A	0.84852
C2_05100C_A	0.847802
C3_00720W_A	0.847394
CR_08950W_A	0.847305
CR_06750C_A	0.847128
C4_00220C_A	0.847032
C5_00190C_A	0.846203
C1_09710C_A	0.844968
CR_04000W_A	0.844519
C3_06500W_A	0.844211
C5_01580C_A	0.843402
CR_03170W_A	0.843076
C3_02280C_A	0.842935
CR_05650W_A	0.841641
C5_03070W_A	0.840975
C3_00770C_A	0.840511
CR_06490C_A	0.839433
C6_04520W_A	0.839355
C3_05160C_A	0.839039
C3_02780W_A	0.838875
C2_01670C_A	0.838718
C5_04750C_A	0.838675
C7_01030C_A	0.837466
C5_05380W_A	0.836482
C2_08780W_A	0.836308
CR_05550C_A	0.833831
C2_05340C_A	0.833271
C5_02030W_A	0.832294
C4_02830C_A	0.831422
C5_04700C_A	0.831283
C2_07380W_A	0.831129
C2_05750W_A	0.831009
CR_04380C_A	0.829505
C4_05630W_A	0.827666
C1_03560C_A	0.827615
C1_05290W_A	0.826705
C1_03350C_A	0.825937
C7_00550C_A	0.825668
C7_01810W_A	0.825156
CR_07950W_A	0.825028
C2_06820C_A	0.824765
C5_05490C_A	0.824594
C3_04380C_A	0.82439
C7_00620W_A	0.823957
C2_06310C_A	0.823895
CR_07080W_A	0.821344
CR_02860W_A	0.821258
C3_01000W_A	0.821185
C2_05460W_A	0.821114
C5_01690C_A	0.821054
CR_05520W_A	0.820619
C2_07490W_A	0.819671
CR_10300W_A	0.819229
C7_00390W_A	0.815814
C3_02490C_A	0.813375
C5_05340W_A	0.813127
C1_08560W_A	0.812208
C6_00870C_A	0.81212
C1_04130W_A	0.811686
C1_02640C_A	0.811614
CR_09800C_A	0.811575
CR_10680W_A	0.811021
C1_10660W_A	0.810252
C1_00110W_A	0.809769
C7_04130C_A	0.80975
C4_06720W_A	0.809617
C6_02260C_A	0.808044
C3_01860C_A	0.807976
C6_03640W_A	0.807188
CR_04080C_A	0.806366
C1_13580W_A	0.806285
CR_07650W_A	0.805969
CR_09120C_A	0.805693
C6_04160C_A	0.805138
C3_04060C_A	0.805041
C3_02130W_A	0.804741
C7_03660C_A	0.8045
C4_06500W_A	0.803418
C2_03010C_A	0.803376
CR_05050W_A	0.802566
C1_09510W_A	0.801888
C1_01590C_A	0.801596
C1_04830W_A	0.801443
C2_04580W_A	0.801392
C1_03500W_A	0.800379
CR_00640W_A	0.800015
CR_04550W_A	0.799776
C2_03270W_A	0.799022
CR_04240C_A	0.797506
CR_02520W_A	0.796974
C3_05100C_A	0.795101
C6_01890C_A	0.794695
C3_07250W_A	0.794018
C1_07110W_A	0.792871
CR_06120W_A	0.792276
C1_08450C_A	0.789999
CR_04140W_A	0.789878
C7_00690W_A	0.789404
C2_10710W_A	0.789196
CR_09160C_A	0.788995
C5_02120C_A	0.788681
C6_01700W_A	0.787287
C2_07350W_A	0.786815
C7_01790C_A	0.78618
C6_01970C_A	0.785366
C4_07060W_A	0.785363
CR_02110W_A	0.783634
C2_09320C_A	0.783104
C5_03360W_A	0.782592
C1_01480C_A	0.780332
CR_01750C_A	0.779872
C1_04390C_A	0.779016
C1_10970W_A	0.777827
C6_00670W_A	0.777534
C6_00650C_A	0.776351
C4_04900W_A	0.776227
C2_07340W_A	0.775595
C2_10360C_A	0.774019
C4_02140C_A	0.77347
C1_13780W_A	0.772647
C2_04680W_A	0.772265
C4_00520W_A	0.772031
CR_03200C_A	0.771935
C7_01450C_A	0.771597
C1_12350W_A	0.771478
C4_02470C_A	0.771361
C2_02430W_A	0.770754
CR_05660W_A	0.769964
C2_02710C_A	0.769283
C2_09430W_A	0.76887
C4_01770W_A	0.768708
C1_04040C_A	0.768636
C3_04900W_A	0.766398
C7_02790C_A	0.765287
CR_08490W_A	0.760375
C4_06570C_A	0.75956
C1_00950C_A	0.758796
C4_02790C_A	0.758541
C2_05230C_A	0.757466
C1_14080W_A	0.757281
C7_04020C_A	0.756785
C5_05410C_A	0.755221
C5_02550C_A	0.755015
C1_12380C_A	0.754999
C2_05090W_A	0.754589
C4_07190W_A	0.754318
CR_08150W_A	0.753781
C1_04210C_A	0.751932
C5_04090C_A	0.751239
C2_08810C_A	0.750386
C6_02360W_A	0.749898
C4_04120C_A	0.748919
C1_13700W_A	0.748145
C7_02780W_A	0.747697
CR_06840W_A	0.747324
CR_08910C_A	0.747276
C5_00070W_A	0.746179
C4_06210C_A	0.745135
C1_08290C_A	0.742809
C1_05720W_A	0.742076
C1_14090W_A	0.742023
CR_06720W_A	0.740931
C1_02460W_A	0.739713
C3_07390C_A	0.738175
C4_03090W_A	0.737911
C4_03790W_A	0.736968
CR_10240W_A	0.736803
CR_04780W_A	0.73525
CR_09380W_A	0.733898
C4_03030C_A	0.732106
C2_08180C_A	0.731588
C7_03630C_A	0.731464
CR_07750C_A	0.731424
C2_09270C_A	0.729754
C1_10670C_A	0.727792
C2_02460W_A	0.727677
C5_03790W_A	0.727404
C3_04560W_A	0.726677
C4_03040W_A	0.725348
C2_07960C_A	0.725194
C6_02320C_A	0.725141
C6_03900W_A	0.72468
C3_07440W_A	0.7245
CR_02970C_A	0.724196
C4_02090C_A	0.723845
CR_00100C_A	0.722334
C1_13900C_A	0.722299
C2_01530C_A	0.720415
C2_10860C_A	0.720359
C1_11170W_A	0.719891
C1_03310W_A	0.719721
CR_10550W_A	0.718772
C1_12820C_A	0.718665
C4_01080W_A	0.718152
C1_01050C_A	0.717548
C2_00410C_A	0.717352
C1_12360C_A	0.717326
C4_06800W_A	0.71729
CR_03990C_A	0.717137
C7_04270C_A	0.716407
C3_02020W_A	0.716206
CR_04360C_A	0.716009
CR_01140C_A	0.715962
C4_01750C_A	0.715535
CR_02710W_A	0.714276
C1_13860C_A	0.714005
CR_06050W_A	0.713776
C3_00560C_A	0.713361
C2_04310W_A	0.71236
C1_14460W_A	0.712292
C1_10880W_A	0.712168
C1_00900W_A	0.711967
C4_06870W_A	0.711818
C2_01220W_A	0.711581
C3_00860W_A	0.711334
C4_03130W_A	0.709705
C2_07320W_A	0.708966
C5_02710W_A	0.708878
C5_04660C_A	0.707668
C5_02230W_A	0.707131
C2_03880C_A	0.706692
C7_04190C_A	0.706224
C1_13730C_A	0.705814
CR_03600C_A	0.704617
C2_03990W_A	0.704615
C2_07310W_A	0.704207
C3_05370C_A	0.70088
C1_00070W_A	0.700839
C1_14150C_A	0.700356
C5_04570C_A	0.700263
C1_08500C_A	0.700184
C7_02060W_A	0.699917
C7_01470C_A	0.699148
C7_02680W_A	0.696994
C3_05530W_A	0.69682
CR_02720C_A	0.696708
C1_06930W_A	0.695939
C4_04480C_A	0.695403
C6_01920C_A	0.693893
CR_02530W_A	0.693543
C3_04830C_A	0.692986
CR_01700C_A	0.692279
CR_04450C_A	0.691444
C2_01830W_A	0.691379
C1_03830C_A	0.691148
C4_00880W_A	0.689534
C1_02480W_A	0.689069
C5_01970C_A	0.688926
C1_03300C_A	0.688272
C4_06030W_A	0.687863
C2_01480W_A	0.687662
C2_00570W_A	0.687529
C7_02030W_A	0.687337
C2_08930W_A	0.686337
C4_07180W_A	0.68629
CR_03210C_A	0.68199
C4_05330C_A	0.681204
C5_00370W_A	0.67955
C4_05820W_A	0.679338
C2_06640C_A	0.67899
C2_06250C_A	0.678793
C2_01120W_A	0.678656
C5_05110C_A	0.678326
C6_01100W_A	0.67773
C6_02230W_A	0.677375
C1_00660C_A	0.677091
C2_00030W_A	0.676666
C4_05690W_A	0.676114
C2_07120W_A	0.675562
C3_02700W_A	0.675045
C2_08670C_A	0.674397
C2_09900C_A	0.673191
C5_04100W_A	0.671718
CR_04050C_A	0.671186
C5_04670W_A	0.670642
CR_00460C_A	0.670298
CR_10490W_A	0.669592
C5_00300C_A	0.669434
C1_09460W_A	0.669394
C2_03300W_A	0.6671
C3_05150W_A	0.666509
C2_08840W_A	0.664799
C1_04290C_A	0.663613
C3_04670C_A	0.662356
C1_05780W_A	0.661779
C7_03400C_A	0.660004
C2_01820C_A	0.659581
C5_01780W_A	0.658586
C3_00330W_A	0.657408
C1_03030W_A	0.656777
C5_02070C_A	0.656169
CR_04160C_A	0.655827
C2_10760C_A	0.655536
C1_10380C_A	0.654756
C2_07670C_A	0.65295
C3_07750W_A	0.652794
C3_07800C_A	0.650331
C3_02370C_A	0.64852
C1_10100C_A	0.64735
C7_03390C_A	0.646712
CR_02550C_A	0.646709
C1_13020C_A	0.646659
C2_01730W_A	0.645733
C3_00880W_A	0.645651
C1_12550C_A	0.645531
C1_12680W_A	0.644931
C4_05660C_A	0.643883
C1_10390C_A	0.643602
C1_10120C_A	0.643314
C2_02500W_A	0.642701
C1_12310C_A	0.64252
CR_09890C_A	0.642121
C2_03820C_A	0.641868
C1_07890C_A	0.640779
C4_05760W_A	0.640414
C4_00270W_A	0.640037
C6_03350C_A	0.639875
CR_01620C_A	0.639693
C4_01870C_A	0.639337
C1_09860C_A	0.638935
C7_00960W_A	0.63783
C5_02490C_A	0.637542
C2_09020W_A	0.637512
C4_01270W_A	0.635841
C1_06470W_A	0.634806
C5_00260W_A	0.63445
C3_03840C_A	0.634346
C1_02420C_A	0.633867
CR_08640C_A	0.633273
C1_03090W_A	0.63158
C2_08760C_A	0.630001
C2_03100W_A	0.629866
C2_09640W_A	0.629583
C4_00240C_A	0.629452
C1_07410C_A	0.627607
C1_06450C_A	0.627425
CR_08480C_A	0.627382
C1_03220C_A	0.627239
C2_03810C_A	0.626751
C2_01410C_A	0.626218
C4_01050C_A	0.626211
C7_00710W_A	0.626211
C1_05460W_A	0.625618
C1_03110W_A	0.625083
C4_05650W_A	0.623008
C5_04720C_A	0.622543
C1_01670C_A	0.621669
CR_08960C_A	0.621407
C2_06240W_A	0.620348
C3_04300C_A	0.619939
C7_00780W_A	0.619447
C5_02660C_A	0.619369
C7_02770W_A	0.618368
C2_10740C_A	0.618248
C1_04610W_A	0.617338
CR_06450W_A	0.616961
C3_00090W_A	0.615843
C3_02110W_A	0.615497
C1_14390W_A	0.61492
C1_01470W_A	0.614579
C1_09640W_A	0.614481
C2_10790C_A	0.613627
C5_01510W_A	0.61297
C3_06100C_A	0.61273
C1_08320W_A	0.61269
C5_01240W_A	0.612367
C3_03260W_A	0.612345
C2_03200W_A	0.612304
C2_04570W_A	0.610963
C2_01490C_A	0.609896
C3_00830C_A	0.609597
C3_02470C_A	0.608091
C2_04640C_A	0.607972
C1_11060C_A	0.606806
C3_06650C_A	0.606773
C1_02860C_A	0.606285
C2_03870W_A	0.605306
C6_01980C_A	0.605187
C2_01610C_A	0.604673
C1_10950C_A	0.604555
C1_13300C_A	0.604502
C7_01920W_A	0.603526
C2_08000C_A	0.603375
C6_04270W_A	0.602411
C6_03120W_A	0.602199
CR_09110C_A	0.601813
C3_01200W_A	0.601524
C1_06540C_A	0.601455
C2_05410W_A	0.601425
C5_00480C_A	0.600609
C1_06890C_A	0.600472
C4_06930C_A	0.600155
C1_10870W_A	0.600083
C3_02450W_A	0.599574
CR_04520W_A	0.599237
C3_07810C_A	0.599223
C2_08500W_A	0.598947
C2_02450C_A	0.597305
C1_03780C_A	0.597148
C1_01570C_A	0.59685
CR_04100C_A	0.596841
C1_06460C_A	0.596667
CR_07520C_A	0.596291
C5_05350W_A	0.595941
C2_05210W_A	0.595827
C1_10040W_A	0.595779
C7_03700C_A	0.595512
C2_08560W_A	0.594577
CR_01110W_A	0.592811
C1_03010W_A	0.592381
C2_07460W_A	0.592245
C3_03750C_A	0.592006
CR_09740W_A	0.591345
C5_00690C_A	0.591192
C5_00040C_A	0.591014
C7_03850W_A	0.589101
C2_04600C_A	0.58775
C2_03960W_A	0.587687
C4_01680W_A	0.587637
C2_07470W_A	0.587564
C2_07680W_A	0.58742
C4_01520C_A	0.586406
C1_09490C_A	0.586251
C2_10680W_A	0.585106
C1_07690C_A	0.583658
C5_03160W_A	0.583323
C5_01940W_A	0.583272
C1_13760W_A	0.582271
CR_08090W_A	0.58119
CR_04020C_A	0.580964
C1_04180W_A	0.580484
C3_04370C_A	0.580107
C3_04950W_A	0.579356
C1_02880C_A	0.578488
CR_10540C_A	0.577493
CR_10610C_A	0.576765
CR_05630W_A	0.576229
C2_03280W_A	0.576045
CR_02090C_A	0.575309
C4_06790W_A	0.574967
C3_05200W_A	0.574944
C6_03210C_A	0.574871
C1_12390C_A	0.574869
C1_03020C_A	0.573508
C7_00050C_A	0.573458
C3_02320W_A	0.572398
CR_05560W_A	0.572117
CR_03360W_A	0.57136
C2_09680W_A	0.571253
C3_07780C_A	0.570874
C6_02570C_A	0.570719
C4_04920W_A	0.570262
C2_06650C_A	0.569755
CR_05700C_A	0.569563
C1_08110W_A	0.568919
CR_10060W_A	0.568455
C5_04270C_A	0.568349
C4_01700C_A	0.568242
C5_01540W_A	0.568131
C1_06100C_A	0.568131
C3_07110W_A	0.567774
C3_02690C_A	0.567424
CR_01350C_A	0.567141
C5_00200C_A	0.56652
C7_00950W_A	0.56624
C4_02430W_A	0.566207
C5_03830C_A	0.565976
C2_05610C_A	0.565379
C2_06810C_A	0.565313
C1_13050W_A	0.565131
CR_06740W_A	0.564627
C7_02980C_A	0.564014
C6_00750C_A	0.563768
C3_03330C_A	0.563636
C2_06360C_A	0.563361
CR_08630W_A	0.563023
CR_01120C_A	0.561438
C1_14440C_A	0.560476
C1_11360W_A	0.560211
CR_03830C_A	0.559905
C1_13710C_A	0.559122
C1_01350C_A	0.558911
CR_10390W_A	0.557936
C2_07940C_A	0.557766
C6_02070C_A	0.557758
C4_06490C_A	0.557711
CR_07630C_A	0.557687
C3_06700C_A	0.557676
C1_01850C_A	0.557499
C1_09010W_A	0.555703
CR_01230C_A	0.555686
CR_01680C_A	0.554354
C1_08980C_A	0.552827
C5_02530W_A	0.551542
C1_14230C_A	0.550569
C2_05690C_A	0.550524
CR_01990C_A	0.550482
C5_02300C_A	0.550473
C1_07140C_A	0.550112
C3_03900C_A	0.549353
C1_02750C_A	0.549143
C1_11090C_A	0.548431
C1_09170W_A	0.548137
C6_02520W_A	0.54725
C2_06000W_A	0.546912
CR_01360W_A	0.546816
CR_02700W_A	0.545471
C6_02780C_A	0.545463
C2_06390C_A	0.545281
C2_05190W_A	0.544809
C2_04200W_A	0.544561
C2_05680W_A	0.544256
C3_04470W_A	0.543751
C2_09910C_A	0.542831
C1_08660C_A	0.542339
C5_03920C_A	0.542131
C6_02910W_A	0.540987
CR_02990C_A	0.540801
C4_03270W_A	0.54055
C5_04080C_A	0.540107
C1_11420W_A	0.540083
C4_02460W_A	0.536941
C3_03170W_A	0.536884
C4_02060C_A	0.536352
CR_10820W_A	0.534241
C2_02300W_A	0.533497
C5_02150C_A	0.533242
C4_00740W_A	0.53205
CR_04260W_A	0.532021
C2_02150C_A	0.531586
C1_00940W_A	0.530848
C1_03530W_A	0.530551
C7_01400C_A	0.530169
CR_10850C_A	0.528742
C2_01030W_A	0.528469
C2_10200W_A	0.526725
C5_00770C_A	0.525152
C5_00590W_A	0.524868
C1_00770C_A	0.524078
C1_01580W_A	0.523026
C4_00510C_A	0.522769
C2_07450C_A	0.522651
C1_00640C_A	0.522176
C3_06870W_A	0.521375
C3_00420W_A	0.520512
C2_08310W_A	0.520455
C2_00220C_A	0.520374
C6_01760W_A	0.520267
CR_10410C_A	0.51953
C3_07950C_A	0.519218
CR_07710W_A	0.518698
C5_03540C_A	0.517917
C1_14110C_A	0.515905
C1_07240W_A	0.515325
CR_07510W_A	0.515122
C1_02240W_A	0.515039
C3_01490W_A	0.514912
C6_02610C_A	0.514855
CR_09970W_A	0.514663
CR_02630C_A	0.513075
C2_03920C_A	0.512997
C4_01740W_A	0.512271
CR_03750C_A	0.511576
C5_01600C_A	0.511047
C1_09670C_A	0.511019
CR_04540C_A	0.510869
C2_02270C_A	0.51039
C1_11500C_A	0.510139
C1_12220W_A	0.509515
C1_04170C_A	0.508631
C7_03250C_A	0.508357
CR_03930C_A	0.50821
C2_06120C_A	0.507117
C5_04590C_A	0.50612
C2_05530C_A	0.505685
C3_02350W_A	0.505105
C6_00640C_A	0.504643
C3_00110C_A	0.504541
C4_05170C_A	0.503872
C1_12670C_A	0.50378
C2_00070C_A	0.503572
C4_07220C_A	0.503552
C3_02180C_A	0.502921
C6_00530C_A	0.502817
CR_07210W_A	0.501204
C5_01870W_A	0.500975
C2_04500W_A	0.500878
C3_01030W_A	0.50025
C1_02160W_A	0.500066
C1_07910C_A	0.499965
C6_02120W_A	0.499471
C2_07260C_A	0.49939
C4_03740W_A	0.498594
C4_01710C_A	0.498132
C1_03600W_A	0.497297
C6_02590C_A	0.494852
CR_00250W_A	0.494465
C3_02840W_A	0.494334
C1_01680C_A	0.494073
C5_01930W_A	0.493318
C2_10620W_A	0.493257
C4_02640C_A	0.49258
C2_07060W_A	0.491322
C4_07100C_A	0.49015
C7_00530C_A	0.489967
CR_07420W_A	0.489905
CR_03740C_A	0.489657
C2_02310W_A	0.488867
C5_00920W_A	0.488862
CR_02770C_A	0.488576
C3_05560W_A	0.486547
C7_00470C_A	0.485944
CR_04090C_A	0.485412
CR_01950W_A	0.48506
C1_01160C_A	0.48492
CR_09480W_A	0.484554
C2_07300C_A	0.482826
C4_01440W_A	0.48258
C5_01060C_A	0.482361
C2_02730W_A	0.481515
CR_09900C_A	0.481282
C2_02510W_A	0.480341
C4_00890W_A	0.479651
C1_04880C_A	0.479016
CR_00860C_A	0.478889
C3_02830W_A	0.478761
C5_01640W_A	0.478538
C2_09160W_A	0.478186
C1_13060C_A	0.477031
CR_10290C_A	0.476528
C1_03070C_A	0.476049
C3_03300C_A	0.475618
C2_06830C_A	0.475042
CR_07400C_A	0.47477
C7_01650W_A	0.474248
CR_08010W_A	0.472716
C1_10160W_A	0.472682
C3_07150C_A	0.472292
CR_00350W_A	0.472023
C4_04390W_A	0.471927
CR_06090W_A	0.470204
C2_02120W_A	0.47
CR_02890C_A	0.469918
C4_04510W_A	0.469606
C2_06540C_A	0.469501
CR_04740C_A	0.469472
C5_02590C_A	0.469387
CR_08020C_A	0.468556
CR_03680C_A	0.468393
CR_10470C_A	0.467347
C2_01110C_A	0.466046
C2_04020C_A	0.46545
C1_06760C_A	0.463123
C3_05240C_A	0.462164
C3_01700W_A	0.462117
C3_03400C_A	0.460849
C6_02240C_A	0.460614
C4_03180W_A	0.460085
C3_05830W_A	0.459084
C5_04070C_A	0.458682
C5_03760C_A	0.457386
C2_10770W_A	0.457002
C2_04590C_A	0.456965
CR_05780W_A	0.456683
C2_05670C_A	0.456488
CR_04010C_A	0.456354
CR_00720W_A	0.456317
C1_03230C_A	0.455711
C2_05500W_A	0.455389
C4_01650C_A	0.454975
CR_05080W_A	0.454753
C3_00410C_A	0.454742
C2_02380W_A	0.454562
CR_05960W_A	0.453424
C2_01710W_A	0.453333
C1_08600C_A	0.452974
C5_03840W_A	0.452822
C1_07970C_A	0.452244
C5_05310W_A	0.451818
C7_03120W_A	0.451535
C7_01830W_A	0.451267
C1_03980W_A	0.448282
C5_03410C_A	0.44827
CR_04110W_A	0.448218
CR_06850C_A	0.448114
C2_05320W_A	0.447166
C2_05930W_A	0.446056
C1_06080C_A	0.445733
C5_02130W_A	0.445184
C3_07460W_A	0.444894
C2_08060W_A	0.444536
CR_07720C_A	0.444201
C7_02950C_A	0.444071
C3_03650W_A	0.442944
C7_00210C_A	0.442593
C1_11380W_A	0.442511
C3_04960W_A	0.442139
C7_00990W_A	0.44202
C7_04300W_A	0.441744
C1_12760W_A	0.440623
CR_10620C_A	0.440548
C3_05760W_A	0.440425
CR_03650W_A	0.440411
C2_06230W_A	0.440392
C5_03110C_A	0.440246
CR_03270W_A	0.439912
C2_09670C_A	0.437289
C1_04070C_A	0.437257
C1_10960W_A	0.436733
C6_01150W_A	0.436299
C4_04290W_A	0.43612
C1_06790C_A	0.435965
C1_00590W_A	0.43524
CR_03100W_A	0.435172
C4_02420C_A	0.434925
CR_10700W_A	0.434693
C4_02800W_A	0.434651
C2_00310W_A	0.434098
C5_03140C_A	0.433706
C6_03460W_A	0.432698
C7_01000C_A	0.4325
C1_08520C_A	0.432294
C1_08550C_A	0.432152
C3_06750W_A	0.431447
C1_05230W_A	0.430718
C2_01320W_A	0.43058
CR_06960W_A	0.43038
C2_03560C_A	0.429821
C1_01090C_A	0.429739
C4_05340W_A	0.42952
CR_08590W_A	0.42916
CR_06180W_A	0.427307
C6_01610W_A	0.425968
C5_04030W_A	0.425834
C6_02980C_A	0.425791
C1_11410C_A	0.425586
C3_06890W_A	0.425574
CR_09520C_A	0.425206
C7_03130C_A	0.42479
CR_00400C_A	0.424665
C1_03900W_A	0.424597
C1_14350W_A	0.423271
C3_05770C_A	0.421745
C1_00620W_A	0.421712
C3_04520C_A	0.421534
C1_05660C_A	0.420428
CR_08830W_A	0.420342
C2_02540W_A	0.420304
C5_04490C_A	0.420259
C1_06580W_A	0.420076
C3_05390C_A	0.420021
C1_01130W_A	0.419585
C1_12480W_A	0.419495
C6_02470W_A	0.41909
C1_11880W_A	0.418881
C3_06720W_A	0.41841
C4_01450W_A	0.41814
C5_05320C_A	0.417922
C3_01300C_A	0.417568
C3_05650W_A	0.41713
C1_12340C_A	0.416953
C3_01080W_A	0.416679
C4_00560C_A	0.415716
C2_03950W_A	0.415409
C5_05230C_A	0.415384
C1_04490W_A	0.414796
C1_10830W_A	0.414449
C1_00180W_A	0.414028
C7_03070C_A	0.412807
C3_06630W_A	0.412709
C6_02440C_A	0.412036
CR_09730C_A	0.411803
CR_04200W_A	0.411361
C1_01000C_A	0.410722
C2_00200W_A	0.410508
C7_03050W_A	0.410292
C5_00060C_A	0.40953
C4_02370C_A	0.408878
C2_04030C_A	0.408056
C1_08160W_A	0.407448
C2_08040C_A	0.406536
C3_03390C_A	0.405371
CR_08900C_A	0.40448
C7_00560C_A	0.403855
C3_00120W_A	0.403781
C2_01740C_A	0.403243
C2_07100W_A	0.40107
CR_01310W_A	0.400807
C2_06420C_A	0.400276
C7_02460C_A	0.399022
C1_00740C_A	0.398355
C1_14490C_A	0.396889
C3_06440W_A	0.395445
C6_02340W_A	0.395358
C3_03060W_A	0.394734
C7_01580W_A	0.393886
CR_01040C_A	0.393748
C1_05640C_A	0.393638
C6_02370C_A	0.393413
C3_01850W_A	0.391988
C4_03150W_A	0.391919
C2_02800W_A	0.390826
C6_01320W_A	0.390441
C5_01210W_A	0.389825
C1_11550W_A	0.389384
C1_05250W_A	0.386281
C2_04510W_A	0.386262
CR_03910C_A	0.386079
C5_00820W_A	0.385674
C2_04220C_A	0.385357
C6_03940C_A	0.385308
C7_01290W_A	0.385302
C4_03840C_A	0.384955
C1_01940C_A	0.384099
C6_03770C_A	0.383409
C2_06670C_A	0.383048
CR_04470W_A	0.382909
C2_02590W_A	0.382745
C2_02870W_A	0.382427
C3_00490W_A	0.382362
C5_01550C_A	0.381979
C7_04150W_A	0.381609
CR_00490W_A	0.381202
C2_00830C_A	0.381041
C3_06810W_A	0.380809
CR_08980C_A	0.380741
C7_01020C_A	0.380343
C5_04740C_A	0.379966
CR_03720W_A	0.379835
C2_05000C_A	0.379398
C4_01920W_A	0.378341
C1_00450C_A	0.37827
C4_01280C_A	0.37746
CR_10370W_A	0.376836
C1_08650C_A	0.376617
C4_00250W_A	0.376616
C1_07360W_A	0.376578
C3_06200C_A	0.375871
C1_11980W_A	0.375029
C4_02870C_A	0.37375
C1_08870C_A	0.373497
C2_04960C_A	0.373289
C2_04620W_A	0.372847
CR_01420W_A	0.372673
C4_04820C_A	0.372345
C3_03810W_A	0.372085
C1_01600W_A	0.371772
C2_07330W_A	0.371502
CR_00910W_A	0.371073
C4_04650W_A	0.370709
CR_02440W_A	0.370556
CR_07660C_A	0.37041
C2_05300C_A	0.369614
CR_10830C_A	0.369133
CR_01660C_A	0.368617
C4_03930C_A	0.368567
CR_08100C_A	0.368434
C5_03600W_A	0.368197
CR_07390C_A	0.368101
CR_08400C_A	0.3675
CR_02950C_A	0.367414
CR_09320C_A	0.366912
C5_01390C_A	0.365628
C1_04360C_A	0.364799
C2_06290C_A	0.364639
CR_02370W_A	0.364485
C7_00700W_A	0.364298
C1_03630W_A	0.363801
CR_00230W_A	0.363669
C6_04240W_A	0.363256
C2_06300W_A	0.36269
C2_08610W_A	0.362648
C1_08440C_A	0.362123
C5_03010W_A	0.361875
C1_08540C_A	0.361873
C4_05570C_A	0.361867
C4_05230C_A	0.361707
C3_01630W_A	0.361432
C1_09370W_A	0.361362
C1_05420W_A	0.360955
C1_09530W_A	0.360093
C2_01050W_A	0.360091
C1_11450C_A	0.360037
C1_09740C_A	0.358592
C6_00420W_A	0.357608
C6_04120C_A	0.356934
C1_01370C_A	0.356667
C4_02400C_A	0.356508
C5_02270W_A	0.356279
C2_04270W_A	0.355433
C1_14590C_A	0.35482
C5_05250C_A	0.354663
C4_02710C_A	0.354184
C5_00320W_A	0.353687
CR_01430W_A	0.353383
C2_01600C_A	0.353302
CR_04340W_A	0.352891
CR_07350W_A	0.352326
C5_01100C_A	0.352083
C6_04330W_A	0.351801
C1_11400C_A	0.351196
C2_04880C_A	0.351117
C3_06240C_A	0.351
C1_00020C_A	0.350667
C1_03650C_A	0.350563
C2_10640C_A	0.350388
C3_06770W_A	0.350099
C5_01760C_A	0.350017
C5_04840C_A	0.349764
CR_00890C_A	0.349315
CR_03460W_A	0.349188
C3_06820C_A	0.348734
C1_03340C_A	0.348641
C1_05180C_A	0.348549
C1_10920W_A	0.348054
C1_04100C_A	0.347858
C3_05800W_A	0.34772
CR_01300W_A	0.34763
C1_03060C_A	0.347619
C2_00280C_A	0.347619
CR_03530W_A	0.346509
C2_06960W_A	0.346419
C2_04790C_A	0.346319
C2_06160W_A	0.346004
C5_00130C_A	0.345076
CR_08560C_A	0.345011
CR_07000C_A	0.344693
CR_00980C_A	0.344497
C3_01480C_A	0.343917
CR_08210C_A	0.343723
CR_00510C_A	0.342222
C4_01880W_A	0.342105
C3_04180W_A	0.341992
C3_03280C_A	0.341688
C3_06570C_A	0.34125
C2_00840W_A	0.34078
C5_02280C_A	0.340714
C2_00950C_A	0.340639
C6_00790C_A	0.340245
C5_01280C_A	0.339399
C4_06690C_A	0.338052
C1_13280C_A	0.336286
C1_07950C_A	0.33609
C3_07710W_A	0.335221
C1_02250W_A	0.335076
C2_00710W_A	0.335049
C3_06350W_A	0.335029
C1_06070W_A	0.335016
CR_04280C_A	0.334821
C1_09730W_A	0.334774
C1_02510W_A	0.33465
CR_02500W_A	0.334475
C2_05830C_A	0.334323
C2_01420C_A	0.334228
C2_02370C_A	0.33404
CR_02680W_A	0.333901
CR_00540C_A	0.333782
C1_09870W_A	0.333778
C1_00560W_A	0.333463
C7_02510W_A	0.332943
C1_06690W_A	0.332848
C6_01640W_A	0.332389
C7_00890C_A	0.331504
C6_00270W_A	0.331372
C1_11330C_A	0.331345
C2_05790C_A	0.33073
C2_09840W_A	0.330502
C1_00700W_A	0.33047
C3_02960C_A	0.32923
C2_04950C_A	0.328963
C1_05270C_A	0.328819
C1_03540C_A	0.327837
C7_00750W_A	0.327798
C1_06900C_A	0.3273
C1_07660W_A	0.326551
C4_06600W_A	0.325421
C7_04230W_A	0.324979
CR_05100W_A	0.324665
C2_03180C_A	0.32459
C6_01040C_A	0.324491
C4_00300C_A	0.324484
C1_14580C_A	0.324149
CR_05330W_A	0.323968
CR_10100C_A	0.323917
C2_03090C_A	0.323799
C1_07600W_A	0.323672
C1_01260C_A	0.323059
C4_00130W_A	0.322328
C1_08220W_A	0.321269
CR_08940W_A	0.320671
C5_04000W_A	0.320624
C2_10210C_A	0.320581
C7_03720C_A	0.320287
C1_04410C_A	0.319988
CR_10740W_A	0.319215
C6_00950C_A	0.318424
C1_00510W_A	0.318125
C3_04230W_A	0.318084
C2_00090W_A	0.316637
C3_06760W_A	0.316636
C3_00280C_A	0.316214
C1_01490W_A	0.31621
CR_07330W_A	0.315814
CR_07380C_A	0.315671
C5_03850W_A	0.315596
C5_03120W_A	0.315294
C2_05470W_A	0.315284
C7_03000C_A	0.315162
CR_04330W_A	0.314639
C5_00420C_A	0.314278
C7_01460C_A	0.31424
C4_01980C_A	0.313929
C1_00220W_A	0.312857
C6_01010W_A	0.312105
C2_04370W_A	0.312013
CR_03770C_A	0.311536
C5_03900W_A	0.310787
CR_01970C_A	0.309549
C2_09740W_A	0.309113
C1_01110C_A	0.308608
C7_01210C_A	0.308088
C1_11000C_A	0.307516
C3_04820C_A	0.306645
CR_09760W_A	0.305484
C3_00460W_A	0.303692
C7_01280C_A	0.303236
C1_01630W_A	0.303235
C1_07700C_A	0.303185
C7_00150W_A	0.303131
C2_02900W_A	0.302859
C3_04080W_A	0.302801
CR_09240C_A	0.302798
C6_02770W_A	0.302615
C5_04530W_A	0.302508
C2_10700C_A	0.302412
C3_00500C_A	0.302393
C4_02880C_A	0.301933
C1_03800W_A	0.301911
C1_06710W_A	0.301792
C1_01320W_A	0.30125
C1_02820W_A	0.301139
C1_04380W_A	0.30096
C3_03890W_A	0.300716
C2_01180W_A	0.300417
C7_00730W_A	0.300298
C4_04600C_A	0.299967
C5_00790C_A	0.299954
C2_05730C_A	0.299759
C3_02230C_A	0.29929
C1_13550C_A	0.299166
C3_01760W_A	0.299097
C2_01440C_A	0.298852
CR_02140W_A	0.298826
C3_04810C_A	0.298501
CR_01190C_A	0.29812
C4_00140C_A	0.297326
CR_09600C_A	0.297278
C5_00900C_A	0.297198
C3_06910C_A	0.297026
C1_14470W_A	0.296703
C3_00350W_A	0.296172
CR_10580W_A	0.295873
C7_02930C_A	0.295351
C3_07420W_A	0.295155
C2_04650C_A	0.29508
C2_05620W_A	0.294833
C7_03540C_A	0.294782
CR_10010C_A	0.294515
C2_06950C_A	0.294235
C4_04700W_A	0.293621
C6_04210C_A	0.293568
C4_06850C_A	0.293172
CR_06700C_A	0.293095
C3_03090W_A	0.293069
C2_00290W_A	0.292713
C4_00660W_A	0.292513
C7_02640W_A	0.291135
C2_02630W_A	0.290461
C7_01600W_A	0.290371
C1_04420C_A	0.290098
C1_09960W_A	0.28952
C5_03400C_A	0.289294
C1_11040W_A	0.289244
C3_04500C_A	0.288966
C3_04760C_A	0.288266
C6_02380W_A	0.288085
C3_04390W_A	0.287997
C1_00570C_A	0.287667
C1_02770W_A	0.287631
C3_00640W_A	0.287581
C7_02480W_A	0.28747
C2_00160C_A	0.287298
C5_05330C_A	0.286595
C1_11130W_A	0.286554
CR_03940W_A	0.285464
C4_06400C_A	0.285371
C1_08140W_A	0.285319
C2_06660W_A	0.28426
C4_03730C_A	0.284238
C3_01600W_A	0.284212
C1_00160C_A	0.283912
C1_12610W_A	0.283402
C7_02870C_A	0.283066
C4_02340W_A	0.282184
C1_07810C_A	0.281896
C1_06770W_A	0.281308
C4_06130W_A	0.280625
CR_07010W_A	0.280385
C2_00110W_A	0.280114
C2_10280C_A	0.279877
C1_02660C_A	0.27984
C2_01370C_A	0.278866
C6_04500C_A	0.278571
C3_00660W_A	0.278429
C5_00650C_A	0.277549
C3_06970W_A	0.277491
C5_03290C_A	0.276806
CR_01390W_A	0.275899
C1_04950C_A	0.275474
C1_12970C_A	0.275471
C6_03450C_A	0.274605
CR_04370W_A	0.273934
CR_06480C_A	0.273265
C1_01070C_A	0.272763
C1_07710C_A	0.271619
C2_04740C_A	0.271124
C4_06110C_A	0.271001
C4_05640C_A	0.270833
C4_02320C_A	0.269798
CR_07030C_A	0.26925
C1_02620C_A	0.268888
CR_05840W_A	0.268827
C1_02310C_A	0.268646
CR_03350C_A	0.268588
C2_00700W_A	0.267978
C7_00330C_A	0.267487
C2_05270W_A	0.267412
C6_04360C_A	0.267019
CR_02650C_A	0.267017
C6_03220W_A	0.26651
C6_01370W_A	0.266433
C1_00400W_A	0.265925
C4_05220C_A	0.265576
C2_04760W_A	0.2655
C3_04940W_A	0.265022
C1_09840C_A	0.264574
C3_00450C_A	0.263783
C2_00300C_A	0.263758
C1_12600C_A	0.263647
C7_03920C_A	0.263611
C4_00970C_A	0.263489
C3_00100W_A	0.26296
C5_05370C_A	0.262568
C2_08210C_A	0.2625
C3_06370C_A	0.262352
C1_12210W_A	0.262124
CR_07760W_A	0.261604
C2_04320W_A	0.261531
C1_10630C_A	0.261335
C3_04590W_A	0.261257
C4_02890C_A	0.26125
C2_05920C_A	0.260694
C2_03070C_A	0.260079
C4_03330W_A	0.26
C1_02900C_A	0.259583
C1_00610W_A	0.259433
C1_05060W_A	0.25803
C6_03080C_A	0.257669
C5_05130C_A	0.25747
CR_04720C_A	0.256634
C2_00820W_A	0.256111
C4_00020W_A	0.254722
CR_06940W_A	0.254591
C3_07170C_A	0.254096
C1_14410W_A	0.253673
CR_01370C_A	0.253391
C4_01720C_A	0.252841
C5_02020C_A	0.252559
C2_07500C_A	0.252164
C6_01170W_A	0.251785
C7_01160C_A	0.251702
CR_08120C_A	0.251683
CR_08660W_A	0.251625
CR_02590C_A	0.251592
C4_07090C_A	0.251196
C2_10100W_A	0.25089
CR_04560C_A	0.250491
CR_08460W_A	0.25045
C2_02810C_A	0.250428
C4_04830W_A	0.250099
C1_08810C_A	0.249907
C3_03800W_A	0.249843
C2_03380W_A	0.249659
C5_05290C_A	0.249497
C2_03080W_A	0.248932
C1_13360C_A	0.248187
C4_01150W_A	0.248158
C1_05560W_A	0.248131
C2_04150C_A	0.247645
CR_03400W_A	0.247412
C2_04240C_A	0.247024
C1_08080C_A	0.24645
C2_05540C_A	0.246402
C4_04890C_A	0.245706
C1_03080C_A	0.245693
C7_00800C_A	0.245273
C1_11680C_A	0.244515
CR_01650W_A	0.244406
C1_08050W_A	0.244286
C3_00310C_A	0.243635
C7_00380W_A	0.243397
C5_00340W_A	0.242947
CR_04910W_A	0.242077
C1_00810W_A	0.242054
C6_01280W_A	0.241961
C2_04550C_A	0.241944
CR_02200C_A	0.241732
C4_05540W_A	0.241719
C7_03940C_A	0.24148
C4_05210W_A	0.241453
CR_02420W_A	0.241181
C7_01300C_A	0.240984
C2_07190C_A	0.240427
C1_13110C_A	0.240254
C2_08190W_A	0.240227
C1_05030C_A	0.24022
C7_01760C_A	0.240023
C1_11910W_A	0.24
CR_01590C_A	0.239755
C1_00600W_A	0.239544
CR_06980W_A	0.239134
CR_10690W_A	0.239048
CR_03340C_A	0.238784
CR_10630W_A	0.238327
C1_08880W_A	0.238216
C1_01820C_A	0.237735
C2_10340W_A	0.23716
C1_07000W_A	0.236458
C5_02730C_A	0.235696
CR_02610C_A	0.235592
CR_10650W_A	0.235
C4_06580W_A	0.233956
C2_04930C_A	0.233424
C4_01240C_A	0.232586
C2_06190W_A	0.232524
C1_05680C_A	0.232222
CR_00440C_A	0.23198
C2_00610C_A	0.231813
C7_01610W_A	0.231776
C5_00700C_A	0.231511
C1_12850W_A	0.231399
C3_05210C_A	0.231394
C7_00040C_A	0.231271
C4_04260C_A	0.231133
C4_01410W_A	0.23071
C3_06360C_A	0.230453
C2_04530W_A	0.230437
C4_06090C_A	0.230066
C6_04030W_A	0.230011
C2_01200C_A	0.22999
C1_05510C_A	0.229687
C1_12810W_A	0.229649
C4_03440C_A	0.229497
CR_10430C_A	0.228369
C5_04990W_A	0.227636
C6_01140C_A	0.227344
C1_06970C_A	0.226918
CR_00480W_A	0.226642
CR_03010C_A	0.226112
C7_01820C_A	0.225501
C1_01330C_A	0.225359
C4_01910W_A	0.225065
C4_07080C_A	0.224605
C7_02910W_A	0.223441
C1_08030W_A	0.223133
C2_10120W_A	0.222852
C5_02480W_A	0.222675
C4_02100C_A	0.222566
CR_07320C_A	0.222511
C1_07260C_A	0.222143
C1_11650W_A	0.221906
C4_07170C_A	0.221538
C1_02330C_A	0.221528
CR_04040C_A	0.220783
C6_03400C_A	0.220497
C1_04520C_A	0.220471
C4_00070C_A	0.220348
CR_01740W_A	0.219843
CR_00810W_A	0.219806
C4_06270C_A	0.219443
CR_08470W_A	0.219333
CR_04310C_A	0.218583
C2_01070W_A	0.218449
C2_04860W_A	0.217344
C7_01880C_A	0.217333
C3_01390C_A	0.217105
C2_01260W_A	0.216853
C7_04010W_A	0.216507
CR_00990W_A	0.215897
C2_01500W_A	0.215411
C1_13380W_A	0.214406
C5_01320W_A	0.214358
CR_03430W_A	0.214152
C3_06520C_A	0.213876
C1_00330C_A	0.213752
C1_01450W_A	0.213728
CR_08360C_A	0.213242
C4_03390W_A	0.213133
C2_00210W_A	0.212809
C2_07590W_A	0.21202
C1_08920W_A	0.212
C1_07880C_A	0.211989
CR_10190C_A	0.210677
C2_01510C_A	0.208753
C4_06000W_A	0.208647
CR_01440C_A	0.208577
C7_03210W_A	0.206707
C3_02440C_A	0.206661
C6_01000C_A	0.206389
C4_05450C_A	0.206187
C1_07460C_A	0.205891
C4_00780C_A	0.205341
CR_01960C_A	0.205163
C1_11030W_A	0.205069
C7_03180C_A	0.204827
C6_02160W_A	0.204562
CR_06160C_A	0.204556
C7_04170W_A	0.204545
C6_02330W_A	0.20441
C6_01380C_A	0.204403
C2_04990W_A	0.204342
C5_04600C_A	0.203286
C1_08020W_A	0.202853
C3_01160W_A	0.202542
C1_03280W_A	0.202472
C4_01670C_A	0.202212
C2_07560W_A	0.20208
C1_04240C_A	0.20164
C3_01770C_A	0.201336
C3_07270C_A	0.200706
C5_05040W_A	0.200573
C6_01960W_A	0.200558
C3_04680W_A	0.200452
C3_00530C_A	0.200324
C7_03710C_A	0.2
C1_13940W_A	0.199909
C5_02650C_A	0.199865
C1_07190W_A	0.199785
C1_00890W_A	0.199412
CR_09720W_A	0.198784
C3_03930W_A	0.19798
C1_04440W_A	0.197554
C7_02550C_A	0.196825
C1_01830C_A	0.196657
C1_04370C_A	0.196386
CR_04180C_A	0.19624
CR_10530W_A	0.196046
C3_07320W_A	0.195875
C1_07830C_A	0.195695
C6_02680W_A	0.195668
C1_11240C_A	0.195532
C3_06380W_A	0.195315
C3_01070C_A	0.195
C1_12690C_A	0.19493
C6_00550W_A	0.194792
C1_10470W_A	0.194627
C5_02380W_A	0.194334
C1_06180W_A	0.193634
C1_10910C_A	0.193564
C1_07490C_A	0.193459
C3_01400W_A	0.193412
C3_03420C_A	0.193176
C2_04800C_A	0.192941
CR_08500W_A	0.192902
C5_01480W_A	0.192508
C1_00060W_A	0.1925
CR_05150W_A	0.1925
C1_05190C_A	0.191906
CR_04820W_A	0.191702
C1_07800W_A	0.191111
C7_01890C_A	0.190949
C1_09630W_A	0.190946
C2_08900W_A	0.190934
CR_02740W_A	0.190755
C5_02780W_A	0.190625
C1_01280C_A	0.19
C3_02200W_A	0.19
CR_08250C_A	0.189599
C4_03170W_A	0.18938
C2_06790W_A	0.188933
C3_06880W_A	0.188886
CR_10040W_A	0.188809
C6_03730C_A	0.188571
C1_13680C_A	0.188194
CR_08030C_A	0.188183
C1_10860C_A	0.187661
C3_02260C_A	0.187607
C2_03890W_A	0.187554
C5_01430C_A	0.187494
CR_04030W_A	0.186874
C3_01530C_A	0.186167
CR_02580W_A	0.186036
CR_01060W_A	0.185525
C4_02750W_A	0.185459
C6_04170C_A	0.185341
C1_06230C_A	0.185149
C1_03620C_A	0.18375
C2_00250W_A	0.183688
C5_02400W_A	0.183611
C3_04090W_A	0.183176
C1_03580W_A	0.182976
C1_12320C_A	0.182265
C1_11260C_A	0.182015
C4_00330C_A	0.181979
CR_03110W_A	0.181552
C3_03310C_A	0.181397
C3_02150C_A	0.181099
C2_07040W_A	0.181019
C2_08380C_A	0.181
C4_04340C_A	0.180277
C2_00430C_A	0.180007
C5_01610W_A	0.18
CR_07050C_A	0.179599
C2_01620W_A	0.179521
C5_01050C_A	0.179312
C4_04520W_A	0.178957
C3_04880W_A	0.176858
CR_05140W_A	0.17652
C2_02160W_A	0.176435
C5_04640C_A	0.176303
C1_03290W_A	0.175716
C7_00820W_A	0.175585
C4_00800W_A	0.175557
C1_12280C_A	0.175237
CR_06500C_A	0.175089
C2_05280C_A	0.174596
C2_00850W_A	0.174552
C1_12200W_A	0.173955
C5_03530C_A	0.173578
CR_06550C_A	0.173513
C5_02810W_A	0.1735
C1_02380C_A	0.173216
C5_03350W_A	0.173098
CR_03380W_A	0.173056
C1_07560W_A	0.173042
C2_06630C_A	0.172083
C1_04260W_A	0.171987
CR_06810W_A	0.171987
C1_04720W_A	0.171745
CR_03820C_A	0.171527
C2_02100W_A	0.171394
CR_06080W_A	0.171181
C2_02350C_A	0.171125
C2_10010C_A	0.171081
CR_01610C_A	0.170379
C2_05030C_A	0.170013
C4_04110W_A	0.17
C6_02150C_A	0.17
CR_10520C_A	0.169721
CR_03950W_A	0.169437
C1_06590C_A	0.168697
C6_00690W_A	0.168648
C3_04860W_A	0.168315
C4_06290W_A	0.167647
C5_05300W_A	0.167391
C4_05180C_A	0.166921
C1_09820C_A	0.166726
CR_00710C_A	0.166397
C3_07380W_A	0.166282
C4_04220W_A	0.16619
C4_03880W_A	0.166175
C3_07020W_A	0.166005
CR_01080W_A	0.165875
C3_07640C_A	0.165395
C6_01910W_A	0.164798
C5_02000C_A	0.164334
C2_03330C_A	0.164123
C2_06480W_A	0.164099
C2_08370C_A	0.163609
C4_06880C_A	0.16345
C1_08010W_A	0.163257
C2_03790C_A	0.163063
CR_09510C_A	0.162899
CR_10710C_A	0.162874
C6_03130W_A	0.162809
C2_06530W_A	0.16236
C6_00780W_A	0.162309
CR_09640C_A	0.162265
C5_00050W_A	0.16221
CR_06800C_A	0.161988
C4_02630C_A	0.161437
CR_10450C_A	0.161279
C2_01010W_A	0.161273
C1_04330W_A	0.160995
C2_01750C_A	0.160762
C1_07120W_A	0.160676
C2_02660W_A	0.160668
CR_02980C_A	0.160474
C5_00210C_A	0.160409
C1_06840C_A	0.160379
C4_04210C_A	0.16
CR_03240C_A	0.16
C4_01190W_A	0.15908
C3_04400C_A	0.158889
C1_00650C_A	0.158079
C2_05140W_A	0.15772
C7_01370W_A	0.157571
C2_08320C_A	0.156925
CR_01050C_A	0.15681
C1_01970W_A	0.156726
C4_03400W_A	0.156674
CR_03570C_A	0.156099
C5_02760W_A	0.155503
C6_03110C_A	0.15527
CR_02600W_A	0.155
C1_01870C_A	0.154407
C2_10090C_A	0.154
CR_04850C_A	0.15375
C2_04060C_A	0.153632
C1_10320W_A	0.153146
C3_05000W_A	0.153108
C1_08380W_A	0.152984
CR_04440C_A	0.152976
C4_05670W_A	0.15288
C1_00320W_A	0.152687
C5_04890C_A	0.152661
C6_04250W_A	0.152569
C1_13370W_A	0.1525
C3_05950W_A	0.15187
C2_09370C_A	0.151736
C3_03920W_A	0.151453
C4_00610W_A	0.151397
C1_00980W_A	0.151015
C3_04430W_A	0.150657
C7_03470W_A	0.150498
C4_06680C_A	0.150379
CR_08820C_A	0.15001
C1_12260W_A	0.15
C4_04100C_A	0.15
C1_05390C_A	0.149893
C1_09940W_A	0.149476
C2_02770W_A	0.149287
C1_04190C_A	0.149236
C1_14190C_A	0.1476
C1_00340W_A	0.147549
C2_09730C_A	0.147368
C1_11790W_A	0.146514
C2_03210W_A	0.146205
C1_09030C_A	0.146187
C4_04930C_A	0.145833
C7_03810W_A	0.145478
C6_01050W_A	0.145439
C7_02320W_A	0.145298
C2_07910C_A	0.145236
C1_00800C_A	0.145076
CR_04400W_A	0.145
C7_02520W_A	0.144852
C2_01990C_A	0.144625
C2_10290W_A	0.144283
C3_04100W_A	0.143525
C7_03790W_A	0.143522
C6_01550C_A	0.143355
C3_00510W_A	0.143095
C6_01820C_A	0.143064
C1_11160C_A	0.143063
C2_04380C_A	0.142661
C3_02600C_A	0.142592
C2_04170C_A	0.142519
C2_05180W_A	0.142438
C2_10230W_A	0.142148
C2_02820C_A	0.141528
C5_04710W_A	0.141111
C1_01060W_A	0.141065
C1_06550W_A	0.140997
C7_02940C_A	0.140974
C1_04280C_A	0.140675
C5_04310W_A	0.140673
C4_05020W_A	0.140556
C3_07770C_A	0.140542
C3_07480W_A	0.140514
C3_04140C_A	0.140175
C6_02600W_A	0.140093
C6_02350C_A	0.14
CR_07580C_A	0.139645
C1_12590W_A	0.139394
C2_06170C_A	0.138894
C2_03430W_A	0.138542
C1_04400C_A	0.138114
C6_01710C_A	0.138053
C4_04180C_A	0.137775
C5_05050W_A	0.137081
C7_00520W_A	0.136705
C1_11300C_A	0.136485
C3_05120C_A	0.136431
C1_10940C_A	0.134937
C2_03230C_A	0.134684
C2_00920W_A	0.134476
C3_04690C_A	0.134444
C3_05520C_A	0.134094
C2_05550W_A	0.133971
C4_02940W_A	0.133597
C3_04330C_A	0.133525
C1_01910W_A	0.13342
C1_03380W_A	0.133263
C1_12750C_A	0.13271
C4_06460C_A	0.132593
C1_13100W_A	0.13256
C1_02700C_A	0.132519
C1_04670W_A	0.132325
C3_01980C_A	0.132188
C6_03200W_A	0.132051
CR_00050W_A	0.131955
C2_10060C_A	0.131036
CR_09650W_A	0.131
C2_08550C_A	0.130727
C5_01720C_A	0.130625
C6_01360W_A	0.130476
C1_09040C_A	0.13037
C5_04170W_A	0.130081
C1_04090C_A	0.13
C1_07510W_A	0.13
C2_06850W_A	0.13
C5_01700W_A	0.129838
CR_00340C_A	0.129697
C4_06740C_A	0.129314
C4_03410W_A	0.128571
C1_01790W_A	0.12798
C4_04000W_A	0.127632
CR_10140W_A	0.127564
C1_03550C_A	0.126907
C6_04540C_A	0.126903
CR_03090C_A	0.126742
C3_03790W_A	0.12658
CR_10750C_A	0.126478
C2_02910W_A	0.12619
C2_09060C_A	0.125816
C2_09780C_A	0.125442
C4_02500C_A	0.125306
CR_05440W_A	0.125218
C3_02040C_A	0.125179
C6_04280W_A	0.1246
C4_00750C_A	0.12448
C4_07200C_A	0.124444
C2_04710C_A	0.12435
C1_08420W_A	0.124269
C2_01390W_A	0.124172
C2_04330C_A	0.124
C3_06330W_A	0.123585
C2_01590W_A	0.123484
C4_02770C_A	0.123189
CR_08370W_A	0.12312
C1_04030W_A	0.122874
C4_01160W_A	0.122555
C2_07900W_A	0.122418
C2_04870C_A	0.122303
C2_10110W_A	0.121944
C7_02750W_A	0.121898
CR_05070W_A	0.121898
CR_05600C_A	0.121898
C3_05970C_A	0.121556
C3_07600W_A	0.121371
C4_06410W_A	0.12137
C1_03790C_A	0.121343
C6_03650C_A	0.121326
C2_10560C_A	0.120985
C1_06680W_A	0.120625
C1_02690C_A	0.120476
C4_04330C_A	0.120474
C5_05190W_A	0.120417
C1_09020W_A	0.120243
C1_00350C_A	0.12015
C1_11760C_A	0.12
C3_05940C_A	0.12
C6_01850W_A	0.12
CR_01180W_A	0.12
C6_00120W_A	0.119942
C1_12040W_A	0.119226
C1_05790W_A	0.119186
C1_11280W_A	0.11875
C1_11960C_A	0.118559
C1_02650W_A	0.118021
C1_02960C_A	0.117986
C2_09400C_A	0.117862
C4_02390W_A	0.116177
C1_08670W_A	0.116105
CR_10350C_A	0.116015
C3_02190C_A	0.115822
C2_03470C_A	0.115726
CR_03120W_A	0.115604
C5_03890C_A	0.115476
C1_06600W_A	0.115475
CR_03610C_A	0.114972
C3_04740C_A	0.114625
C7_03330C_A	0.114609
C2_07800W_A	0.114371
C2_02740C_A	0.11406
C4_03200C_A	0.113704
C3_00320W_A	0.113677
C6_02540C_A	0.113311
C2_08520C_A	0.113214
C1_01030W_A	0.113157
C1_05410C_A	0.112986
C3_06180C_A	0.11296
C1_07850C_A	0.112874
C2_07290W_A	0.112862
CR_04300W_A	0.112828
C2_01340W_A	0.112772
C3_03190C_A	0.112593
C1_01640W_A	0.112555
C1_05450W_A	0.1125
C2_01430W_A	0.112396
C4_01060W_A	0.112292
C6_01210W_A	0.11227
C4_00620C_A	0.1121
C2_01760C_A	0.112083
C3_00380C_A	0.112
C1_12500C_A	0.111898
C2_05600W_A	0.111898
C1_07920W_A	0.111559
C2_06910W_A	0.111331
CR_01010W_A	0.11131
C2_07030C_A	0.111195
C4_04910C_A	0.111101
C3_06900W_A	0.111002
C5_01340W_A	0.11099
C1_14520W_A	0.110972
CR_03790C_A	0.110833
C2_02970C_A	0.110798
C3_07690C_A	0.11073
C3_07230W_A	0.110625
C7_02120C_A	0.110531
C3_07700W_A	0.110453
CR_05180C_A	0.11044
C1_02450C_A	0.110326
C1_12510W_A	0.110102
CR_04750W_A	0.110081
C1_06380C_A	0.11
C1_12910W_A	0.11
C4_05100C_A	0.11
C5_00490C_A	0.11
C6_03440W_A	0.11
CR_09460C_A	0.109665
C6_01530C_A	0.109583
CR_01490C_A	0.109557
C1_10690W_A	0.109393
C1_14290C_A	0.109364
C2_04230W_A	0.108929
C1_08410C_A	0.108693
C2_04810W_A	0.108542
C7_02610C_A	0.108211
C2_00320W_A	0.10783
C1_04590W_A	0.107184
CR_04580W_A	0.106974
C3_04550C_A	0.106858
C2_08400C_A	0.106726
C1_09690W_A	0.106505
C3_07400W_A	0.106126
C1_02930C_A	0.105724
C6_03950C_A	0.105111
C3_06740W_A	0.104949
C3_02430W_A	0.10493
C2_07660W_A	0.104785
C1_00270W_A	0.104583
C6_00820W_A	0.104496
C6_03890C_A	0.104371
C2_07520C_A	0.104271
C1_02060W_A	0.103619
C3_00370C_A	0.103563
C1_10260C_A	0.103194
C7_04210C_A	0.102869
C5_01710C_A	0.102625
C1_09990W_A	0.102576
C4_07160W_A	0.102536
C6_00200C_A	0.102519
C3_02670W_A	0.102508
C2_10350C_A	0.102343
CR_04650W_A	0.102264
C2_00150W_A	0.102166
CR_00320C_A	0.101907
C1_09890C_A	0.101898
C4_01600C_A	0.101898
C4_01610C_A	0.101898
C4_01620C_A	0.101898
C5_03420W_A	0.101898
CR_05410C_A	0.101898
C2_05910W_A	0.101606
C2_06610C_A	0.101146
C7_01350C_A	0.101111
C5_01910W_A	0.1008
C6_00770C_A	0.100625
C2_04490W_A	0.100563
C1_05500W_A	0.1
C1_09330W_A	0.1
C2_05390C_A	0.1
C5_00740W_A	0.1
C5_01020C_A	0.1
C5_02790C_A	0.0993343
C6_04510C_A	0.0993179
C1_12400C_A	0.0993075
C1_05470W_A	0.098899
C1_08820C_A	0.09875
C5_01960C_A	0.097872
C1_05360C_A	0.0976125
C5_00220W_A	0.0974995
C2_01300C_A	0.0970917
C7_01180W_A	0.0970417
C7_03380W_A	0.0968776
C3_03180C_A	0.0968579
C1_12430W_A	0.0968452
C1_14480W_A	0.09683
C4_04530C_A	0.096302
C2_09290W_A	0.0960263
C1_00970W_A	0.095
C1_09480W_A	0.095
CR_04530W_A	0.0946584
C7_00340C_A	0.094499
C1_12030W_A	0.0943981
C1_09970C_A	0.0940482
C2_10550C_A	0.0938937
C3_05030W_A	0.0936971
C4_00820W_A	0.0935443
C2_03000C_A	0.0935076
C4_07240W_A	0.0934351
C5_01460W_A	0.0933942
C6_03960W_A	0.0933224
C2_01040W_A	0.0932143
C6_02840C_A	0.0932143
C1_00360W_A	0.0931818
C1_05630C_A	0.0929707
C4_04970C_A	0.0928902
CR_10600C_A	0.0927236
C6_04290W_A	0.0926668
C1_08270C_A	0.0921572
C4_00350W_A	0.0921528
CR_02540W_A	0.0921245
CR_05390W_A	0.0919874
C1_00240C_A	0.0918977
C1_06300W_A	0.0918977
C1_11780W_A	0.0918977
C2_00040C_A	0.0918977
C2_02480W_A	0.0918977
C2_04890C_A	0.0918977
C2_06500W_A	0.0918977
C2_06560W_A	0.0918977
C2_08300C_A	0.0918977
C2_09200W_A	0.0918977
C2_09540W_A	0.0918977
C3_04050W_A	0.0918977
C3_04850C_A	0.0918977
C3_05480C_A	0.0918977
C3_05490C_A	0.0918977
C3_07520W_A	0.0918977
C3_07530W_A	0.0918977
C4_00870W_A	0.0918977
C4_03010W_A	0.0918977
C4_03650W_A	0.0918977
C4_03660W_A	0.0918977
C4_05990W_A	0.0918977
C6_00220C_A	0.0918977
CR_00450C_A	0.0918977
CR_00730C_A	0.0918977
CR_01450C_A	0.0918977
CR_02080W_A	0.0918977
CR_02310C_A	0.0918977
CR_05810C_A	0.0918977
CR_06190C_A	0.0918977
CR_08230C_A	0.0918977
CR_08750C_A	0.0918977
C6_00920W_A	0.0918944
C5_04560C_A	0.0918633
C7_02100W_A	0.0918576
C1_06480C_A	0.0917383
C2_02280W_A	0.0916234
C5_02770W_A	0.0915989
C1_10580C_A	0.0915385
CR_01240C_A	0.0915341
C1_08330C_A	0.0915164
C4_05620C_A	0.0913614
CR_00270C_A	0.0913095
C1_04570C_A	0.09125
C1_11190W_A	0.0911924
C1_01800W_A	0.091
C5_00620W_A	0.0909091
C3_05310W_A	0.0908333
C1_04820C_A	0.09054
CR_06270W_A	0.0904762
C1_13320C_A	0.0904708
C1_08210C_A	0.0904583
C5_03960W_A	0.0903591
C5_04130C_A	0.0903591
C1_10330C_A	0.09
C3_05440C_A	0.09
C6_04590C_A	0.09
CR_05620C_A	0.09
CR_07860C_A	0.0896169
C5_04620C_A	0.0895076
CR_06420W_A	0.0894118
C2_07770C_A	0.0892262
C5_01900C_A	0.0883333
CR_07820W_A	0.0882106
C3_05190C_A	0.0881759
C1_10030W_A	0.0880673
C1_07620C_A	0.0879293
C2_10690W_A	0.0879175
C2_00140W_A	0.0877261
C1_12230W_A	0.0877
C3_02270W_A	0.0875
CR_06060W_A	0.0869487
C1_11860W_A	0.0868917
C1_05700W_A	0.0865389
C2_09140C_A	0.0858333
C3_03340C_A	0.0857665
C1_01520C_A	0.0856944
C2_00400C_A	0.0856493
C1_00460W_A	0.0855985
C2_03310C_A	0.0854167
C2_10080W_A	0.0853332
CR_07360W_A	0.0852083
C3_00340W_A	0.0852046
C5_02260C_A	0.0851667
C3_01520C_A	0.085134
C7_01250W_A	0.0850081
C3_05400C_A	0.085
C5_01290C_A	0.0849534
C1_04300C_A	0.084941
C2_04770W_A	0.0848745
C2_09310C_A	0.084806
CR_03700C_A	0.0847849
C2_03840C_A	0.0847222
C2_03130W_A	0.0846847
C3_07310C_A	0.084624
C2_04400W_A	0.0845726
CR_10790W_A	0.0845485
[truncated: 4,640 more rows]

## Sheet: Figure 1e
Figure 1e: Distribution of prediction scores for selected candidates
Feature name	RF prediction score
C2_05710C_A	0.863999
C2_09380W_A	0.850763
CR_08950W_A	0.847305
C5_05490C_A	0.824594
C2_07490W_A	0.819671
C1_02640C_A	0.811614
C4_06720W_A	0.809617
CR_05050W_A	0.802566
CR_00640W_A	0.800015
C3_05100C_A	0.795101
C1_08450C_A	0.789999
C6_01700W_A	0.787287
C6_01970C_A	0.785366
C6_00650C_A	0.776351
C4_04900W_A	0.776227
C1_13780W_A	0.772647
C1_04210C_A	0.751932
C1_13700W_A	0.748145
C1_05720W_A	0.742076
C1_14090W_A	0.742023
C1_02460W_A	0.739713
C3_07390C_A	0.738175
C2_08180C_A	0.731588
C2_07960C_A	0.725194
C3_07440W_A	0.7245
C2_10860C_A	0.720359
CR_03990C_A	0.717137
C5_02230W_A	0.707131
C3_05370C_A	0.70088
C7_01470C_A	0.699148
C4_04480C_A	0.695403
C2_01830W_A	0.691379
C4_06030W_A	0.687863
C2_01480W_A	0.687662
C2_00570W_A	0.687529
C5_00370W_A	0.67955
C3_05150W_A	0.666509
C3_04670C_A	0.662356
C1_05780W_A	0.661779
C1_03030W_A	0.656777
C1_10380C_A	0.654756
C3_07750W_A	0.652794
C1_10100C_A	0.64735
C7_03390C_A	0.646712
CR_02550C_A	0.646709
C2_01730W_A	0.645733
C1_10390C_A	0.643602
C7_00960W_A	0.63783
C4_01270W_A	0.635841
C1_06470W_A	0.634806
C1_03090W_A	0.63158
C2_08760C_A	0.630001
C2_03100W_A	0.629866
C1_03220C_A	0.627239
C2_03810C_A	0.626751
C4_01050C_A	0.626211
C7_00710W_A	0.626211
C1_03110W_A	0.625083
C2_06240W_A	0.620348
C1_04610W_A	0.617338
C3_00090W_A	0.615843
C3_02110W_A	0.615497
C3_02470C_A	0.608091
C1_11060C_A	0.606806
C2_01610C_A	0.604673
C1_10950C_A	0.604555
C2_05410W_A	0.601425
C1_10870W_A	0.600083
C3_02450W_A	0.599574
CR_04100C_A	0.596841
C1_06460C_A	0.596667
C1_03010W_A	0.592381
C2_04600C_A	0.58775
C2_03960W_A	0.587687
C4_01520C_A	0.586406
CR_08090W_A	0.58119
C1_04180W_A	0.580484
C3_05200W_A	0.574944
C1_12390C_A	0.574869
C1_03020C_A	0.573508
C3_02320W_A	0.572398
C4_04920W_A	0.570262
C2_06650C_A	0.569755
C4_01700C_A	0.568242
C5_01540W_A	0.568131
C1_06100C_A	0.568131
C3_07110W_A	0.567774
C3_02690C_A	0.567424
C2_05610C_A	0.565379
C2_06810C_A	0.565313
C1_13050W_A	0.565131
C1_11360W_A	0.560211
CR_03830C_A	0.559905
C1_01350C_A	0.558911
CR_07630C_A	0.557687
CR_01230C_A	0.555686
CR_02700W_A	0.545471
C2_05190W_A	0.544809
C2_05680W_A	0.544256
C4_03270W_A	0.54055
C5_04080C_A	0.540107
C1_00940W_A	0.530848
C5_00770C_A	0.525152
C3_06870W_A	0.521375
C2_00220C_A	0.520374
C5_03540C_A	0.517917
C1_14110C_A	0.515905
CR_07510W_A	0.515122
CR_09970W_A	0.514663
CR_02630C_A	0.513075
C1_09670C_A	0.511019
C1_04170C_A	0.508631
C5_04590C_A	0.50612
C2_05530C_A	0.505685
C2_04500W_A	0.500878
C4_01710C_A	0.498132
C1_01680C_A	0.494073
C2_10620W_A	0.493257
C2_07060W_A	0.491322
C7_00530C_A	0.489967
CR_07420W_A	0.489905
C2_02310W_A	0.488867
C3_05560W_A	0.486547
C2_06830C_A	0.475042
CR_08010W_A	0.472716
C1_10160W_A	0.472682
C2_01110C_A	0.466046
C2_04020C_A	0.46545
CR_05780W_A	0.456683
C2_01710W_A	0.453333
C1_07970C_A	0.452244
C5_03410C_A	0.44827
C1_08520C_A	0.432294
C1_08550C_A	0.432152
C2_01320W_A	0.43058
C6_01610W_A	0.425968
C5_04030W_A	0.425834
C6_02980C_A	0.425791
C3_06890W_A	0.425574
C1_03900W_A	0.424597
C1_05660C_A	0.420428
C3_01300C_A	0.417568
C3_05650W_A	0.41713
C2_03950W_A	0.415409
C1_00180W_A	0.414028
CR_04200W_A	0.411361
C4_02370C_A	0.408878
C1_14490C_A	0.396889
C6_02370C_A	0.393413
C3_01850W_A	0.391988
CR_03910C_A	0.386079
C2_04220C_A	0.385357
C6_03940C_A	0.385308
C1_01940C_A	0.384099
C6_03770C_A	0.383409
C2_06670C_A	0.383048
CR_08980C_A	0.380741
CR_10370W_A	0.376836
C1_01600W_A	0.371772
C2_07330W_A	0.371502
CR_02440W_A	0.370556
C4_03930C_A	0.368567
CR_07390C_A	0.368101
CR_02950C_A	0.367414
C5_01390C_A	0.365628
C1_08540C_A	0.361873
C1_11450C_A	0.360037
CR_01430W_A	0.353383
CR_04340W_A	0.352891
CR_07350W_A	0.352326
C1_11400C_A	0.351196
C4_01880W_A	0.342105
C3_06570C_A	0.34125
C6_00790C_A	0.340245
C1_09730W_A	0.334774
CR_02680W_A	0.333901
C1_09870W_A	0.333778
C2_09840W_A	0.330502
C3_02960C_A	0.32923
C2_04950C_A	0.328963
CR_05100W_A	0.324665
C1_07600W_A	0.323672
C4_00130W_A	0.322328
CR_10740W_A	0.319215
C2_00090W_A	0.316637
C3_00280C_A	0.316214
C1_01490W_A	0.31621
C7_03000C_A	0.315162
CR_04330W_A	0.314639
C2_04370W_A	0.312013
CR_03770C_A	0.311536
C2_09740W_A	0.309113
C1_01630W_A	0.303235
C2_02900W_A	0.302859
C2_10700C_A	0.302412
C7_00730W_A	0.300298
C4_04600C_A	0.299967
CR_02140W_A	0.298826
C3_06910C_A	0.297026
C3_07420W_A	0.295155
C3_03090W_A	0.293069
C1_04420C_A	0.290098
C3_04760C_A	0.288266
C1_00160C_A	0.283912
C1_01070C_A	0.272763
C1_07710C_A	0.271619
C2_04740C_A	0.271124
CR_03350C_A	0.268588
C2_00700W_A	0.267978
C6_03220W_A	0.26651
C2_04760W_A	0.2655
C2_00300C_A	0.263758
C1_12600C_A	0.263647
C2_03070C_A	0.260079
C4_03330W_A	0.26
C1_02900C_A	0.259583
CR_06940W_A	0.254591
CR_01370C_A	0.253391
C4_01720C_A	0.252841
C1_08810C_A	0.249907
C1_13360C_A	0.248187
C4_01150W_A	0.248158
C2_05540C_A	0.246402
C3_00310C_A	0.243635
C7_03940C_A	0.24148
C7_01760C_A	0.240023
C1_11910W_A	0.24
C1_05680C_A	0.232222
CR_00440C_A	0.23198
C3_05210C_A	0.231394
C2_01200C_A	0.22999
C4_03440C_A	0.229497
C1_04520C_A	0.220471
CR_01740W_A	0.219843
CR_00810W_A	0.219806
CR_08470W_A	0.219333
C2_01260W_A	0.216853
C7_04010W_A	0.216507
CR_03430W_A	0.214152
C7_03210W_A	0.206707
C6_01000C_A	0.206389
C4_00780C_A	0.205341
C6_02160W_A	0.204562
CR_06160C_A	0.204556
C5_04600C_A	0.203286
C6_01960W_A	0.200558
C1_00890W_A	0.199412
C6_02680W_A	0.195668
C1_12690C_A	0.19493
C6_00550W_A	0.194792
C1_10910C_A	0.193564
CR_08500W_A	0.192902
C5_01480W_A	0.192508
C1_00060W_A	0.1925
C5_02780W_A	0.190625
CR_08250C_A	0.189599
C4_03170W_A	0.18938
C3_06880W_A	0.188886
C1_13680C_A	0.188194
C3_02260C_A	0.187607
C2_03890W_A	0.187554
C3_01530C_A	0.186167
C1_06230C_A	0.185149
C2_00430C_A	0.180007
C2_01620W_A	0.179521
C5_01050C_A	0.179312
C2_02160W_A	0.176435
C1_02380C_A	0.173216
C2_02100W_A	0.171394
C2_10010C_A	0.171081
CR_01610C_A	0.170379
CR_03950W_A	0.169437
C4_05180C_A	0.166921
C4_04220W_A	0.16619
C4_06880C_A	0.16345
CR_10710C_A	0.162874
CR_10450C_A	0.161279
C5_00210C_A	0.160409
CR_03240C_A	0.16
C7_01370W_A	0.157571
C6_03110C_A	0.15527
CR_02600W_A	0.155
C2_10090C_A	0.154
C3_05000W_A	0.153108
CR_04440C_A	0.152976
C3_05950W_A	0.15187
C1_12260W_A	0.15
C4_04100C_A	0.15
C1_05390C_A	0.149893
C1_04190C_A	0.149236
C1_09030C_A	0.146187
C7_03810W_A	0.145478
C3_00510W_A	0.143095
C2_10230W_A	0.142148
C4_05020W_A	0.140556
C1_12590W_A	0.139394
C1_04670W_A	0.132325
C6_03200W_A	0.132051
CR_00050W_A	0.131955
C1_04090C_A	0.13
C1_07510W_A	0.13
C5_01700W_A	0.129838
C4_06740C_A	0.129314
C4_04000W_A	0.127632
CR_10750C_A	0.126478
C4_02500C_A	0.125306
C4_02770C_A	0.123189
C2_04870C_A	0.122303
C1_03790C_A	0.121343
C1_06680W_A	0.120625
C5_05190W_A	0.120417
C1_12040W_A	0.119226
C1_02650W_A	0.118021
C4_02390W_A	0.116177
C4_03200C_A	0.113704
C6_02540C_A	0.113311
C1_01030W_A	0.113157
C1_07850C_A	0.112874
C2_06910W_A	0.111331
C4_04910C_A	0.111101
C5_01340W_A	0.11099
C1_14520W_A	0.110972
C3_07230W_A	0.110625
C4_05100C_A	0.11
C2_04230W_A	0.108929
C2_00320W_A	0.10783
C3_04550C_A	0.106858
C3_07400W_A	0.106126
C3_06740W_A	0.104949
C1_10260C_A	0.103194
C5_01710C_A	0.102625
C3_02670W_A	0.102508
CR_00320C_A	0.101907
C2_04490W_A	0.100563
C1_09330W_A	0.1
C1_05360C_A	0.0976125
C5_00220W_A	0.0974995
C4_04530C_A	0.096302
CR_04530W_A	0.0946584
C7_00340C_A	0.094499
C6_02840C_A	0.0932143
C1_00360W_A	0.0931818
C1_08270C_A	0.0921572
CR_05390W_A	0.0919874
C1_08330C_A	0.0915164
C1_11190W_A	0.0911924
C1_10330C_A	0.09
C1_05700W_A	0.0865389
C3_00340W_A	0.0852046
C2_04770W_A	0.0848745
CR_03700C_A	0.0847849
C1_09260C_A	0.0844916
C2_02000W_A	0.084281
CR_00390W_A	0.0841129
C2_10530C_A	0.0836267
C6_01830W_A	0.0834667
C3_07630C_A	0.0831835
C1_07270W_A	0.0826667
C2_05720C_A	0.0825922
C3_06850W_A	0.0816771
C3_03410C_A	0.081001
C6_00390W_A	0.0807692
C1_02300W_A	0.08
C2_00590W_A	0.079625
CR_09330C_A	0.0791601
C3_03680W_A	0.0789696
C2_04980C_A	0.0786591
C4_04850C_A	0.0772164
C5_03640W_A	0.0753573
C2_08470C_A	0.0752982
C3_07890W_A	0.0739023
C5_05160C_A	0.073374
C6_01630W_A	0.073157
CR_05910W_A	0.0729879
C5_01530C_A	0.0726936
C1_03190C_A	0.0717484
CR_00410W_A	0.0713942
C1_08100W_A	0.0708216
C2_03440W_A	0.0703591
CR_10810C_A	0.0682801
C4_03590C_A	0.0676515
C5_05450C_A	0.0672642
C2_03720W_A	0.0667262
CR_08710W_A	0.0666066
C5_04900C_A	0.0635141
C1_02230W_A	0.061875
C2_09300W_A	0.0614873
CR_01570W_A	0.0608333
CR_08190W_A	0.0608333
C1_02840W_A	0.0601833
C4_01780C_A	0.060102
C1_14380C_A	0.06
C3_04710W_A	0.06
C4_07070W_A	0.0596646
C7_03870W_A	0.0591753
C2_10570W_A	0.0587004
C1_07390W_A	0.0579058
C4_01890C_A	0.0577962
C2_05760C_A	0.0571027
C1_10010C_A	0.0564963
CR_10270C_A	0.0561274
C7_04240C_A	0.0549849
C5_05480W_A	0.0537554
C4_04440W_A	0.0530566
C1_05300C_A	0.0525546
C1_08630W_A	0.052508
C1_03750W_A	0.0524588
CR_09010C_A	0.0523405
C1_14210C_A	0.0522583
C3_02240C_A	0.0515213
C2_07210C_A	0.0514705
C5_02750C_A	0.0512152
C3_06110C_A	0.0511111
C6_01200W_A	0.0508333
C1_10210C_A	0.050727
CR_00260W_A	0.0506251
C5_00860W_A	0.0504167
C1_09450C_A	0.05
C4_06450W_A	0.05
C4_06550C_A	0.05
CR_02750C_A	0.05
C1_06280C_A	0.0496121
C1_03390W_A	0.048011
C2_09130C_A	0.0479293
C7_02860C_A	0.0475807
C3_00750W_A	0.0464748
C2_08650W_A	0.0462008
C1_05810W_A	0.0461415
C1_01860W_A	0.045536
C5_05280C_A	0.0450758
C6_02920C_A	0.0448745
C5_03570W_A	0.0447508
C5_04630W_A	0.0446427
C3_00260C_A	0.0441274
C5_03550W_A	0.0435081
C7_02800W_A	0.0430083
CR_08880C_A	0.0429762
C1_06630W_A	0.0428745
C3_05710W_A	0.0426734
C4_04460C_A	0.0419728
C3_01800C_A	0.0416667
C3_07660W_A	0.0413152
C4_01350W_A	0.0411111
CR_02040W_A	0.041
C6_04080W_A	0.0409029
C5_00560W_A	0.040899
C3_05790C_A	0.0408333
C4_03510C_A	0.0408333
C4_04550C_A	0.0402778
C2_04010C_A	0.04
C3_05110W_A	0.04
C4_04730W_A	0.04
C6_04260C_A	0.04
CR_04420C_A	0.04
C3_00550C_A	0.0397097
CR_10760C_A	0.0376494
C2_09040W_A	0.0373445
C3_00790W_A	0.035
C1_03610C_A	0.0348063
CR_06000W_A	0.0331161
C6_00190W_A	0.032679
C2_03520C_A	0.0325677
C6_04130C_A	0.0324424
C4_03900C_A	0.0317687
C2_07550W_A	0.031655
C3_07040C_A	0.0312778
C3_02530W_A	0.0311314
C3_00570C_A	0.0310931
C2_06600W_A	0.0310049
C1_09100W_A	0.0308333
C5_04580C_A	0.0308333
C1_12450C_A	0.0303061
C1_13970C_A	0.030102
CR_03490W_A	0.030102
C3_04530C_A	0.03
C3_07610W_A	0.03
C4_03520C_A	0.03
C4_06560W_A	0.03
C7_00090C_A	0.03
C7_03320C_A	0.03
C2_08860W_A	0.0293343
C7_02990W_A	0.0278223
C3_01470W_A	0.0267367
C4_01360W_A	0.0264234
C2_07170C_A	0.0250526
C2_07130C_A	0.0245687
C3_06480C_A	0.0243017
CR_10660W_A	0.0242524
C5_00280C_A	0.0242421
C1_01880C_A	0.0236316
C6_00160W_A	0.0235841
C4_04570W_A	0.0234115
CR_05610C_A	0.0229762
C2_09230C_A	0.0226895
C5_05460C_A	0.0222562
CR_05310W_A	0.022149
C1_06130C_A	0.0221475
C1_11520C_A	0.0220563
C2_10750C_A	0.0220223
C1_05070C_A	0.0219728
C7_02040C_A	0.0219667
C5_02670W_A	0.0217687
C1_14100W_A	0.0216869
C2_09930W_A	0.0216667
C2_08590W_A	0.0216553
CR_10840C_A	0.0216175
C6_01590W_A	0.02139
C3_07220C_A	0.0213394
CR_01290C_A	0.0212746
C1_10770W_A	0.0208333
C4_03230C_A	0.0208333
C5_04160W_A	0.0208333
C6_01160W_A	0.0208333
C6_02550W_A	0.0208333
C4_02440C_A	0.0207068
CR_04590C_A	0.0204605
C1_02810W_A	0.0203061
C3_06310C_A	0.0203061
C4_02530W_A	0.0203061
C6_04350C_A	0.0202778
C1_14000C_A	0.0202041
C1_00410C_A	0.020102
C2_01860C_A	0.020102
CR_00830W_A	0.020102
C1_04560W_A	0.02
C1_05760C_A	0.02
C1_11770C_A	0.02
C1_13600W_A	0.02
C1_14160W_A	0.02
C2_07530C_A	0.02
C2_10050W_A	0.02
C3_03470W_A	0.02
C4_03710C_A	0.02
C4_05580C_A	0.02
C4_05890W_A	0.02
C6_00980C_A	0.02
C6_00990W_A	0.02
C6_02300C_A	0.02
C7_02300W_A	0.02
CR_00610W_A	0.02
CR_09470W_A	0.02
CR_09690C_A	0.0168027
C6_02690C_A	0.0164216
C2_07200W_A	0.0152277
C4_05030C_A	0.014685
C6_03920W_A	0.0142073
C7_00400W_A	0.0141066
C2_04290W_A	0.0137372
C7_04050W_A	0.0133219
C7_00860W_A	0.0133063
C2_10660W_A	0.0131598
CR_05670C_A	0.0130206
C4_00280W_A	0.0128978
C1_04220C_A	0.0128972
CR_00060C_A	0.0128755
CR_07240C_A	0.0128596
C4_05700W_A	0.0128089
C5_00030W_A	0.0126129
C2_09980W_A	0.0123733
C3_07790W_A	0.0121573
C1_12130C_A	0.0117687
C2_02240C_A	0.0117687
C4_03140C_A	0.0117687
C7_00190W_A	0.0117124
C1_00540C_A	0.0115604
C1_14420W_A	0.0114347
C1_08460C_A	0.0112041
C1_05140W_A	0.0111806
C1_14370W_A	0.0111111
C3_07560W_A	0.0110924
C1_05350W_A	0.0108333
C2_10600W_A	0.0108333
C6_01120C_A	0.0108333
C7_04100C_A	0.0108333
CR_02290W_A	0.0108333
CR_04130C_A	0.0107147
C2_06150C_A	0.0107068
C5_03740W_A	0.0104525
C1_03730C_A	0.0103061
C2_03350W_A	0.0103061
C2_10260C_A	0.0102778
C3_04930C_A	0.0102041
C2_02760W_A	0.0101833
C1_10740C_A	0.0101748
C1_00730C_A	0.010102
C1_12080W_A	0.010102
C2_00230W_A	0.010102
C2_02090W_A	0.010102
C3_01220W_A	0.010102
C3_06060W_A	0.010102
C4_02030W_A	0.010102
C4_02850W_A	0.010102
C6_02190C_A	0.010102
CR_09490W_A	0.010102
C1_01560W_A	0.01
C1_02870W_A	0.01
C1_03950C_A	0.01
C1_07080W_A	0.01
C1_07670W_A	0.01
C1_13450W_A	0.01
C1_13640W_A	0.01
C2_00080C_A	0.01
C2_00660C_A	0.01
C2_07360W_A	0.01
C3_03660W_A	0.01
C3_05420W_A	0.01
C4_00080C_A	0.01
C4_03780C_A	0.01
C4_06070C_A	0.01
C5_03560W_A	0.01
C5_04410C_A	0.01
C6_03060W_A	0.01
CR_02030C_A	0.01
CR_06520C_A	0.01
CR_08510W_A	0.01
CR_09190C_A	0.01
C7_03860W_A	0.00532059
CR_10480W_A	0.00511187
CR_10020C_A	0.00426871
C1_08300W_A	0.0042573
C5_05400W_A	0.00365556
C4_04050C_A	0.0035841
C7_00140C_A	0.0035841
C1_06650W_A	0.00352264
C2_01870C_A	0.00348794
C3_02220W_A	0.00323889
C1_05960W_A	0.00315979
C3_01210C_A	0.00315285
C5_01130W_A	0.00312444
C1_03740W_A	0.0030839
C1_06360W_A	0.0030839
C7_03620C_A	0.0030839
C1_11580W_A	0.00286749
CR_08700C_A	0.00274283
C5_01560C_A	0.00248489
C3_07850W_A	0.00234161
C3_05920W_A	0.00225057
C6_00300C_A	0.00207192
C3_02300W_A	0.00204649
C1_06780W_A	0.00197279
C6_03290W_A	0.00197279
C3_05930W_A	0.00194444
C4_00460C_A	0.00194444
CR_03070W_A	0.00185737
C2_09970C_A	0.00181357
C1_07380C_A	0.00176871
C1_11810W_A	0.00176871
C6_02170C_A	0.00176871
C7_02810W_A	0.00151637
C1_09280W_A	0.00141723
C6_03140C_A	0.00121521
C4_02160C_A	0.00121315
C4_03530W_A	0.00121315
C4_03560W_A	0.00121315
C2_02250C_A	0.00118063
C2_08850C_A	0.00114513
C4_05590W_A	0.00113946
C1_04250C_A	0.00111111
C1_05330C_A	0.00111111
C2_08980C_A	0.00111111
C2_09210W_A	0.00111111
C3_02100W_A	0.00111111
C3_04890W_A	0.00111111
C3_06190C_A	0.00111111
C3_06230W_A	0.00111111
C3_06320W_A	0.00111111
C4_01330W_A	0.00111111
C4_06750C_A	0.00111111
C5_00410W_A	0.00111111
C5_00730W_A	0.00111111
C5_04040C_A	0.00111111
C6_00070C_A	0.00111111
C6_03710W_A	0.00111111
C7_00510W_A	0.00111111
C7_02110W_A	0.00111111
C7_04220W_A	0.00111111
CR_00370W_A	0.00111111
CR_07140C_A	0.00111111
C2_03760C_A	0.00100489
C1_08940C_A	0.000902852
C1_06880C_A	0.000833333
C2_00050C_A	0.000833333
C2_08990C_A	0.000833333
C2_09080C_A	0.000833333
C3_00210C_A	0.000833333
C3_02930W_A	0.000833333
C4_01000C_A	0.000833333
C4_01340W_A	0.000833333
C4_05750C_A	0.000833333
C5_00140C_A	0.000833333
C5_00570W_A	0.000833333
C6_03630W_A	0.000833333
C7_03290C_A	0.000833333
CR_02120C_A	0.000833333
CR_02930W_A	0.000833333
C4_00050W_A	0.000706774
C5_03860W_A	0.000452537
C1_13960W_A	0.000387423
C5_03870C_A	0.000359079
C1_00430W_A	0.000306122
C1_12100C_A	0.000306122
C2_00440W_A	0.000306122
C2_01470W_A	0.000306122
C2_01890W_A	0.000306122
C2_04130W_A	0.000306122
C2_10250C_A	0.000306122
C3_02720W_A	0.000306122
C4_03800C_A	0.000306122
C5_00400C_A	0.000306122
C5_01850C_A	0.000306122
C5_03310C_A	0.000306122
C6_00350W_A	0.000306122
C6_01190C_A	0.000306122
C6_02860W_A	0.000306122
CR_02150W_A	0.000306122
CR_05830C_A	0.000306122
C3_05680W_A	0.000183342
C3_00940W_A	0.000174759
C5_00160W_A	0.000174759
C1_02610W_A	0.000102041
C1_13470W_A	0.000102041
C1_14010W_A	0.000102041
C2_00720C_A	0.000102041
C2_01880C_A	0.000102041
C2_02020W_A	0.000102041
C2_03770C_A	0.000102041
C2_04260W_A	0.000102041
C2_08600W_A	0.000102041
C3_03850C_A	0.000102041
C4_01380W_A	0.000102041
C4_06260W_A	0.000102041
C7_02530C_A	0.000102041
C7_03220C_A	0.000102041
CR_06240C_A	0.000102041
C4_06730C_A	9.34579e-05
C1_00670C_A	0
C1_00780C_A	0
C1_01080W_A	0
C1_01270W_A	0
C1_01750W_A	0
C1_02130C_A	0
C1_02150W_A	0
C1_02440C_A	0
C1_03250C_A	0
C1_03330C_A	0
C1_03810C_A	0
C1_03990W_A	0
C1_04050C_A	0
C1_04200C_A	0
C1_04510W_A	0
C1_04960C_A	0
C1_05750C_A	0
C1_06980C_A	0
C1_07020C_A	0
C1_07330W_A	0
C1_09180W_A	0
C1_09380W_A	0
C1_09390W_A	0
C1_10140C_A	0
C1_10560C_A	0
C1_10570C_A	0
C1_11510C_A	0
C1_11560C_A	0
C1_11620W_A	0
C1_11690W_A	0
C1_13290W_A	0
C1_13610C_A	0
C1_14180W_A	0
C2_00800C_A	0
C2_00880W_A	0
C2_00910W_A	0
C2_00970C_A	0
C2_01700C_A	0
C2_02530W_A	0
C2_03530W_A	0
C2_03980C_A	0
C2_05640W_A	0
C2_06220C_A	0
C2_07750W_A	0
C2_08270C_A	0
C2_08430C_A	0
C2_09690C_A	0
C3_01370C_A	0
C3_01580W_A	0
C3_02560W_A	0
C3_02640C_A	0
C3_03050C_A	0
C3_04870W_A	0
C3_04970C_A	0
C3_05050W_A	0
C3_05170W_A	0
C3_05470W_A	0
C3_05850W_A	0
C3_06470W_A	0
C3_06560W_A	0
C3_06620W_A	0
C3_06790W_A	0
C3_06950W_A	0
C3_07160W_A	0
C3_07200C_A	0
C3_07860C_A	0
C4_00120W_A	0
C4_00180W_A	0
C4_01470W_A	0
C4_01730C_A	0
C4_02220C_A	0
C4_02960W_A	0
C4_03160C_A	0
C4_03770W_A	0
C4_04070C_A	0
C4_04420W_A	0
C4_04470W_A	0
C4_05250W_A	0
C4_05560C_A	0
C4_05770C_A	0
C4_06310C_A	0
C4_06820C_A	0
C4_06960W_A	0
C5_00940C_A	0
C5_01270W_A	0
C5_01490C_A	0
C5_01500C_A	0
C5_01810W_A	0
C5_02160W_A	0
C5_02180C_A	0
C5_02540C_A	0
C5_02560C_A	0
C5_02620C_A	0
C5_03810C_A	0
C5_05100C_A	0
C6_00380C_A	0
C6_01670W_A	0
C6_01680C_A	0
C6_02750C_A	0
C6_02790C_A	0
C6_03010W_A	0
C6_03050C_A	0
C6_03860C_A	0
C6_04230W_A	0
C6_04370W_A	0
C6_04440C_A	0
C7_00600C_A	0
C7_00660W_A	0
C7_00740W_A	0
C7_00810W_A	0
C7_02220C_A	0
C7_03110W_A	0
C7_03590C_A	0
C7_04110W_A	0
CR_00140W_A	0
CR_00330C_A	0
CR_00630W_A	0
CR_01580C_A	0
CR_02050C_A	0
CR_02400W_A	0
CR_02640W_A	0
CR_03220C_A	0
CR_03290C_A	0
CR_03890W_A	0
CR_03900W_A	0
CR_04900C_A	0
CR_05540C_A	0
CR_05940W_A	0
CR_08170C_A	0
CR_09960C_A	0
CR_10380C_A	0

## Sheet: Figure 2a
Figure 2a: Distribution of prediction scores for the experimentally confirmed genes
Feature name	GRACEv2 (1: E; -1 NE)	RF prediction score
C2_05710C_A	1	0.863999
C2_09380W_A	1	0.850763
CR_08950W_A	-1	0.847305
C5_05490C_A	1	0.824594
C2_07490W_A	-1	0.819671
C1_02640C_A	-1	0.811614
C4_06720W_A	1	0.809617
CR_05050W_A	1	0.802566
CR_00640W_A	1	0.800015
C3_05100C_A	1	0.795101
C1_08450C_A	1	0.789999
C6_01700W_A	1	0.787287
C6_01970C_A	1	0.785366
C6_00650C_A	1	0.776351
C4_04900W_A	1	0.776227
C1_13780W_A	-1	0.772647
C1_04210C_A	1	0.751932
C1_13700W_A	1	0.748145
C1_05720W_A	1	0.742076
C1_14090W_A	1	0.742023
C1_02460W_A	1	0.739713
C3_07390C_A	-1	0.738175
C2_08180C_A	-1	0.731588
C2_07960C_A	1	0.725194
C3_07440W_A	-1	0.7245
C2_10860C_A	-1	0.720359
CR_03990C_A	1	0.717137
C5_02230W_A	1	0.707131
C3_05370C_A	1	0.70088
C7_01470C_A	1	0.699148
C4_04480C_A	-1	0.695403
C2_01830W_A	1	0.691379
C4_06030W_A	1	0.687863
C2_01480W_A	-1	0.687662
C2_00570W_A	-1	0.687529
C5_00370W_A	1	0.67955
C3_05150W_A	-1	0.666509
C3_04670C_A	1	0.662356
C1_05780W_A	-1	0.661779
C1_03030W_A	1	0.656777
C1_10380C_A	-1	0.654756
C3_07750W_A	1	0.652794
C1_10100C_A	-1	0.64735
C7_03390C_A	1	0.646712
CR_02550C_A	1	0.646709
C2_01730W_A	-1	0.645733
C1_10390C_A	1	0.643602
C7_00960W_A	1	0.63783
C4_01270W_A	1	0.635841
C1_06470W_A	-1	0.634806
C1_03090W_A	1	0.63158
C2_08760C_A	1	0.630001
C2_03100W_A	1	0.629866
C1_03220C_A	-1	0.627239
C2_03810C_A	1	0.626751
C4_01050C_A	1	0.626211
C7_00710W_A	1	0.626211
C1_03110W_A	1	0.625083
C2_06240W_A	1	0.620348
C1_04610W_A	-1	0.617338
C3_00090W_A	1	0.615843
C3_02110W_A	1	0.615497
C3_02470C_A	1	0.608091
C1_11060C_A	1	0.606806
C2_01610C_A	1	0.604673
C1_10950C_A	-1	0.604555
C2_05410W_A	-1	0.601425
C1_10870W_A	1	0.600083
C3_02450W_A	-1	0.599574
CR_04100C_A	1	0.596841
C1_06460C_A	-1	0.596667
C1_03010W_A	-1	0.592381
C2_04600C_A	1	0.58775
C2_03960W_A	1	0.587687
C4_01520C_A	1	0.586406
CR_08090W_A	1	0.58119
C1_04180W_A	-1	0.580484
C3_05200W_A	1	0.574944
C1_12390C_A	1	0.574869
C1_03020C_A	1	0.573508
C3_02320W_A	1	0.572398
C4_04920W_A	-1	0.570262
C2_06650C_A	-1	0.569755
C4_01700C_A	1	0.568242
C5_01540W_A	1	0.568131
C1_06100C_A	1	0.568131
C3_07110W_A	1	0.567774
C3_02690C_A	-1	0.567424
C2_05610C_A	1	0.565379
C2_06810C_A	1	0.565313
C1_13050W_A	1	0.565131
C1_11360W_A	1	0.560211
CR_03830C_A	1	0.559905
C1_01350C_A	1	0.558911
CR_07630C_A	1	0.557687
CR_01230C_A	-1	0.555686
CR_02700W_A	-1	0.545471
C2_05190W_A	-1	0.544809
C2_05680W_A	-1	0.544256
C4_03270W_A	-1	0.54055
C5_04080C_A	-1	0.540107
C1_00940W_A	1	0.530848
C5_00770C_A	1	0.525152
C3_06870W_A	1	0.521375
C2_00220C_A	-1	0.520374
C5_03540C_A	-1	0.517917
C1_14110C_A	1	0.515905
CR_07510W_A	1	0.515122
CR_09970W_A	-1	0.514663
CR_02630C_A	-1	0.513075
C1_09670C_A	1	0.511019
C1_04170C_A	-1	0.508631
C5_04590C_A	1	0.50612
C2_05530C_A	-1	0.505685
C2_04500W_A	-1	0.500878
C4_01710C_A	-1	0.498132
C1_01680C_A	-1	0.494073
C2_10620W_A	-1	0.493257
C2_07060W_A	-1	0.491322
C7_00530C_A	-1	0.489967
CR_07420W_A	-1	0.489905
C2_02310W_A	-1	0.488867
C3_05560W_A	1	0.486547
C2_06830C_A	1	0.475042
CR_08010W_A	1	0.472716
C1_10160W_A	-1	0.472682
C2_01110C_A	-1	0.466046
C2_04020C_A	-1	0.46545
CR_05780W_A	-1	0.456683
C2_01710W_A	-1	0.453333
C1_07970C_A	-1	0.452244
C5_03410C_A	1	0.44827
C1_08520C_A	1	0.432294
C1_08550C_A	-1	0.432152
C2_01320W_A	-1	0.43058
C6_01610W_A	1	0.425968
C5_04030W_A	-1	0.425834
C6_02980C_A	-1	0.425791
C3_06890W_A	-1	0.425574
C1_03900W_A	-1	0.424597
C1_05660C_A	1	0.420428
C3_01300C_A	-1	0.417568
C3_05650W_A	-1	0.41713
C2_03950W_A	-1	0.415409
C1_00180W_A	1	0.414028
CR_04200W_A	-1	0.411361
C4_02370C_A	-1	0.408878
C1_14490C_A	-1	0.396889
C6_02370C_A	-1	0.393413
C3_01850W_A	-1	0.391988
CR_03910C_A	-1	0.386079
C2_04220C_A	-1	0.385357
C6_03940C_A	-1	0.385308
C1_01940C_A	-1	0.384099
C6_03770C_A	-1	0.383409
C2_06670C_A	-1	0.383048
CR_08980C_A	-1	0.380741
CR_10370W_A	-1	0.376836
C1_01600W_A	1	0.371772
C2_07330W_A	-1	0.371502
CR_02440W_A	-1	0.370556
C4_03930C_A	-1	0.368567
CR_07390C_A	1	0.368101
CR_02950C_A	-1	0.367414
C5_01390C_A	-1	0.365628
C1_08540C_A	-1	0.361873
C1_11450C_A	1	0.360037
CR_01430W_A	-1	0.353383
CR_04340W_A	-1	0.352891
CR_07350W_A	-1	0.352326
C1_11400C_A	-1	0.351196
C4_01880W_A	1	0.342105
C3_06570C_A	-1	0.34125
C6_00790C_A	-1	0.340245
C1_09730W_A	1	0.334774
CR_02680W_A	1	0.333901
C1_09870W_A	-1	0.333778
C2_09840W_A	-1	0.330502
C3_02960C_A	-1	0.32923
C2_04950C_A	-1	0.328963
CR_05100W_A	-1	0.324665
C1_07600W_A	-1	0.323672
C4_00130W_A	-1	0.322328
CR_10740W_A	-1	0.319215
C2_00090W_A	-1	0.316637
C3_00280C_A	-1	0.316214
C1_01490W_A	-1	0.31621
C7_03000C_A	1	0.315162
CR_04330W_A	-1	0.314639
C2_04370W_A	1	0.312013
CR_03770C_A	1	0.311536
C2_09740W_A	1	0.309113
C1_01630W_A	-1	0.303235
C2_02900W_A	-1	0.302859
C2_10700C_A	-1	0.302412
C7_00730W_A	-1	0.300298
C4_04600C_A	-1	0.299967
CR_02140W_A	-1	0.298826
C3_06910C_A	-1	0.297026
C3_07420W_A	-1	0.295155
C3_03090W_A	-1	0.293069
C1_04420C_A	-1	0.290098
C3_04760C_A	-1	0.288266
C1_00160C_A	-1	0.283912
C1_01070C_A	1	0.272763
C1_07710C_A	-1	0.271619
C2_04740C_A	-1	0.271124
CR_03350C_A	-1	0.268588
C2_00700W_A	-1	0.267978
C6_03220W_A	-1	0.26651
C2_04760W_A	-1	0.2655
C2_00300C_A	-1	0.263758
C1_12600C_A	-1	0.263647
C2_03070C_A	-1	0.260079
C4_03330W_A	-1	0.26
C1_02900C_A	-1	0.259583
CR_06940W_A	-1	0.254591
CR_01370C_A	-1	0.253391
C4_01720C_A	-1	0.252841
C1_08810C_A	-1	0.249907
C1_13360C_A	-1	0.248187
C4_01150W_A	-1	0.248158
C2_05540C_A	-1	0.246402
C3_00310C_A	-1	0.243635
C7_03940C_A	-1	0.24148
C7_01760C_A	-1	0.240023
C1_11910W_A	-1	0.24
C1_05680C_A	-1	0.232222
CR_00440C_A	-1	0.23198
C3_05210C_A	-1	0.231394
C2_01200C_A	1	0.22999
C4_03440C_A	-1	0.229497
C1_04520C_A	-1	0.220471
CR_01740W_A	-1	0.219843
CR_00810W_A	-1	0.219806
CR_08470W_A	-1	0.219333
C2_01260W_A	-1	0.216853
C7_04010W_A	-1	0.216507
CR_03430W_A	-1	0.214152
C7_03210W_A	-1	0.206707
C6_01000C_A	-1	0.206389
C4_00780C_A	-1	0.205341
C6_02160W_A	-1	0.204562
CR_06160C_A	-1	0.204556
C5_04600C_A	-1	0.203286
C6_01960W_A	-1	0.200558
C1_00890W_A	-1	0.199412
C6_02680W_A	-1	0.195668
C1_12690C_A	-1	0.19493
C6_00550W_A	1	0.194792
C1_10910C_A	-1	0.193564
CR_08500W_A	-1	0.192902
C5_01480W_A	-1	0.192508
C1_00060W_A	-1	0.1925
C5_02780W_A	-1	0.190625
CR_08250C_A	-1	0.189599
C4_03170W_A	-1	0.18938
C3_06880W_A	-1	0.188886
C1_13680C_A	-1	0.188194
C3_02260C_A	-1	0.187607
C2_03890W_A	-1	0.187554
C3_01530C_A	-1	0.186167
C1_06230C_A	1	0.185149
C2_00430C_A	-1	0.180007
C2_01620W_A	-1	0.179521
C5_01050C_A	-1	0.179312
C2_02160W_A	-1	0.176435
C1_02380C_A	-1	0.173216
C2_02100W_A	-1	0.171394
C2_10010C_A	-1	0.171081
CR_01610C_A	-1	0.170379
CR_03950W_A	-1	0.169437
C4_05180C_A	-1	0.166921
C4_04220W_A	-1	0.16619
C4_06880C_A	-1	0.16345
CR_10710C_A	-1	0.162874
CR_10450C_A	-1	0.161279
C5_00210C_A	-1	0.160409
CR_03240C_A	-1	0.16
C7_01370W_A	-1	0.157571
C6_03110C_A	-1	0.15527
CR_02600W_A	-1	0.155
C2_10090C_A	-1	0.154
C3_05000W_A	-1	0.153108
CR_04440C_A	-1	0.152976
C3_05950W_A	-1	0.15187
C1_12260W_A	-1	0.15
C4_04100C_A	-1	0.15
C1_05390C_A	-1	0.149893
C1_04190C_A	-1	0.149236
C1_09030C_A	-1	0.146187
C7_03810W_A	-1	0.145478
C3_00510W_A	-1	0.143095
C2_10230W_A	-1	0.142148
C4_05020W_A	-1	0.140556
C1_12590W_A	-1	0.139394
C1_04670W_A	-1	0.132325
C6_03200W_A	1	0.132051
CR_00050W_A	-1	0.131955
C1_04090C_A	-1	0.13
C1_07510W_A	-1	0.13
C5_01700W_A	-1	0.129838
C4_06740C_A	-1	0.129314
C4_04000W_A	-1	0.127632
CR_10750C_A	-1	0.126478
C4_02500C_A	-1	0.125306
C4_02770C_A	-1	0.123189
C2_04870C_A	-1	0.122303
C1_03790C_A	-1	0.121343
C1_06680W_A	-1	0.120625
C5_05190W_A	-1	0.120417
C1_12040W_A	-1	0.119226
C1_02650W_A	-1	0.118021
C4_02390W_A	-1	0.116177
C4_03200C_A	-1	0.113704
C6_02540C_A	-1	0.113311
C1_01030W_A	-1	0.113157
C1_07850C_A	-1	0.112874
C2_06910W_A	-1	0.111331
C4_04910C_A	-1	0.111101
C5_01340W_A	1	0.11099
C1_14520W_A	-1	0.110972
C3_07230W_A	-1	0.110625
C4_05100C_A	-1	0.11
C2_04230W_A	-1	0.108929
C2_00320W_A	-1	0.10783
C3_04550C_A	-1	0.106858
C3_07400W_A	-1	0.106126
C3_06740W_A	-1	0.104949
C1_10260C_A	-1	0.103194
C5_01710C_A	-1	0.102625
C3_02670W_A	-1	0.102508
CR_00320C_A	-1	0.101907
C2_04490W_A	-1	0.100563
C1_09330W_A	-1	0.1
C1_05360C_A	-1	0.0976125
C5_00220W_A	-1	0.0974995
C4_04530C_A	-1	0.096302
CR_04530W_A	-1	0.0946584
C7_00340C_A	-1	0.094499
C6_02840C_A	-1	0.0932143
C1_00360W_A	-1	0.0931818
C1_08270C_A	-1	0.0921572
CR_05390W_A	-1	0.0919874
C1_08330C_A	-1	0.0915164
C1_11190W_A	-1	0.0911924
C1_10330C_A	-1	0.09
C1_05700W_A	-1	0.0865389
C3_00340W_A	-1	0.0852046
C2_04770W_A	-1	0.0848745
CR_03700C_A	-1	0.0847849
C1_09260C_A	-1	0.0844916
C2_02000W_A	-1	0.084281
CR_00390W_A	-1	0.0841129
C2_10530C_A	-1	0.0836267
C6_01830W_A	-1	0.0834667
C3_07630C_A	-1	0.0831835
C1_07270W_A	-1	0.0826667
C2_05720C_A	-1	0.0825922
C3_06850W_A	-1	0.0816771
C3_03410C_A	-1	0.081001
C6_00390W_A	-1	0.0807692
C1_02300W_A	-1	0.08
C2_00590W_A	-1	0.079625
CR_09330C_A	-1	0.0791601
C3_03680W_A	-1	0.0789696
C2_04980C_A	-1	0.0786591
C4_04850C_A	-1	0.0772164
C5_03640W_A	-1	0.0753573
C2_08470C_A	-1	0.0752982
C3_07890W_A	-1	0.0739023
C5_05160C_A	-1	0.073374
C6_01630W_A	-1	0.073157
CR_05910W_A	-1	0.0729879
C5_01530C_A	-1	0.0726936
C1_03190C_A	-1	0.0717484
CR_00410W_A	-1	0.0713942
C1_08100W_A	-1	0.0708216
C2_03440W_A	-1	0.0703591
CR_10810C_A	-1	0.0682801
C4_03590C_A	-1	0.0676515
C5_05450C_A	-1	0.0672642
C2_03720W_A	-1	0.0667262
CR_08710W_A	-1	0.0666066
C5_04900C_A	-1	0.0635141
C1_02230W_A	-1	0.061875
C2_09300W_A	-1	0.0614873
CR_01570W_A	-1	0.0608333
CR_08190W_A	-1	0.0608333
C1_02840W_A	-1	0.0601833
C4_01780C_A	-1	0.060102
C1_14380C_A	-1	0.06
C3_04710W_A	-1	0.06
C4_07070W_A	-1	0.0596646
C7_03870W_A	-1	0.0591753
C2_10570W_A	-1	0.0587004
C1_07390W_A	-1	0.0579058
C4_01890C_A	-1	0.0577962
C2_05760C_A	-1	0.0571027
C1_10010C_A	-1	0.0564963
CR_10270C_A	-1	0.0561274
C7_04240C_A	-1	0.0549849
C5_05480W_A	-1	0.0537554
C4_04440W_A	-1	0.0530566
C1_05300C_A	-1	0.0525546
C1_08630W_A	-1	0.052508
C1_03750W_A	-1	0.0524588
CR_09010C_A	-1	0.0523405
C1_14210C_A	-1	0.0522583
C3_02240C_A	-1	0.0515213
C2_07210C_A	-1	0.0514705
C5_02750C_A	-1	0.0512152
C3_06110C_A	-1	0.0511111
C6_01200W_A	-1	0.0508333
C1_10210C_A	-1	0.050727
CR_00260W_A	-1	0.0506251
C5_00860W_A	-1	0.0504167
C1_09450C_A	-1	0.05
C4_06450W_A	-1	0.05
C4_06550C_A	-1	0.05
CR_02750C_A	-1	0.05
C1_06280C_A	-1	0.0496121
C1_03390W_A	-1	0.048011
C2_09130C_A	-1	0.0479293
C7_02860C_A	-1	0.0475807
C3_00750W_A	-1	0.0464748
C2_08650W_A	-1	0.0462008
C1_05810W_A	-1	0.0461415
C1_01860W_A	-1	0.045536
C5_05280C_A	-1	0.0450758
C6_02920C_A	-1	0.0448745
C5_03570W_A	-1	0.0447508
C5_04630W_A	-1	0.0446427
C3_00260C_A	-1	0.0441274
C5_03550W_A	-1	0.0435081
C7_02800W_A	-1	0.0430083
CR_08880C_A	-1	0.0429762
C1_06630W_A	-1	0.0428745
C3_05710W_A	-1	0.0426734
C4_04460C_A	-1	0.0419728
C3_01800C_A	-1	0.0416667
C3_07660W_A	-1	0.0413152
C4_01350W_A	-1	0.0411111
CR_02040W_A	-1	0.041
C6_04080W_A	-1	0.0409029
C5_00560W_A	-1	0.040899
C3_05790C_A	-1	0.0408333
C4_03510C_A	-1	0.0408333
C4_04550C_A	-1	0.0402778
C2_04010C_A	-1	0.04
C3_05110W_A	-1	0.04
C4_04730W_A	-1	0.04
C6_04260C_A	-1	0.04
CR_04420C_A	-1	0.04
C3_00550C_A	-1	0.0397097
CR_10760C_A	-1	0.0376494
C2_09040W_A	-1	0.0373445
C3_00790W_A	-1	0.035
C1_03610C_A	-1	0.0348063
CR_06000W_A	-1	0.0331161
C6_00190W_A	-1	0.032679
C2_03520C_A	-1	0.0325677
C6_04130C_A	-1	0.0324424
C4_03900C_A	-1	0.0317687
C2_07550W_A	-1	0.031655
C3_07040C_A	-1	0.0312778
C3_02530W_A	-1	0.0311314
C3_00570C_A	-1	0.0310931
C2_06600W_A	-1	0.0310049
C1_09100W_A	-1	0.0308333
C5_04580C_A	-1	0.0308333
C1_12450C_A	-1	0.0303061
C1_13970C_A	-1	0.030102
CR_03490W_A	-1	0.030102
C3_04530C_A	-1	0.03
C3_07610W_A	-1	0.03
C4_03520C_A	-1	0.03
C4_06560W_A	-1	0.03
C7_00090C_A	-1	0.03
C7_03320C_A	-1	0.03
C2_08860W_A	-1	0.0293343
C7_02990W_A	-1	0.0278223
C3_01470W_A	-1	0.0267367
C4_01360W_A	-1	0.0264234
C2_07170C_A	-1	0.0250526
C2_07130C_A	-1	0.0245687
C3_06480C_A	-1	0.0243017
CR_10660W_A	-1	0.0242524
C5_00280C_A	-1	0.0242421
C1_01880C_A	-1	0.0236316
C6_00160W_A	-1	0.0235841
C4_04570W_A	-1	0.0234115
CR_05610C_A	-1	0.0229762
C2_09230C_A	-1	0.0226895
C5_05460C_A	-1	0.0222562
CR_05310W_A	-1	0.022149
C1_06130C_A	-1	0.0221475
C1_11520C_A	-1	0.0220563
C2_10750C_A	-1	0.0220223
C1_05070C_A	-1	0.0219728
C7_02040C_A	-1	0.0219667
C5_02670W_A	-1	0.0217687
C1_14100W_A	-1	0.0216869
C2_09930W_A	-1	0.0216667
C2_08590W_A	-1	0.0216553
CR_10840C_A	-1	0.0216175
C6_01590W_A	-1	0.02139
C3_07220C_A	-1	0.0213394
CR_01290C_A	-1	0.0212746
C1_10770W_A	-1	0.0208333
C4_03230C_A	-1	0.0208333
C5_04160W_A	-1	0.0208333
C6_01160W_A	-1	0.0208333
C6_02550W_A	-1	0.0208333
C4_02440C_A	-1	0.0207068
CR_04590C_A	-1	0.0204605
C1_02810W_A	-1	0.0203061
C3_06310C_A	-1	0.0203061
C4_02530W_A	-1	0.0203061
C6_04350C_A	-1	0.0202778
C1_14000C_A	-1	0.0202041
C1_00410C_A	-1	0.020102
C2_01860C_A	-1	0.020102
CR_00830W_A	-1	0.020102
C1_04560W_A	-1	0.02
C1_05760C_A	-1	0.02
C1_11770C_A	-1	0.02
C1_13600W_A	-1	0.02
C1_14160W_A	-1	0.02
C2_07530C_A	-1	0.02
C2_10050W_A	-1	0.02
C3_03470W_A	-1	0.02
C4_03710C_A	-1	0.02
C4_05580C_A	-1	0.02
C4_05890W_A	-1	0.02
C6_00980C_A	-1	0.02
C6_00990W_A	-1	0.02
C6_02300C_A	-1	0.02
C7_02300W_A	-1	0.02
CR_00610W_A	-1	0.02
CR_09470W_A	-1	0.02
CR_09690C_A	-1	0.0168027
C6_02690C_A	-1	0.0164216
C2_07200W_A	-1	0.0152277
C4_05030C_A	-1	0.014685
C6_03920W_A	-1	0.0142073
C7_00400W_A	-1	0.0141066
C2_04290W_A	-1	0.0137372
C7_04050W_A	-1	0.0133219
C7_00860W_A	-1	0.0133063
C2_10660W_A	-1	0.0131598
CR_05670C_A	-1	0.0130206
C4_00280W_A	-1	0.0128978
C1_04220C_A	-1	0.0128972
CR_00060C_A	-1	0.0128755
CR_07240C_A	-1	0.0128596
C4_05700W_A	-1	0.0128089
C5_00030W_A	-1	0.0126129
C2_09980W_A	-1	0.0123733
C3_07790W_A	-1	0.0121573
C1_12130C_A	-1	0.0117687
C2_02240C_A	-1	0.0117687
C4_03140C_A	-1	0.0117687
C7_00190W_A	-1	0.0117124
C1_00540C_A	-1	0.0115604
C1_14420W_A	-1	0.0114347
C1_08460C_A	-1	0.0112041
C1_05140W_A	-1	0.0111806
C1_14370W_A	-1	0.0111111
C3_07560W_A	-1	0.0110924
C1_05350W_A	-1	0.0108333
C2_10600W_A	-1	0.0108333
C6_01120C_A	-1	0.0108333
C7_04100C_A	-1	0.0108333
CR_02290W_A	-1	0.0108333
CR_04130C_A	-1	0.0107147
C2_06150C_A	-1	0.0107068
C5_03740W_A	-1	0.0104525
C1_03730C_A	-1	0.0103061
C2_03350W_A	-1	0.0103061
C2_10260C_A	-1	0.0102778
C3_04930C_A	-1	0.0102041
C2_02760W_A	-1	0.0101833
C1_10740C_A	-1	0.0101748
C1_00730C_A	-1	0.010102
C1_12080W_A	-1	0.010102
C2_00230W_A	-1	0.010102
C2_02090W_A	-1	0.010102
C3_01220W_A	-1	0.010102
C3_06060W_A	-1	0.010102
C4_02030W_A	-1	0.010102
C4_02850W_A	-1	0.010102
C6_02190C_A	-1	0.010102
CR_09490W_A	-1	0.010102
C1_01560W_A	-1	0.01
C1_02870W_A	-1	0.01
C1_03950C_A	-1	0.01
C1_07080W_A	-1	0.01
C1_07670W_A	-1	0.01
C1_13450W_A	-1	0.01
C1_13640W_A	-1	0.01
C2_00080C_A	-1	0.01
C2_00660C_A	-1	0.01
C2_07360W_A	-1	0.01
C3_03660W_A	-1	0.01
C3_05420W_A	-1	0.01
C4_00080C_A	-1	0.01
C4_03780C_A	-1	0.01
C4_06070C_A	-1	0.01
C5_03560W_A	-1	0.01
C5_04410C_A	-1	0.01
C6_03060W_A	-1	0.01
CR_02030C_A	-1	0.01
CR_06520C_A	-1	0.01
CR_08510W_A	-1	0.01
CR_09190C_A	-1	0.01
C7_03860W_A	-1	0.00532059
CR_10480W_A	-1	0.00511187
CR_10020C_A	-1	0.00426871
C1_08300W_A	-1	0.0042573
C5_05400W_A	-1	0.00365556
C4_04050C_A	-1	0.0035841
C7_00140C_A	-1	0.0035841
C1_06650W_A	-1	0.00352264
C2_01870C_A	-1	0.00348794
C3_02220W_A	-1	0.00323889
C1_05960W_A	-1	0.00315979
C3_01210C_A	-1	0.00315285
C5_01130W_A	-1	0.00312444
C1_03740W_A	-1	0.0030839
C1_06360W_A	-1	0.0030839
C7_03620C_A	-1	0.0030839
C1_11580W_A	-1	0.00286749
CR_08700C_A	-1	0.00274283
C5_01560C_A	-1	0.00248489
C3_07850W_A	-1	0.00234161
C3_05920W_A	-1	0.00225057
C6_00300C_A	-1	0.00207192
C3_02300W_A	-1	0.00204649
C1_06780W_A	-1	0.00197279
C6_03290W_A	-1	0.00197279
C3_05930W_A	-1	0.00194444
C4_00460C_A	-1	0.00194444
CR_03070W_A	-1	0.00185737
C2_09970C_A	-1	0.00181357
C1_07380C_A	-1	0.00176871
C1_11810W_A	-1	0.00176871
C6_02170C_A	-1	0.00176871
C7_02810W_A	-1	0.00151637
C1_09280W_A	-1	0.00141723
C6_03140C_A	-1	0.00121521
C4_02160C_A	-1	0.00121315
C4_03530W_A	-1	0.00121315
C4_03560W_A	-1	0.00121315
C2_02250C_A	-1	0.00118063
C2_08850C_A	-1	0.00114513
C4_05590W_A	-1	0.00113946
C1_04250C_A	-1	0.00111111
C1_05330C_A	-1	0.00111111
C2_08980C_A	-1	0.00111111
C2_09210W_A	-1	0.00111111
C3_02100W_A	-1	0.00111111
C3_04890W_A	-1	0.00111111
C3_06190C_A	-1	0.00111111
C3_06230W_A	-1	0.00111111
C3_06320W_A	-1	0.00111111
C4_01330W_A	-1	0.00111111
C4_06750C_A	-1	0.00111111
C5_00410W_A	-1	0.00111111
C5_00730W_A	-1	0.00111111
C5_04040C_A	-1	0.00111111
C6_00070C_A	-1	0.00111111
C6_03710W_A	-1	0.00111111
C7_00510W_A	-1	0.00111111
C7_02110W_A	-1	0.00111111
C7_04220W_A	-1	0.00111111
CR_00370W_A	-1	0.00111111
CR_07140C_A	-1	0.00111111
C2_03760C_A	-1	0.00100489
C1_08940C_A	-1	0.000902852
C1_06880C_A	-1	0.000833333
C2_00050C_A	-1	0.000833333
C2_08990C_A	-1	0.000833333
C2_09080C_A	-1	0.000833333
C3_00210C_A	-1	0.000833333
C3_02930W_A	-1	0.000833333
C4_01000C_A	-1	0.000833333
C4_01340W_A	-1	0.000833333
C4_05750C_A	-1	0.000833333
C5_00140C_A	-1	0.000833333
C5_00570W_A	-1	0.000833333
C6_03630W_A	-1	0.000833333
C7_03290C_A	-1	0.000833333
CR_02120C_A	-1	0.000833333
CR_02930W_A	-1	0.000833333
C4_00050W_A	-1	0.000706774
C5_03860W_A	-1	0.000452537
C1_13960W_A	-1	0.000387423
C5_03870C_A	-1	0.000359079
C1_00430W_A	-1	0.000306122
C1_12100C_A	-1	0.000306122
C2_00440W_A	-1	0.000306122
C2_01470W_A	-1	0.000306122
C2_01890W_A	-1	0.000306122
C2_04130W_A	-1	0.000306122
C2_10250C_A	-1	0.000306122
C3_02720W_A	-1	0.000306122
C4_03800C_A	-1	0.000306122
C5_00400C_A	-1	0.000306122
C5_01850C_A	-1	0.000306122
C5_03310C_A	-1	0.000306122
C6_00350W_A	-1	0.000306122
C6_01190C_A	-1	0.000306122
C6_02860W_A	-1	0.000306122
CR_02150W_A	-1	0.000306122
CR_05830C_A	-1	0.000306122
C3_05680W_A	-1	0.000183342
C3_00940W_A	-1	0.000174759
C5_00160W_A	-1	0.000174759
C1_02610W_A	-1	0.000102041
C1_13470W_A	-1	0.000102041
C1_14010W_A	-1	0.000102041
C2_00720C_A	-1	0.000102041
C2_01880C_A	-1	0.000102041
C2_02020W_A	-1	0.000102041
C2_03770C_A	-1	0.000102041
C2_04260W_A	-1	0.000102041
C2_08600W_A	-1	0.000102041
C3_03850C_A	-1	0.000102041
C4_01380W_A	-1	0.000102041
C4_06260W_A	-1	0.000102041
C7_02530C_A	-1	0.000102041
C7_03220C_A	-1	0.000102041
CR_06240C_A	-1	0.000102041
C4_06730C_A	-1	9.34579e-05
C1_00670C_A	-1	0
C1_00780C_A	-1	0
C1_01080W_A	-1	0
C1_01270W_A	-1	0
C1_01750W_A	-1	0
C1_02130C_A	-1	0
C1_02150W_A	-1	0
C1_02440C_A	-1	0
C1_03250C_A	-1	0
C1_03330C_A	-1	0
C1_03810C_A	-1	0
C1_03990W_A	-1	0
C1_04050C_A	-1	0
C1_04200C_A	-1	0
C1_04510W_A	-1	0
C1_04960C_A	-1	0
C1_05750C_A	-1	0
C1_06980C_A	-1	0
C1_07020C_A	-1	0
C1_07330W_A	-1	0
C1_09180W_A	-1	0
C1_09380W_A	-1	0
C1_09390W_A	-1	0
C1_10140C_A	-1	0
C1_10560C_A	-1	0
C1_10570C_A	-1	0
C1_11510C_A	-1	0
C1_11560C_A	-1	0
C1_11620W_A	-1	0
C1_11690W_A	-1	0
C1_13290W_A	-1	0
C1_13610C_A	-1	0
C1_14180W_A	-1	0
C2_00800C_A	-1	0
C2_00880W_A	-1	0
C2_00910W_A	-1	0
C2_00970C_A	-1	0
C2_01700C_A	-1	0
C2_02530W_A	-1	0
C2_03530W_A	-1	0
C2_03980C_A	-1	0
C2_05640W_A	-1	0
C2_06220C_A	-1	0
C2_07750W_A	-1	0
C2_08270C_A	-1	0
C2_08430C_A	-1	0
C2_09690C_A	-1	0
C3_01370C_A	-1	0
C3_01580W_A	-1	0
C3_02560W_A	-1	0
C3_02640C_A	-1	0
C3_03050C_A	-1	0
C3_04870W_A	-1	0
C3_04970C_A	-1	0
C3_05050W_A	-1	0
C3_05170W_A	-1	0
C3_05470W_A	-1	0
C3_05850W_A	-1	0
C3_06470W_A	-1	0
C3_06560W_A	-1	0
C3_06620W_A	-1	0
C3_06790W_A	-1	0
C3_06950W_A	-1	0
C3_07160W_A	-1	0
C3_07200C_A	-1	0
C3_07860C_A	-1	0
C4_00120W_A	-1	0
C4_00180W_A	-1	0
C4_01470W_A	-1	0
C4_01730C_A	-1	0
C4_02220C_A	-1	0
C4_02960W_A	-1	0
C4_03160C_A	-1	0
C4_03770W_A	-1	0
C4_04070C_A	-1	0
C4_04420W_A	-1	0
C4_04470W_A	-1	0
C4_05250W_A	-1	0
C4_05560C_A	-1	0
C4_05770C_A	-1	0
C4_06310C_A	-1	0
C4_06820C_A	-1	0
C4_06960W_A	-1	0
C5_00940C_A	-1	0
C5_01270W_A	-1	0
C5_01490C_A	-1	0
C5_01500C_A	-1	0
C5_01810W_A	-1	0
C5_02160W_A	-1	0
C5_02180C_A	-1	0
C5_02540C_A	-1	0
C5_02560C_A	-1	0
C5_02620C_A	-1	0
C5_03810C_A	-1	0
C5_05100C_A	-1	0
C6_00380C_A	-1	0
C6_01670W_A	-1	0
C6_01680C_A	-1	0
C6_02750C_A	-1	0
C6_02790C_A	-1	0
C6_03010W_A	-1	0
C6_03050C_A	-1	0
C6_03860C_A	-1	0
C6_04230W_A	-1	0
C6_04370W_A	-1	0
C6_04440C_A	-1	0
C7_00600C_A	-1	0
C7_00660W_A	-1	0
C7_00740W_A	-1	0
C7_00810W_A	-1	0
C7_02220C_A	-1	0
C7_03110W_A	-1	0
C7_03590C_A	-1	0
C7_04110W_A	-1	0
CR_00140W_A	-1	0
CR_00330C_A	-1	0
CR_00630W_A	-1	0
CR_01580C_A	-1	0
CR_02050C_A	-1	0
CR_02400W_A	-1	0
CR_02640W_A	-1	0
CR_03220C_A	-1	0
CR_03290C_A	-1	0
CR_03890W_A	-1	0
CR_03900W_A	-1	0
CR_04900C_A	-1	0
CR_05540C_A	-1	0
CR_05940W_A	-1	0
CR_08170C_A	-1	0
CR_09960C_A	-1	0
CR_10380C_A	-1	0

## Sheet: Figure 2b
Figure 2b: Precision-recall curve of the random forest model derived from the whole GRACE set tested on GRACEv2
Feature name	GRACEv2 (1: E; -1 NE)	RF prediction score
C2_05710C_A	1	0.863999
C2_09380W_A	1	0.850763
CR_08950W_A	-1	0.847305
C5_05490C_A	1	0.824594
C2_07490W_A	-1	0.819671
C1_02640C_A	-1	0.811614
C4_06720W_A	1	0.809617
CR_05050W_A	1	0.802566
CR_00640W_A	1	0.800015
C3_05100C_A	1	0.795101
C1_08450C_A	1	0.789999
C6_01700W_A	1	0.787287
C6_01970C_A	1	0.785366
C6_00650C_A	1	0.776351
C4_04900W_A	1	0.776227
C1_13780W_A	-1	0.772647
C1_04210C_A	1	0.751932
C1_13700W_A	1	0.748145
C1_05720W_A	1	0.742076
C1_14090W_A	1	0.742023
C1_02460W_A	1	0.739713
C3_07390C_A	-1	0.738175
C2_08180C_A	-1	0.731588
C2_07960C_A	1	0.725194
C3_07440W_A	-1	0.7245
C2_10860C_A	-1	0.720359
CR_03990C_A	1	0.717137
C5_02230W_A	1	0.707131
C3_05370C_A	1	0.70088
C7_01470C_A	1	0.699148
C4_04480C_A	-1	0.695403
C2_01830W_A	1	0.691379
C4_06030W_A	1	0.687863
C2_01480W_A	-1	0.687662
C2_00570W_A	-1	0.687529
C5_00370W_A	1	0.67955
C3_05150W_A	-1	0.666509
C3_04670C_A	1	0.662356
C1_05780W_A	-1	0.661779
C1_03030W_A	1	0.656777
C1_10380C_A	-1	0.654756
C3_07750W_A	1	0.652794
C1_10100C_A	-1	0.64735
C7_03390C_A	1	0.646712
CR_02550C_A	1	0.646709
C2_01730W_A	-1	0.645733
C1_10390C_A	1	0.643602
C7_00960W_A	1	0.63783
C4_01270W_A	1	0.635841
C1_06470W_A	-1	0.634806
C1_03090W_A	1	0.63158
C2_08760C_A	1	0.630001
C2_03100W_A	1	0.629866
C1_03220C_A	-1	0.627239
C2_03810C_A	1	0.626751
C4_01050C_A	1	0.626211
C7_00710W_A	1	0.626211
C1_03110W_A	1	0.625083
C2_06240W_A	1	0.620348
C1_04610W_A	-1	0.617338
C3_00090W_A	1	0.615843
C3_02110W_A	1	0.615497
C3_02470C_A	1	0.608091
C1_11060C_A	1	0.606806
C2_01610C_A	1	0.604673
C1_10950C_A	-1	0.604555
C2_05410W_A	-1	0.601425
C1_10870W_A	1	0.600083
C3_02450W_A	-1	0.599574
CR_04100C_A	1	0.596841
C1_06460C_A	-1	0.596667
C1_03010W_A	-1	0.592381
C2_04600C_A	1	0.58775
C2_03960W_A	1	0.587687
C4_01520C_A	1	0.586406
CR_08090W_A	1	0.58119
C1_04180W_A	-1	0.580484
C3_05200W_A	1	0.574944
C1_12390C_A	1	0.574869
C1_03020C_A	1	0.573508
C3_02320W_A	1	0.572398
C4_04920W_A	-1	0.570262
C2_06650C_A	-1	0.569755
C4_01700C_A	1	0.568242
C5_01540W_A	1	0.568131
C1_06100C_A	1	0.568131
C3_07110W_A	1	0.567774
C3_02690C_A	-1	0.567424
C2_05610C_A	1	0.565379
C2_06810C_A	1	0.565313
C1_13050W_A	1	0.565131
C1_11360W_A	1	0.560211
CR_03830C_A	1	0.559905
C1_01350C_A	1	0.558911
CR_07630C_A	1	0.557687
CR_01230C_A	-1	0.555686
CR_02700W_A	-1	0.545471
C2_05190W_A	-1	0.544809
C2_05680W_A	-1	0.544256
C4_03270W_A	-1	0.54055
C5_04080C_A	-1	0.540107
C1_00940W_A	1	0.530848
C5_00770C_A	1	0.525152
C3_06870W_A	1	0.521375
C2_00220C_A	-1	0.520374
C5_03540C_A	-1	0.517917
C1_14110C_A	1	0.515905
CR_07510W_A	1	0.515122
CR_09970W_A	-1	0.514663
CR_02630C_A	-1	0.513075
C1_09670C_A	1	0.511019
C1_04170C_A	-1	0.508631
C5_04590C_A	1	0.50612
C2_05530C_A	-1	0.505685
C2_04500W_A	-1	0.500878
C4_01710C_A	-1	0.498132
C1_01680C_A	-1	0.494073
C2_10620W_A	-1	0.493257
C2_07060W_A	-1	0.491322
C7_00530C_A	-1	0.489967
CR_07420W_A	-1	0.489905
C2_02310W_A	-1	0.488867
C3_05560W_A	1	0.486547
C2_06830C_A	1	0.475042
CR_08010W_A	1	0.472716
C1_10160W_A	-1	0.472682
C2_01110C_A	-1	0.466046
C2_04020C_A	-1	0.46545
CR_05780W_A	-1	0.456683
C2_01710W_A	-1	0.453333
C1_07970C_A	-1	0.452244
C5_03410C_A	1	0.44827
C1_08520C_A	1	0.432294
C1_08550C_A	-1	0.432152
C2_01320W_A	-1	0.43058
C6_01610W_A	1	0.425968
C5_04030W_A	-1	0.425834
C6_02980C_A	-1	0.425791
C3_06890W_A	-1	0.425574
C1_03900W_A	-1	0.424597
C1_05660C_A	1	0.420428
C3_01300C_A	-1	0.417568
C3_05650W_A	-1	0.41713
C2_03950W_A	-1	0.415409
C1_00180W_A	1	0.414028
CR_04200W_A	-1	0.411361
C4_02370C_A	-1	0.408878
C1_14490C_A	-1	0.396889
C6_02370C_A	-1	0.393413
C3_01850W_A	-1	0.391988
CR_03910C_A	-1	0.386079
C2_04220C_A	-1	0.385357
C6_03940C_A	-1	0.385308
C1_01940C_A	-1	0.384099
C6_03770C_A	-1	0.383409
C2_06670C_A	-1	0.383048
CR_08980C_A	-1	0.380741
CR_10370W_A	-1	0.376836
C1_01600W_A	1	0.371772
C2_07330W_A	-1	0.371502
CR_02440W_A	-1	0.370556
C4_03930C_A	-1	0.368567
CR_07390C_A	1	0.368101
CR_02950C_A	-1	0.367414
C5_01390C_A	-1	0.365628
C1_08540C_A	-1	0.361873
C1_11450C_A	1	0.360037
CR_01430W_A	-1	0.353383
CR_04340W_A	-1	0.352891
CR_07350W_A	-1	0.352326
C1_11400C_A	-1	0.351196
C4_01880W_A	1	0.342105
C3_06570C_A	-1	0.34125
C6_00790C_A	-1	0.340245
C1_09730W_A	1	0.334774
CR_02680W_A	1	0.333901
C1_09870W_A	-1	0.333778
C2_09840W_A	-1	0.330502
C3_02960C_A	-1	0.32923
C2_04950C_A	-1	0.328963
CR_05100W_A	-1	0.324665
C1_07600W_A	-1	0.323672
C4_00130W_A	-1	0.322328
CR_10740W_A	-1	0.319215
C2_00090W_A	-1	0.316637
C3_00280C_A	-1	0.316214
C1_01490W_A	-1	0.31621
C7_03000C_A	1	0.315162
CR_04330W_A	-1	0.314639
C2_04370W_A	1	0.312013
CR_03770C_A	1	0.311536
C2_09740W_A	1	0.309113
C1_01630W_A	-1	0.303235
C2_02900W_A	-1	0.302859
C2_10700C_A	-1	0.302412
C7_00730W_A	-1	0.300298
C4_04600C_A	-1	0.299967
CR_02140W_A	-1	0.298826
C3_06910C_A	-1	0.297026
C3_07420W_A	-1	0.295155
C3_03090W_A	-1	0.293069
C1_04420C_A	-1	0.290098
C3_04760C_A	-1	0.288266
C1_00160C_A	-1	0.283912
C1_01070C_A	1	0.272763
C1_07710C_A	-1	0.271619
C2_04740C_A	-1	0.271124
CR_03350C_A	-1	0.268588
C2_00700W_A	-1	0.267978
C6_03220W_A	-1	0.26651
C2_04760W_A	-1	0.2655
C2_00300C_A	-1	0.263758
C1_12600C_A	-1	0.263647
C2_03070C_A	-1	0.260079
C4_03330W_A	-1	0.26
C1_02900C_A	-1	0.259583
CR_06940W_A	-1	0.254591
CR_01370C_A	-1	0.253391
C4_01720C_A	-1	0.252841
C1_08810C_A	-1	0.249907
C1_13360C_A	-1	0.248187
C4_01150W_A	-1	0.248158
C2_05540C_A	-1	0.246402
C3_00310C_A	-1	0.243635
C7_03940C_A	-1	0.24148
C7_01760C_A	-1	0.240023
C1_11910W_A	-1	0.24
C1_05680C_A	-1	0.232222
CR_00440C_A	-1	0.23198
C3_05210C_A	-1	0.231394
C2_01200C_A	1	0.22999
C4_03440C_A	-1	0.229497
C1_04520C_A	-1	0.220471
CR_01740W_A	-1	0.219843
CR_00810W_A	-1	0.219806
CR_08470W_A	-1	0.219333
C2_01260W_A	-1	0.216853
C7_04010W_A	-1	0.216507
CR_03430W_A	-1	0.214152
C7_03210W_A	-1	0.206707
C6_01000C_A	-1	0.206389
C4_00780C_A	-1	0.205341
C6_02160W_A	-1	0.204562
CR_06160C_A	-1	0.204556
C5_04600C_A	-1	0.203286
C6_01960W_A	-1	0.200558
C1_00890W_A	-1	0.199412
C6_02680W_A	-1	0.195668
C1_12690C_A	-1	0.19493
C6_00550W_A	1	0.194792
C1_10910C_A	-1	0.193564
CR_08500W_A	-1	0.192902
C5_01480W_A	-1	0.192508
C1_00060W_A	-1	0.1925
C5_02780W_A	-1	0.190625
CR_08250C_A	-1	0.189599
C4_03170W_A	-1	0.18938
C3_06880W_A	-1	0.188886
C1_13680C_A	-1	0.188194
C3_02260C_A	-1	0.187607
C2_03890W_A	-1	0.187554
C3_01530C_A	-1	0.186167
C1_06230C_A	1	0.185149
C2_00430C_A	-1	0.180007
C2_01620W_A	-1	0.179521
C5_01050C_A	-1	0.179312
C2_02160W_A	-1	0.176435
C1_02380C_A	-1	0.173216
C2_02100W_A	-1	0.171394
C2_10010C_A	-1	0.171081
CR_01610C_A	-1	0.170379
CR_03950W_A	-1	0.169437
C4_05180C_A	-1	0.166921
C4_04220W_A	-1	0.16619
C4_06880C_A	-1	0.16345
CR_10710C_A	-1	0.162874
CR_10450C_A	-1	0.161279
C5_00210C_A	-1	0.160409
CR_03240C_A	-1	0.16
C7_01370W_A	-1	0.157571
C6_03110C_A	-1	0.15527
CR_02600W_A	-1	0.155
C2_10090C_A	-1	0.154
C3_05000W_A	-1	0.153108
CR_04440C_A	-1	0.152976
C3_05950W_A	-1	0.15187
C1_12260W_A	-1	0.15
C4_04100C_A	-1	0.15
C1_05390C_A	-1	0.149893
C1_04190C_A	-1	0.149236
C1_09030C_A	-1	0.146187
C7_03810W_A	-1	0.145478
C3_00510W_A	-1	0.143095
C2_10230W_A	-1	0.142148
C4_05020W_A	-1	0.140556
C1_12590W_A	-1	0.139394
C1_04670W_A	-1	0.132325
C6_03200W_A	1	0.132051
CR_00050W_A	-1	0.131955
C1_04090C_A	-1	0.13
C1_07510W_A	-1	0.13
C5_01700W_A	-1	0.129838
C4_06740C_A	-1	0.129314
C4_04000W_A	-1	0.127632
CR_10750C_A	-1	0.126478
C4_02500C_A	-1	0.125306
C4_02770C_A	-1	0.123189
C2_04870C_A	-1	0.122303
C1_03790C_A	-1	0.121343
C1_06680W_A	-1	0.120625
C5_05190W_A	-1	0.120417
C1_12040W_A	-1	0.119226
C1_02650W_A	-1	0.118021
C4_02390W_A	-1	0.116177
C4_03200C_A	-1	0.113704
C6_02540C_A	-1	0.113311
C1_01030W_A	-1	0.113157
C1_07850C_A	-1	0.112874
C2_06910W_A	-1	0.111331
C4_04910C_A	-1	0.111101
C5_01340W_A	1	0.11099
C1_14520W_A	-1	0.110972
C3_07230W_A	-1	0.110625
C4_05100C_A	-1	0.11
C2_04230W_A	-1	0.108929
C2_00320W_A	-1	0.10783
C3_04550C_A	-1	0.106858
C3_07400W_A	-1	0.106126
C3_06740W_A	-1	0.104949
C1_10260C_A	-1	0.103194
C5_01710C_A	-1	0.102625
C3_02670W_A	-1	0.102508
CR_00320C_A	-1	0.101907
C2_04490W_A	-1	0.100563
C1_09330W_A	-1	0.1
C1_05360C_A	-1	0.0976125
C5_00220W_A	-1	0.0974995
C4_04530C_A	-1	0.096302
CR_04530W_A	-1	0.0946584
C7_00340C_A	-1	0.094499
C6_02840C_A	-1	0.0932143
C1_00360W_A	-1	0.0931818
C1_08270C_A	-1	0.0921572
CR_05390W_A	-1	0.0919874
C1_08330C_A	-1	0.0915164
C1_11190W_A	-1	0.0911924
C1_10330C_A	-1	0.09
C1_05700W_A	-1	0.0865389
C3_00340W_A	-1	0.0852046
C2_04770W_A	-1	0.0848745
CR_03700C_A	-1	0.0847849
C1_09260C_A	-1	0.0844916
C2_02000W_A	-1	0.084281
CR_00390W_A	-1	0.0841129
C2_10530C_A	-1	0.0836267
C6_01830W_A	-1	0.0834667
C3_07630C_A	-1	0.0831835
C1_07270W_A	-1	0.0826667
C2_05720C_A	-1	0.0825922
C3_06850W_A	-1	0.0816771
C3_03410C_A	-1	0.081001
C6_00390W_A	-1	0.0807692
C1_02300W_A	-1	0.08
C2_00590W_A	-1	0.079625
CR_09330C_A	-1	0.0791601
C3_03680W_A	-1	0.0789696
C2_04980C_A	-1	0.0786591
C4_04850C_A	-1	0.0772164
C5_03640W_A	-1	0.0753573
C2_08470C_A	-1	0.0752982
C3_07890W_A	-1	0.0739023
C5_05160C_A	-1	0.073374
C6_01630W_A	-1	0.073157
CR_05910W_A	-1	0.0729879
C5_01530C_A	-1	0.0726936
C1_03190C_A	-1	0.0717484
CR_00410W_A	-1	0.0713942
C1_08100W_A	-1	0.0708216
C2_03440W_A	-1	0.0703591
CR_10810C_A	-1	0.0682801
C4_03590C_A	-1	0.0676515
C5_05450C_A	-1	0.0672642
C2_03720W_A	-1	0.0667262
CR_08710W_A	-1	0.0666066
C5_04900C_A	-1	0.0635141
C1_02230W_A	-1	0.061875
C2_09300W_A	-1	0.0614873
CR_01570W_A	-1	0.0608333
CR_08190W_A	-1	0.0608333
C1_02840W_A	-1	0.0601833
C4_01780C_A	-1	0.060102
C1_14380C_A	-1	0.06
C3_04710W_A	-1	0.06
C4_07070W_A	-1	0.0596646
C7_03870W_A	-1	0.0591753
C2_10570W_A	-1	0.0587004
C1_07390W_A	-1	0.0579058
C4_01890C_A	-1	0.0577962
C2_05760C_A	-1	0.0571027
C1_10010C_A	-1	0.0564963
CR_10270C_A	-1	0.0561274
C7_04240C_A	-1	0.0549849
C5_05480W_A	-1	0.0537554
C4_04440W_A	-1	0.0530566
C1_05300C_A	-1	0.0525546
C1_08630W_A	-1	0.052508
C1_03750W_A	-1	0.0524588
CR_09010C_A	-1	0.0523405
C1_14210C_A	-1	0.0522583
C3_02240C_A	-1	0.0515213
C2_07210C_A	-1	0.0514705
C5_02750C_A	-1	0.0512152
C3_06110C_A	-1	0.0511111
C6_01200W_A	-1	0.0508333
C1_10210C_A	-1	0.050727
CR_00260W_A	-1	0.0506251
C5_00860W_A	-1	0.0504167
C1_09450C_A	-1	0.05
C4_06450W_A	-1	0.05
C4_06550C_A	-1	0.05
CR_02750C_A	-1	0.05
C1_06280C_A	-1	0.0496121
C1_03390W_A	-1	0.048011
C2_09130C_A	-1	0.0479293
C7_02860C_A	-1	0.0475807
C3_00750W_A	-1	0.0464748
C2_08650W_A	-1	0.0462008
C1_05810W_A	-1	0.0461415
C1_01860W_A	-1	0.045536
C5_05280C_A	-1	0.0450758
C6_02920C_A	-1	0.0448745
C5_03570W_A	-1	0.0447508
C5_04630W_A	-1	0.0446427
C3_00260C_A	-1	0.0441274
C5_03550W_A	-1	0.0435081
C7_02800W_A	-1	0.0430083
CR_08880C_A	-1	0.0429762
C1_06630W_A	-1	0.0428745
C3_05710W_A	-1	0.0426734
C4_04460C_A	-1	0.0419728
C3_01800C_A	-1	0.0416667
C3_07660W_A	-1	0.0413152
C4_01350W_A	-1	0.0411111
CR_02040W_A	-1	0.041
C6_04080W_A	-1	0.0409029
C5_00560W_A	-1	0.040899
C3_05790C_A	-1	0.0408333
C4_03510C_A	-1	0.0408333
C4_04550C_A	-1	0.0402778
C2_04010C_A	-1	0.04
C3_05110W_A	-1	0.04
C4_04730W_A	-1	0.04
C6_04260C_A	-1	0.04
CR_04420C_A	-1	0.04
C3_00550C_A	-1	0.0397097
CR_10760C_A	-1	0.0376494
C2_09040W_A	-1	0.0373445
C3_00790W_A	-1	0.035
C1_03610C_A	-1	0.0348063
CR_06000W_A	-1	0.0331161
C6_00190W_A	-1	0.032679
C2_03520C_A	-1	0.0325677
C6_04130C_A	-1	0.0324424
C4_03900C_A	-1	0.0317687
C2_07550W_A	-1	0.031655
C3_07040C_A	-1	0.0312778
C3_02530W_A	-1	0.0311314
C3_00570C_A	-1	0.0310931
C2_06600W_A	-1	0.0310049
C1_09100W_A	-1	0.0308333
C5_04580C_A	-1	0.0308333
C1_12450C_A	-1	0.0303061
C1_13970C_A	-1	0.030102
CR_03490W_A	-1	0.030102
C3_04530C_A	-1	0.03
C3_07610W_A	-1	0.03
C4_03520C_A	-1	0.03
C4_06560W_A	-1	0.03
C7_00090C_A	-1	0.03
C7_03320C_A	-1	0.03
C2_08860W_A	-1	0.0293343
C7_02990W_A	-1	0.0278223
C3_01470W_A	-1	0.0267367
C4_01360W_A	-1	0.0264234
C2_07170C_A	-1	0.0250526
C2_07130C_A	-1	0.0245687
C3_06480C_A	-1	0.0243017
CR_10660W_A	-1	0.0242524
C5_00280C_A	-1	0.0242421
C1_01880C_A	-1	0.0236316
C6_00160W_A	-1	0.0235841
C4_04570W_A	-1	0.0234115
CR_05610C_A	-1	0.0229762
C2_09230C_A	-1	0.0226895
C5_05460C_A	-1	0.0222562
CR_05310W_A	-1	0.022149
C1_06130C_A	-1	0.0221475
C1_11520C_A	-1	0.0220563
C2_10750C_A	-1	0.0220223
C1_05070C_A	-1	0.0219728
C7_02040C_A	-1	0.0219667
C5_02670W_A	-1	0.0217687
C1_14100W_A	-1	0.0216869
C2_09930W_A	-1	0.0216667
C2_08590W_A	-1	0.0216553
CR_10840C_A	-1	0.0216175
C6_01590W_A	-1	0.02139
C3_07220C_A	-1	0.0213394
CR_01290C_A	-1	0.0212746
C1_10770W_A	-1	0.0208333
C4_03230C_A	-1	0.0208333
C5_04160W_A	-1	0.0208333
C6_01160W_A	-1	0.0208333
C6_02550W_A	-1	0.0208333
C4_02440C_A	-1	0.0207068
CR_04590C_A	-1	0.0204605
C1_02810W_A	-1	0.0203061
C3_06310C_A	-1	0.0203061
C4_02530W_A	-1	0.0203061
C6_04350C_A	-1	0.0202778
C1_14000C_A	-1	0.0202041
C1_00410C_A	-1	0.020102
C2_01860C_A	-1	0.020102
CR_00830W_A	-1	0.020102
C1_04560W_A	-1	0.02
C1_05760C_A	-1	0.02
C1_11770C_A	-1	0.02
C1_13600W_A	-1	0.02
C1_14160W_A	-1	0.02
C2_07530C_A	-1	0.02
C2_10050W_A	-1	0.02
C3_03470W_A	-1	0.02
C4_03710C_A	-1	0.02
C4_05580C_A	-1	0.02
C4_05890W_A	-1	0.02
C6_00980C_A	-1	0.02
C6_00990W_A	-1	0.02
C6_02300C_A	-1	0.02
C7_02300W_A	-1	0.02
CR_00610W_A	-1	0.02
CR_09470W_A	-1	0.02
CR_09690C_A	-1	0.0168027
C6_02690C_A	-1	0.0164216
C2_07200W_A	-1	0.0152277
C4_05030C_A	-1	0.014685
C6_03920W_A	-1	0.0142073
C7_00400W_A	-1	0.0141066
C2_04290W_A	-1	0.0137372
C7_04050W_A	-1	0.0133219
C7_00860W_A	-1	0.0133063
C2_10660W_A	-1	0.0131598
CR_05670C_A	-1	0.0130206
C4_00280W_A	-1	0.0128978
C1_04220C_A	-1	0.0128972
CR_00060C_A	-1	0.0128755
CR_07240C_A	-1	0.0128596
C4_05700W_A	-1	0.0128089
C5_00030W_A	-1	0.0126129
C2_09980W_A	-1	0.0123733
C3_07790W_A	-1	0.0121573
C1_12130C_A	-1	0.0117687
C2_02240C_A	-1	0.0117687
C4_03140C_A	-1	0.0117687
C7_00190W_A	-1	0.0117124
C1_00540C_A	-1	0.0115604
C1_14420W_A	-1	0.0114347
C1_08460C_A	-1	0.0112041
C1_05140W_A	-1	0.0111806
C1_14370W_A	-1	0.0111111
C3_07560W_A	-1	0.0110924
C1_05350W_A	-1	0.0108333
C2_10600W_A	-1	0.0108333
C6_01120C_A	-1	0.0108333
C7_04100C_A	-1	0.0108333
CR_02290W_A	-1	0.0108333
CR_04130C_A	-1	0.0107147
C2_06150C_A	-1	0.0107068
C5_03740W_A	-1	0.0104525
C1_03730C_A	-1	0.0103061
C2_03350W_A	-1	0.0103061
C2_10260C_A	-1	0.0102778
C3_04930C_A	-1	0.0102041
C2_02760W_A	-1	0.0101833
C1_10740C_A	-1	0.0101748
C1_00730C_A	-1	0.010102
C1_12080W_A	-1	0.010102
C2_00230W_A	-1	0.010102
C2_02090W_A	-1	0.010102
C3_01220W_A	-1	0.010102
C3_06060W_A	-1	0.010102
C4_02030W_A	-1	0.010102
C4_02850W_A	-1	0.010102
C6_02190C_A	-1	0.010102
CR_09490W_A	-1	0.010102
C1_01560W_A	-1	0.01
C1_02870W_A	-1	0.01
C1_03950C_A	-1	0.01
C1_07080W_A	-1	0.01
C1_07670W_A	-1	0.01
C1_13450W_A	-1	0.01
C1_13640W_A	-1	0.01
C2_00080C_A	-1	0.01
C2_00660C_A	-1	0.01
C2_07360W_A	-1	0.01
C3_03660W_A	-1	0.01
C3_05420W_A	-1	0.01
C4_00080C_A	-1	0.01
C4_03780C_A	-1	0.01
C4_06070C_A	-1	0.01
C5_03560W_A	-1	0.01
C5_04410C_A	-1	0.01
C6_03060W_A	-1	0.01
CR_02030C_A	-1	0.01
CR_06520C_A	-1	0.01
CR_08510W_A	-1	0.01
CR_09190C_A	-1	0.01
C7_03860W_A	-1	0.00532059
CR_10480W_A	-1	0.00511187
CR_10020C_A	-1	0.00426871
C1_08300W_A	-1	0.0042573
C5_05400W_A	-1	0.00365556
C4_04050C_A	-1	0.0035841
C7_00140C_A	-1	0.0035841
C1_06650W_A	-1	0.00352264
C2_01870C_A	-1	0.00348794
C3_02220W_A	-1	0.00323889
C1_05960W_A	-1	0.00315979
C3_01210C_A	-1	0.00315285
C5_01130W_A	-1	0.00312444
C1_03740W_A	-1	0.0030839
C1_06360W_A	-1	0.0030839
C7_03620C_A	-1	0.0030839
C1_11580W_A	-1	0.00286749
CR_08700C_A	-1	0.00274283
C5_01560C_A	-1	0.00248489
C3_07850W_A	-1	0.00234161
C3_05920W_A	-1	0.00225057
C6_00300C_A	-1	0.00207192
C3_02300W_A	-1	0.00204649
C1_06780W_A	-1	0.00197279
C6_03290W_A	-1	0.00197279
C3_05930W_A	-1	0.00194444
C4_00460C_A	-1	0.00194444
CR_03070W_A	-1	0.00185737
C2_09970C_A	-1	0.00181357
C1_07380C_A	-1	0.00176871
C1_11810W_A	-1	0.00176871
C6_02170C_A	-1	0.00176871
C7_02810W_A	-1	0.00151637
C1_09280W_A	-1	0.00141723
C6_03140C_A	-1	0.00121521
C4_02160C_A	-1	0.00121315
C4_03530W_A	-1	0.00121315
C4_03560W_A	-1	0.00121315
C2_02250C_A	-1	0.00118063
C2_08850C_A	-1	0.00114513
C4_05590W_A	-1	0.00113946
C1_04250C_A	-1	0.00111111
C1_05330C_A	-1	0.00111111
C2_08980C_A	-1	0.00111111
C2_09210W_A	-1	0.00111111
C3_02100W_A	-1	0.00111111
C3_04890W_A	-1	0.00111111
C3_06190C_A	-1	0.00111111
C3_06230W_A	-1	0.00111111
C3_06320W_A	-1	0.00111111
C4_01330W_A	-1	0.00111111
C4_06750C_A	-1	0.00111111
C5_00410W_A	-1	0.00111111
C5_00730W_A	-1	0.00111111
C5_04040C_A	-1	0.00111111
C6_00070C_A	-1	0.00111111
C6_03710W_A	-1	0.00111111
C7_00510W_A	-1	0.00111111
C7_02110W_A	-1	0.00111111
C7_04220W_A	-1	0.00111111
CR_00370W_A	-1	0.00111111
CR_07140C_A	-1	0.00111111
C2_03760C_A	-1	0.00100489
C1_08940C_A	-1	0.000902852
C1_06880C_A	-1	0.000833333
C2_00050C_A	-1	0.000833333
C2_08990C_A	-1	0.000833333
C2_09080C_A	-1	0.000833333
C3_00210C_A	-1	0.000833333
C3_02930W_A	-1	0.000833333
C4_01000C_A	-1	0.000833333
C4_01340W_A	-1	0.000833333
C4_05750C_A	-1	0.000833333
C5_00140C_A	-1	0.000833333
C5_00570W_A	-1	0.000833333
C6_03630W_A	-1	0.000833333
C7_03290C_A	-1	0.000833333
CR_02120C_A	-1	0.000833333
CR_02930W_A	-1	0.000833333
C4_00050W_A	-1	0.000706774
C5_03860W_A	-1	0.000452537
C1_13960W_A	-1	0.000387423
C5_03870C_A	-1	0.000359079
C1_00430W_A	-1	0.000306122
C1_12100C_A	-1	0.000306122
C2_00440W_A	-1	0.000306122
C2_01470W_A	-1	0.000306122
C2_01890W_A	-1	0.000306122
C2_04130W_A	-1	0.000306122
C2_10250C_A	-1	0.000306122
C3_02720W_A	-1	0.000306122
C4_03800C_A	-1	0.000306122
C5_00400C_A	-1	0.000306122
C5_01850C_A	-1	0.000306122
C5_03310C_A	-1	0.000306122
C6_00350W_A	-1	0.000306122
C6_01190C_A	-1	0.000306122
C6_02860W_A	-1	0.000306122
CR_02150W_A	-1	0.000306122
CR_05830C_A	-1	0.000306122
C3_05680W_A	-1	0.000183342
C3_00940W_A	-1	0.000174759
C5_00160W_A	-1	0.000174759
C1_02610W_A	-1	0.000102041
C1_13470W_A	-1	0.000102041
C1_14010W_A	-1	0.000102041
C2_00720C_A	-1	0.000102041
C2_01880C_A	-1	0.000102041
C2_02020W_A	-1	0.000102041
C2_03770C_A	-1	0.000102041
C2_04260W_A	-1	0.000102041
C2_08600W_A	-1	0.000102041
C3_03850C_A	-1	0.000102041
C4_01380W_A	-1	0.000102041
C4_06260W_A	-1	0.000102041
C7_02530C_A	-1	0.000102041
C7_03220C_A	-1	0.000102041
CR_06240C_A	-1	0.000102041
C4_06730C_A	-1	9.34579e-05
C1_00670C_A	-1	0
C1_00780C_A	-1	0
C1_01080W_A	-1	0
C1_01270W_A	-1	0
C1_01750W_A	-1	0
C1_02130C_A	-1	0
C1_02150W_A	-1	0
C1_02440C_A	-1	0
C1_03250C_A	-1	0
C1_03330C_A	-1	0
C1_03810C_A	-1	0
C1_03990W_A	-1	0
C1_04050C_A	-1	0
C1_04200C_A	-1	0
C1_04510W_A	-1	0
C1_04960C_A	-1	0
C1_05750C_A	-1	0
C1_06980C_A	-1	0
C1_07020C_A	-1	0
C1_07330W_A	-1	0
C1_09180W_A	-1	0
C1_09380W_A	-1	0
C1_09390W_A	-1	0
C1_10140C_A	-1	0
C1_10560C_A	-1	0
C1_10570C_A	-1	0
C1_11510C_A	-1	0
C1_11560C_A	-1	0
C1_11620W_A	-1	0
C1_11690W_A	-1	0
C1_13290W_A	-1	0
C1_13610C_A	-1	0
C1_14180W_A	-1	0
C2_00800C_A	-1	0
C2_00880W_A	-1	0
C2_00910W_A	-1	0
C2_00970C_A	-1	0
C2_01700C_A	-1	0
C2_02530W_A	-1	0
C2_03530W_A	-1	0
C2_03980C_A	-1	0
C2_05640W_A	-1	0
C2_06220C_A	-1	0
C2_07750W_A	-1	0
C2_08270C_A	-1	0
C2_08430C_A	-1	0
C2_09690C_A	-1	0
C3_01370C_A	-1	0
C3_01580W_A	-1	0
C3_02560W_A	-1	0
C3_02640C_A	-1	0
C3_03050C_A	-1	0
C3_04870W_A	-1	0
C3_04970C_A	-1	0
C3_05050W_A	-1	0
C3_05170W_A	-1	0
C3_05470W_A	-1	0
C3_05850W_A	-1	0
C3_06470W_A	-1	0
C3_06560W_A	-1	0
C3_06620W_A	-1	0
C3_06790W_A	-1	0
C3_06950W_A	-1	0
C3_07160W_A	-1	0
C3_07200C_A	-1	0
C3_07860C_A	-1	0
C4_00120W_A	-1	0
C4_00180W_A	-1	0
C4_01470W_A	-1	0
C4_01730C_A	-1	0
C4_02220C_A	-1	0
C4_02960W_A	-1	0
C4_03160C_A	-1	0
C4_03770W_A	-1	0
C4_04070C_A	-1	0
C4_04420W_A	-1	0
C4_04470W_A	-1	0
C4_05250W_A	-1	0
C4_05560C_A	-1	0
C4_05770C_A	-1	0
C4_06310C_A	-1	0
C4_06820C_A	-1	0
C4_06960W_A	-1	0
C5_00940C_A	-1	0
C5_01270W_A	-1	0
C5_01490C_A	-1	0
C5_01500C_A	-1	0
C5_01810W_A	-1	0
C5_02160W_A	-1	0
C5_02180C_A	-1	0
C5_02540C_A	-1	0
C5_02560C_A	-1	0
C5_02620C_A	-1	0
C5_03810C_A	-1	0
C5_05100C_A	-1	0
C6_00380C_A	-1	0
C6_01670W_A	-1	0
C6_01680C_A	-1	0
C6_02750C_A	-1	0
C6_02790C_A	-1	0
C6_03010W_A	-1	0
C6_03050C_A	-1	0
C6_03860C_A	-1	0
C6_04230W_A	-1	0
C6_04370W_A	-1	0
C6_04440C_A	-1	0
C7_00600C_A	-1	0
C7_00660W_A	-1	0
C7_00740W_A	-1	0
C7_00810W_A	-1	0
C7_02220C_A	-1	0
C7_03110W_A	-1	0
C7_03590C_A	-1	0
C7_04110W_A	-1	0
CR_00140W_A	-1	0
CR_00330C_A	-1	0
CR_00630W_A	-1	0
CR_01580C_A	-1	0
CR_02050C_A	-1	0
CR_02400W_A	-1	0
CR_02640W_A	-1	0
CR_03220C_A	-1	0
CR_03290C_A	-1	0
CR_03890W_A	-1	0
CR_03900W_A	-1	0
CR_04900C_A	-1	0
CR_05540C_A	-1	0
CR_05940W_A	-1	0
CR_08170C_A	-1	0
CR_09960C_A	-1	0
CR_10380C_A	-1	0

## Sheet: Figure 3d
Figure 3d: Krp1 interaction network
Source	Target	Interaction	Fold change	GO		Saint Score
CAALFM_C101070CA	DPB4	pp	95	chromatin binding	chromatin binding	1
CAALFM_C101070CA	MSH2	pp	75	chromatin binding	chromatin binding	1
CAALFM_C101070CA	RBF1	pp	95	chromatin binding	chromatin binding	1
CAALFM_C101070CA	SCM3	pp	110	chromatin binding	chromatin binding	1
CAALFM_C101070CA	YTA7	pp	580	chromatin binding	chromatin binding	1
CAALFM_C101070CA	ASK1	pp	515	DAM/DASH	DAM/DASH	1
CAALFM_C101070CA	DAD2	pp	260	DAM/DASH	DAM/DASH	1
CAALFM_C101070CA	DAD3	pp	105	DAM/DASH	DAM/DASH	1
CAALFM_C101070CA	DAM1	pp	195	DAM/DASH	DAM/DASH	1
CAALFM_C101070CA	DUO1	pp	75	DAM/DASH	DAM/DASH	1
CAALFM_C101070CA	PSE1	pp	75	Nuclear Import	DAM/DASH	1
CAALFM_C101070CA	SPC19	pp	245	DAM/DASH	DAM/DASH	1
CAALFM_C101070CA	SPC34	pp	430	DAM/DASH	DAM/DASH	1
CAALFM_C101070CA	RPO41	pp	715	DNA metabolic process	DNA metabolic process	1
CAALFM_C101070CA	C1_09670C	pp	135	DNA metabolic process	dna repair	1
CAALFM_C101070CA	CMR1	pp	165	chromatin binding	dna repair	1
CAALFM_C101070CA	HFL1	pp	75	cell cycle	dna repair	1
CAALFM_C101070CA	DBP6	pp	205	RNA metabolic process	helicase	1
CAALFM_C101070CA	NAM7	pp	175	DNA metabolic process	helicase	1
CAALFM_C101070CA	PIF1	pp	245	cell cycle	helicase	1
CAALFM_C101070CA	RFA1	pp	1365	cell cycle	helicase	1
CAALFM_C101070CA	RFA2	pp	685	cell cycle	helicase	1
CAALFM_C101070CA	SGS1	pp	330	cell cycle	helicase	1
CAALFM_C101070CA	CSE4	pp	235	chromatin binding	histone	1
CAALFM_C101070CA	HHT1	pp	195	chromatin binding	histone	1
CAALFM_C101070CA	HTA3	pp	245	chromatin binding	histone	1
CAALFM_C101070CA	ARP4	pp	150	nucleosome	ino80 complex	1
CAALFM_C101070CA	ARP8	pp	160	nucleosome	ino80 complex	1
CAALFM_C101070CA	IES1	pp	100	chromatin binding	ino80 complex	1
CAALFM_C101070CA	INO80	pp	95	chromatin binding	ino80 complex	1
CAALFM_C101070CA	ISW2	pp	80	chromatin binding	ino80 complex	1
CAALFM_C101070CA	ITC1	pp	420	chromatin binding	ino80 complex	1
CAALFM_C101070CA	RVB1	pp	315	chromatin binding	ino80 complex	1
CAALFM_C101070CA	RVB2	pp	345	chromatin binding	ino80 complex	1
CAALFM_C101070CA	SLK19	pp	380	kinetochore	ino80 complex	1
CAALFM_C101070CA	C1_01070C	pp	1680	kinetochore	kinetochore	1
CAALFM_C101070CA	MYO2	pp	90	kinetochore	kinetochore	1
CAALFM_C101070CA	STU2	pp	1360	kinetochore	kinetochore	1
CAALFM_C101070CA	MIF2	pp	475	kinetochore	MIND	1
CAALFM_C101070CA	MTW1	pp	785	kinetochore	MIND	1
CAALFM_C101070CA	NNF1	pp	545	kinetochore	MIND	1
CAALFM_C101070CA	NSL1	pp	915	kinetochore	MIND	1
CAALFM_C101070CA	ATP2	pp	200	mitochondria	mitochondria	1
CAALFM_C101070CA	ILV2	pp	85	mitochondria	mitochondria	1
CAALFM_C101070CA	MIR1	pp	115	mitochondria	mitochondria	1
CAALFM_C101070CA	MRM2	pp	130	mitochondria	mitochondria	1
CAALFM_C101070CA	MSS116	pp	205	mitochondria	mitochondria	1
CAALFM_C101070CA	POR1	pp	140	mitochondria	mitochondria	1
CAALFM_C101070CA	RIM1	pp	475	mitochondria	mitochondria	1
CAALFM_C101070CA	NUF2	pp	1280	kinetochore	ndc80	1
CAALFM_C101070CA	SPC105	pp	2015	kinetochore	ndc80	1
CAALFM_C101070CA	SPC24	pp	525	kinetochore	ndc80	1
CAALFM_C101070CA	TID3	pp	1995	kinetochore	ndc80	1
CAALFM_C101070CA	KAP95	pp	110	Nuclear Import	Nuclear Import	1
CAALFM_C101070CA	SNL1	pp	75	nuclear Import	nuclear Import	1
CAALFM_C101070CA	C1_13320C	pp	250	other	other	1
CAALFM_C101070CA	DCP2	pp	340	RNA metabolic process	RNA metabolic process	1
CAALFM_C101070CA	GCR3	pp	80.5	RNA metabolic process	RNA metabolic process	1
CAALFM_C101070CA	NOG1	pp	180	RNA metabolic process	RNA metabolic process	1
CAALFM_C101070CA	RSA3	pp	120	RNA metabolic process	RNA metabolic process	1
CAALFM_C101070CA	TIF4631	pp	175	RNA metabolic process	RNA metabolic process	1
CAALFM_C101070CA	URB1	pp	130	RNA metabolic process	RNA metabolic process	1
CAALFM_C101070CA	RPC53	pp	75	transcription	rna pol3	1
CAALFM_C101070CA	RPC82	pp	135	transcription	rna pol3	1
CAALFM_C101070CA	RPO31	pp	385	transcription	rna pol3	1
CAALFM_C101070CA	NOP5	pp	1470	RNA metabolic process	rsc complex	1
CAALFM_C101070CA	NPL6	pp	75	chromatin binding	rsc complex	1
CAALFM_C101070CA	RSC2	pp	170	cell cycle	rsc complex	1
CAALFM_C101070CA	RSC58	pp	185	chromatin binding	rsc complex	1
CAALFM_C101070CA	RSC8	pp	285	DNA metabolic process	rsc complex	1
CAALFM_C101070CA	RSC9	pp	130	chromatin binding	rsc complex	1
CAALFM_C101070CA	STH1	pp	315	kinetochore	rsc complex	1
CAALFM_C101070CA	ARP9	pp	175	nucleosome	swi-snf and rsc complex	1
CAALFM_C101070CA	SNF12	pp	145	chromatin binding	swi/snf and rsc	1
CAALFM_C101070CA	NCE4	pp	135	chromatin binding	topoisomerase	1
CAALFM_C101070CA	TOP2	pp	390	cell cycle	topoisomerase	1
CAALFM_C101070CA	TOP3	pp	245	chromatin binding	topoisomerase	1
CAALFM_C101070CA	CTK2	pp	245	transcription	transcription	1
CAALFM_C101070CA	CTK3	pp	125	transcription	transcription	1
CAALFM_C101070CA	HOT1	pp	140	transcription	transcription	1
CAALFM_C101070CA	RET1	pp	215	transcription	transcription	1
CAALFM_C101070CA	SEC21	pp	105	transport	transport	1
CAALFM_C101070CA	C2_04080W	pp	90	unknown	unknown	1
CAALFM_C101070CA	C5_05270C	pp	315	unknown	unknown	1
CAALFM_C101070CA	CR_00700W	pp	300	unknown	unknown	1
CAALFM_C101070CA	CR_05840W	pp	660	unknown	unknown	1
CAALFM_C101070CA	CR_06920W	pp	735	unknown	unknown	1
CAALFM_C101070CA	CR_06920W	pp	665	unknown	unknown	1

## Sheet: Figure 4b
Figure 4b: Co-expression network of EMF1
feature_name_1	feature_name_2	gene_name_1	description_1	sac_ortholog_1	gene_name_2	description_2	sac_ortholog_2	coexp_score	blastp_EValue	genetic_interaction	physical_interaction	sac_genetic_interaction	sac_physical_interaction
C6_03200W_A	C6_02900C_A	NA	Ortholog of C. dubliniensis CD36 : Cd36_63860, C. parapsilosis CDC317 : CPAR2_601140, Candida tenuis NRRL Y-1498 : CANTEDRAFT_92714 and Debaryomyces hansenii CBS767 : DEHA2A06072g	NA	NA	Ortholog(s) have role in protein lipoylation and mitochondrion localization	AIM22	0.999715	NA	NA	NA	NA	NA
C6_03200W_A	C5_01060C_A	NA	Ortholog of C. dubliniensis CD36 : Cd36_63860, C. parapsilosis CDC317 : CPAR2_601140, Candida tenuis NRRL Y-1498 : CANTEDRAFT_92714 and Debaryomyces hansenii CBS767 : DEHA2A06072g	NA	BUD23	Putative methyltransferase; Hap43-induced; repressed by prostaglandins	BUD23	0.998043	NA	NA	NA	NA	NA
C6_03200W_A	C2_07800W_A	NA	Ortholog of C. dubliniensis CD36 : Cd36_63860, C. parapsilosis CDC317 : CPAR2_601140, Candida tenuis NRRL Y-1498 : CANTEDRAFT_92714 and Debaryomyces hansenii CBS767 : DEHA2A06072g	NA	NA	Ortholog(s) have ribosome binding activity, role in mitochondrial respiratory chain complex III assembly, positive regulation of mitochondrial translation and Cbp3p-Cbp6 complex, mitochondrial ribosome localization	CBP6	0.998189	NA	NA	NA	NA	NA
C6_03200W_A	C4_00880W_A	NA	Ortholog of C. dubliniensis CD36 : Cd36_63860, C. parapsilosis CDC317 : CPAR2_601140, Candida tenuis NRRL Y-1498 : CANTEDRAFT_92714 and Debaryomyces hansenii CBS767 : DEHA2A06072g	NA	NA	Ortholog(s) have ATP:3'-cytidine-cytidine-tRNA adenylyltransferase activity, CTP:3'-cytidine-tRNA cytidylyltransferase activity, role in tRNA 3'-terminal CCA addition and mitochondrial matrix localization	CCA1	0.998748	NA	NA	NA	NA	NA
C6_03200W_A	C1_01680C_A	NA	Ortholog of C. dubliniensis CD36 : Cd36_63860, C. parapsilosis CDC317 : CPAR2_601140, Candida tenuis NRRL Y-1498 : CANTEDRAFT_92714 and Debaryomyces hansenii CBS767 : DEHA2A06072g	NA	NA	Ortholog(s) have mitochondrion localization	FYV4	0.998862	NA	NA	NA	NA	NA
C6_03200W_A	C3_07550C_A	NA	Ortholog of C. dubliniensis CD36 : Cd36_63860, C. parapsilosis CDC317 : CPAR2_601140, Candida tenuis NRRL Y-1498 : CANTEDRAFT_92714 and Debaryomyces hansenii CBS767 : DEHA2A06072g	NA	NA	Protein required for mitochondrial ribosome small subunit biogenesis; role in maturation of SSU-rRNA; Spider biofilm induced	GEP3	0.998373	NA	NA	NA	NA	NA
C6_03200W_A	C6_04260C_A	NA	Ortholog of C. dubliniensis CD36 : Cd36_63860, C. parapsilosis CDC317 : CPAR2_601140, Candida tenuis NRRL Y-1498 : CANTEDRAFT_92714 and Debaryomyces hansenii CBS767 : DEHA2A06072g	NA	NA	Putative protein of unknown function; macrophage-induced gene	JLP2	0.998005	NA	NA	NA	NA	NA
C6_03200W_A	C2_04820W_A	NA	Ortholog of C. dubliniensis CD36 : Cd36_63860, C. parapsilosis CDC317 : CPAR2_601140, Candida tenuis NRRL Y-1498 : CANTEDRAFT_92714 and Debaryomyces hansenii CBS767 : DEHA2A06072g	NA	NA	Ortholog(s) have rRNA (guanine-N1-)-methyltransferase activity, role in rRNA modification and mitochondrion localization	MRM1	0.999622	NA	NA	NA	NA	NA
C6_03200W_A	C3_01850W_A	NA	Ortholog of C. dubliniensis CD36 : Cd36_63860, C. parapsilosis CDC317 : CPAR2_601140, Candida tenuis NRRL Y-1498 : CANTEDRAFT_92714 and Debaryomyces hansenii CBS767 : DEHA2A06072g	NA	NA	Ortholog(s) have structural constituent of ribosome activity and mitochondrial small ribosomal subunit localization	MRP1	0.998362	NA	NA	NA	NA	NA
C6_03200W_A	C1_01600W_A	NA	Ortholog of C. dubliniensis CD36 : Cd36_63860, C. parapsilosis CDC317 : CPAR2_601140, Candida tenuis NRRL Y-1498 : CANTEDRAFT_92714 and Debaryomyces hansenii CBS767 : DEHA2A06072g	NA	MRP20	Component of mitochondrial ribosome; decreased expression in hyphae compared to yeast-form cells	MRP20	0.998093	NA	NA	NA	NA	NA
C6_03200W_A	CR_02950C_A	NA	Ortholog of C. dubliniensis CD36 : Cd36_63860, C. parapsilosis CDC317 : CPAR2_601140, Candida tenuis NRRL Y-1498 : CANTEDRAFT_92714 and Debaryomyces hansenii CBS767 : DEHA2A06072g	NA	NA	Ortholog(s) have structural constituent of ribosome activity, role in mitochondrial translational initiation and mitochondrial small ribosomal subunit localization	MRP21	0.998759	NA	NA	NA	NA	NA
C6_03200W_A	C6_03730C_A	NA	Ortholog of C. dubliniensis CD36 : Cd36_63860, C. parapsilosis CDC317 : CPAR2_601140, Candida tenuis NRRL Y-1498 : CANTEDRAFT_92714 and Debaryomyces hansenii CBS767 : DEHA2A06072g	NA	NA	Ortholog(s) have structural constituent of ribosome activity and mitochondrial small ribosomal subunit localization	MRP4	0.999296	NA	NA	NA	NA	NA
C6_03200W_A	C7_03790W_A	NA	Ortholog of C. dubliniensis CD36 : Cd36_63860, C. parapsilosis CDC317 : CPAR2_601140, Candida tenuis NRRL Y-1498 : CANTEDRAFT_92714 and Debaryomyces hansenii CBS767 : DEHA2A06072g	NA	MRP7	Mitochondrial ribosomal protein of the large subunit; rat catheter biofilm induced	MRP7	0.99801	NA	NA	NA	NA	NA
C6_03200W_A	C1_12610W_A	NA	Ortholog of C. dubliniensis CD36 : Cd36_63860, C. parapsilosis CDC317 : CPAR2_601140, Candida tenuis NRRL Y-1498 : CANTEDRAFT_92714 and Debaryomyces hansenii CBS767 : DEHA2A06072g	NA	NA	Ortholog(s) have structural constituent of ribosome activity and mitochondrial large ribosomal subunit localization	MRPL15	0.999561	NA	NA	NA	NA	NA
C6_03200W_A	C2_01030W_A	NA	Ortholog of C. dubliniensis CD36 : Cd36_63860, C. parapsilosis CDC317 : CPAR2_601140, Candida tenuis NRRL Y-1498 : CANTEDRAFT_92714 and Debaryomyces hansenii CBS767 : DEHA2A06072g	NA	NA	Ortholog(s) have structural constituent of ribosome activity, role in mitochondrial translation and mitochondrial large ribosomal subunit localization	MRPL16	0.998546	NA	NA	NA	NA	NA
C6_03200W_A	C5_03410C_A	NA	Ortholog of C. dubliniensis CD36 : Cd36_63860, C. parapsilosis CDC317 : CPAR2_601140, Candida tenuis NRRL Y-1498 : CANTEDRAFT_92714 and Debaryomyces hansenii CBS767 : DEHA2A06072g	NA	NA	Ortholog(s) have structural constituent of ribosome activity and mitochondrial large ribosomal subunit localization	MRPL20	0.998894	NA	NA	NA	NA	NA
C6_03200W_A	C4_03410W_A	NA	Ortholog of C. dubliniensis CD36 : Cd36_63860, C. parapsilosis CDC317 : CPAR2_601140, Candida tenuis NRRL Y-1498 : CANTEDRAFT_92714 and Debaryomyces hansenii CBS767 : DEHA2A06072g	NA	NA	Ortholog(s) have structural constituent of ribosome activity and mitochondrial large ribosomal subunit localization	MRPL22	0.998789	NA	NA	NA	NA	NA
C6_03200W_A	C1_07910C_A	NA	Ortholog of C. dubliniensis CD36 : Cd36_63860, C. parapsilosis CDC317 : CPAR2_601140, Candida tenuis NRRL Y-1498 : CANTEDRAFT_92714 and Debaryomyces hansenii CBS767 : DEHA2A06072g	NA	MRPL3	Ribosomal protein of the large subunit, mitochondrial; repressed in core stress response; protein present in exponential and stationary growth phase yeast cultures	MRPL3	0.998252	NA	NA	NA	NA	NA
C6_03200W_A	CR_04580W_A	NA	Ortholog of C. dubliniensis CD36 : Cd36_63860, C. parapsilosis CDC317 : CPAR2_601140, Candida tenuis NRRL Y-1498 : CANTEDRAFT_92714 and Debaryomyces hansenii CBS767 : DEHA2A06072g	NA	NA	Ortholog(s) have structural constituent of ribosome activity and mitochondrial inner membrane, mitochondrial large ribosomal subunit localization	MRPL32	0.998196	NA	NA	NA	NA	NA
C6_03200W_A	C2_03560C_A	NA	Ortholog of C. dubliniensis CD36 : Cd36_63860, C. parapsilosis CDC317 : CPAR2_601140, Candida tenuis NRRL Y-1498 : CANTEDRAFT_92714 and Debaryomyces hansenii CBS767 : DEHA2A06072g	NA	NA	Ortholog(s) have structural constituent of ribosome activity and mitochondrial large ribosomal subunit localization	MRPL35	0.99824	NA	NA	NA	NA	NA
C6_03200W_A	C5_01700W_A	NA	Ortholog of C. dubliniensis CD36 : Cd36_63860, C. parapsilosis CDC317 : CPAR2_601140, Candida tenuis NRRL Y-1498 : CANTEDRAFT_92714 and Debaryomyces hansenii CBS767 : DEHA2A06072g	NA	NA	Mitochondrial ribosomal protein of the large subunit; rat catheter biofilm induced	MRPL36	0.999426	NA	NA	NA	NA	NA
C6_03200W_A	C2_07030C_A	NA	Ortholog of C. dubliniensis CD36 : Cd36_63860, C. parapsilosis CDC317 : CPAR2_601140, Candida tenuis NRRL Y-1498 : CANTEDRAFT_92714 and Debaryomyces hansenii CBS767 : DEHA2A06072g	NA	NA	Ortholog(s) have structural constituent of ribosome activity and mitochondrial large ribosomal subunit localization	MRPL50	0.998905	NA	NA	NA	NA	NA
C6_03200W_A	C1_11880W_A	NA	Ortholog of C. dubliniensis CD36 : Cd36_63860, C. parapsilosis CDC317 : CPAR2_601140, Candida tenuis NRRL Y-1498 : CANTEDRAFT_92714 and Debaryomyces hansenii CBS767 : DEHA2A06072g	NA	NA	Ortholog(s) have structural constituent of ribosome activity and mitochondrial large ribosomal subunit localization	MRPL51	0.998433	NA	NA	NA	NA	NA
C6_03200W_A	C2_07680W_A	NA	Ortholog of C. dubliniensis CD36 : Cd36_63860, C. parapsilosis CDC317 : CPAR2_601140, Candida tenuis NRRL Y-1498 : CANTEDRAFT_92714 and Debaryomyces hansenii CBS767 : DEHA2A06072g	NA	NA	Ortholog(s) have structural constituent of ribosome activity and mitochondrial large ribosomal subunit localization	MRPL7	0.997942	NA	NA	NA	NA	NA
C6_03200W_A	C1_06070W_A	NA	Ortholog of C. dubliniensis CD36 : Cd36_63860, C. parapsilosis CDC317 : CPAR2_601140, Candida tenuis NRRL Y-1498 : CANTEDRAFT_92714 and Debaryomyces hansenii CBS767 : DEHA2A06072g	NA	NA	Has domain(s) with predicted structural constituent of ribosome activity, role in translation and ribosome, small ribosomal subunit localization	MRPS12	0.999402	NA	NA	NA	NA	NA
C6_03200W_A	C2_05300C_A	NA	Ortholog of C. dubliniensis CD36 : Cd36_63860, C. parapsilosis CDC317 : CPAR2_601140, Candida tenuis NRRL Y-1498 : CANTEDRAFT_92714 and Debaryomyces hansenii CBS767 : DEHA2A06072g	NA	NA	S. cerevisiae ortholog Mrps35p is a structural constituent of ribosome and localizes to mitochondrial small ribosomal subunit; the snoRNA CD39 is encoded within the MRPS35 intron	MRPS35	0.999447	NA	NA	NA	NA	NA
C6_03200W_A	C1_10470W_A	NA	Ortholog of C. dubliniensis CD36 : Cd36_63860, C. parapsilosis CDC317 : CPAR2_601140, Candida tenuis NRRL Y-1498 : CANTEDRAFT_92714 and Debaryomyces hansenii CBS767 : DEHA2A06072g	NA	NA	Mitochondrial ribosomal protein of the small subunit; Spider biofilm repressed	MRPS5	0.999134	NA	NA	NA	NA	NA
C6_03200W_A	C2_02270C_A	NA	Ortholog of C. dubliniensis CD36 : Cd36_63860, C. parapsilosis CDC317 : CPAR2_601140, Candida tenuis NRRL Y-1498 : CANTEDRAFT_92714 and Debaryomyces hansenii CBS767 : DEHA2A06072g	NA	NA	Ortholog(s) have structural constituent of ribosome activity and mitochondrial small ribosomal subunit localization	MRPS8	0.998259	NA	NA	NA	NA	NA
C6_03200W_A	C2_02120W_A	NA	Ortholog of C. dubliniensis CD36 : Cd36_63860, C. parapsilosis CDC317 : CPAR2_601140, Candida tenuis NRRL Y-1498 : CANTEDRAFT_92714 and Debaryomyces hansenii CBS767 : DEHA2A06072g	NA	NA	Putative mitochondrial RNA polymerase specificity factor; possibly an essential gene, disruptants not obtained by UAU1 method	MTF1	0.998968	NA	NA	NA	NA	NA
C6_03200W_A	C1_08630W_A	NA	Ortholog of C. dubliniensis CD36 : Cd36_63860, C. parapsilosis CDC317 : CPAR2_601140, Candida tenuis NRRL Y-1498 : CANTEDRAFT_92714 and Debaryomyces hansenii CBS767 : DEHA2A06072g	NA	NA	Ortholog(s) have RNA binding activity, role in mRNA processing, mitochondrial translation and mitochondrion localization	MTF2	0.997992	NA	NA	NA	NA	NA
C6_03200W_A	CR_03660C_A	NA	Ortholog of C. dubliniensis CD36 : Cd36_63860, C. parapsilosis CDC317 : CPAR2_601140, Candida tenuis NRRL Y-1498 : CANTEDRAFT_92714 and Debaryomyces hansenii CBS767 : DEHA2A06072g	NA	NA	Has domain(s) with predicted RNA methyltransferase activity and role in RNA processing	NA	0.999331	NA	NA	NA	NA	NA
C6_03200W_A	C5_02590C_B	NA	Ortholog of C. dubliniensis CD36 : Cd36_63860, C. parapsilosis CDC317 : CPAR2_601140, Candida tenuis NRRL Y-1498 : CANTEDRAFT_92714 and Debaryomyces hansenii CBS767 : DEHA2A06072g	NA	NA	Putative mitochondrial membrane protein; ortholog of S. cerevisiae Sls1; coordinates expression of mitochondrially-encoded genes; Hap43-induced	NA	0.999118	NA	NA	NA	NA	NA
C6_03200W_A	CR_07310W_A	NA	Ortholog of C. dubliniensis CD36 : Cd36_63860, C. parapsilosis CDC317 : CPAR2_601140, Candida tenuis NRRL Y-1498 : CANTEDRAFT_92714 and Debaryomyces hansenii CBS767 : DEHA2A06072g	NA	NA	Has domain(s) with predicted ATP binding, ATP-dependent helicase activity, nucleic acid binding activity	NA	0.99894	NA	NA	NA	NA	NA
C6_03200W_A	C1_04600C_A	NA	Ortholog of C. dubliniensis CD36 : Cd36_63860, C. parapsilosis CDC317 : CPAR2_601140, Candida tenuis NRRL Y-1498 : CANTEDRAFT_92714 and Debaryomyces hansenii CBS767 : DEHA2A06072g	NA	NA	Protein of unknown function; Spider biofilm repressed	NA	0.998592	NA	NA	NA	NA	NA
C6_03200W_A	C1_11230W_A	NA	Ortholog of C. dubliniensis CD36 : Cd36_63860, C. parapsilosis CDC317 : CPAR2_601140, Candida tenuis NRRL Y-1498 : CANTEDRAFT_92714 and Debaryomyces hansenii CBS767 : DEHA2A06072g	NA	FGR39	Protein lacking an ortholog in S. cerevisiae; transposon mutation affects filamentous growth	NA	0.998404	NA	NA	NA	NA	NA
C6_03200W_A	C3_07650C_A	NA	Ortholog of C. dubliniensis CD36 : Cd36_63860, C. parapsilosis CDC317 : CPAR2_601140, Candida tenuis NRRL Y-1498 : CANTEDRAFT_92714 and Debaryomyces hansenii CBS767 : DEHA2A06072g	NA	NA	Protein of unknown function; Spider biofilm induced	NA	0.998111	NA	NA	NA	NA	NA
C6_03200W_A	CR_04140W_A	NA	Ortholog of C. dubliniensis CD36 : Cd36_63860, C. parapsilosis CDC317 : CPAR2_601140, Candida tenuis NRRL Y-1498 : CANTEDRAFT_92714 and Debaryomyces hansenii CBS767 : DEHA2A06072g	NA	NA	Putative mitochondrial ribosomal component of the small subunit; possibly an essential gene, disruptants not obtained by UAU1 method; Spider biofilm repressed	NAM9	0.998472	NA	NA	NA	NA	NA
C6_03200W_A	C6_00550W_A	NA	Ortholog of C. dubliniensis CD36 : Cd36_63860, C. parapsilosis CDC317 : CPAR2_601140, Candida tenuis NRRL Y-1498 : CANTEDRAFT_92714 and Debaryomyces hansenii CBS767 : DEHA2A06072g	NA	NA	Ortholog(s) have structural constituent of ribosome activity and mitochondrial small ribosomal subunit localization	PET123	0.998118	NA	NA	NA	NA	NA
C6_03200W_A	C2_04510W_A	NA	Ortholog of C. dubliniensis CD36 : Cd36_63860, C. parapsilosis CDC317 : CPAR2_601140, Candida tenuis NRRL Y-1498 : CANTEDRAFT_92714 and Debaryomyces hansenii CBS767 : DEHA2A06072g	NA	RIM2	Putative mitochondrial carrier protein; induced by alpha pheromone in SpiderM medium; Spider biofilm induced	RIM2	0.998425	NA	NA	NA	NA	NA
C6_03200W_A	C1_01160C_A	NA	Ortholog of C. dubliniensis CD36 : Cd36_63860, C. parapsilosis CDC317 : CPAR2_601140, Candida tenuis NRRL Y-1498 : CANTEDRAFT_92714 and Debaryomyces hansenii CBS767 : DEHA2A06072g	NA	NA	Exosome non-catalytic core component; involved in 3'-5' RNA processing and degradation in the nucleus and cytoplasm; Spider biofilm induced	RRP40	0.998391	NA	NA	NA	NA	NA
C6_03200W_A	C1_04370C_A	NA	Ortholog of C. dubliniensis CD36 : Cd36_63860, C. parapsilosis CDC317 : CPAR2_601140, Candida tenuis NRRL Y-1498 : CANTEDRAFT_92714 and Debaryomyces hansenii CBS767 : DEHA2A06072g	NA	NA	Ortholog(s) have structural constituent of ribosome activity and mitochondrial small ribosomal subunit localization	RSM18	0.999052	NA	NA	NA	NA	NA
C6_03200W_A	C1_05500W_A	NA	Ortholog of C. dubliniensis CD36 : Cd36_63860, C. parapsilosis CDC317 : CPAR2_601140, Candida tenuis NRRL Y-1498 : CANTEDRAFT_92714 and Debaryomyces hansenii CBS767 : DEHA2A06072g	NA	RSM22	Predicted mitochondrial small ribosomal subunit; rat catheter and Spider biofilm induced	RSM22	0.999365	NA	NA	NA	NA	NA
C6_03200W_A	C6_02370C_A	NA	Ortholog of C. dubliniensis CD36 : Cd36_63860, C. parapsilosis CDC317 : CPAR2_601140, Candida tenuis NRRL Y-1498 : CANTEDRAFT_92714 and Debaryomyces hansenii CBS767 : DEHA2A06072g	NA	NA	Ortholog(s) have structural constituent of ribosome activity and mitochondrial small ribosomal subunit localization	RSM23	0.998717	NA	NA	NA	NA	NA
C6_03200W_A	C5_04530W_A	NA	Ortholog of C. dubliniensis CD36 : Cd36_63860, C. parapsilosis CDC317 : CPAR2_601140, Candida tenuis NRRL Y-1498 : CANTEDRAFT_92714 and Debaryomyces hansenii CBS767 : DEHA2A06072g	NA	NA	Putative mitochondrial ribosomal protein of the small subunit; mutation confers hypersensitivity to 5-fluorocytosine (5-FC), 5-fluorouracil (5-FU), and tubercidin (7-deazaadenosine)	RSM26	0.998908	NA	NA	NA	NA	NA
C6_03200W_A	C5_05250C_A	NA	Ortholog of C. dubliniensis CD36 : Cd36_63860, C. parapsilosis CDC317 : CPAR2_601140, Candida tenuis NRRL Y-1498 : CANTEDRAFT_92714 and Debaryomyces hansenii CBS767 : DEHA2A06072g	NA	NA	Ortholog(s) have structural constituent of ribosome activity and mitochondrial small ribosomal subunit localization	RSM7	0.999249	NA	NA	NA	NA	NA
C6_03200W_A	C2_04350C_A	NA	Ortholog of C. dubliniensis CD36 : Cd36_63860, C. parapsilosis CDC317 : CPAR2_601140, Candida tenuis NRRL Y-1498 : CANTEDRAFT_92714 and Debaryomyces hansenii CBS767 : DEHA2A06072g	NA	SUV3	RNA helicase; mitochondrial RNA catabolism; required for chlamydospore formation, embedded hyphal growth, wild-type respiratory growth, alkaline-induced morphogenesis and SD or Spider biofilm formation; rat catheter biofilm induced	SUV3	0.998254	NA	NA	NA	NA	NA
C6_03200W_A	C7_03120W_A	NA	Ortholog of C. dubliniensis CD36 : Cd36_63860, C. parapsilosis CDC317 : CPAR2_601140, Candida tenuis NRRL Y-1498 : CANTEDRAFT_92714 and Debaryomyces hansenii CBS767 : DEHA2A06072g	NA	TIM54	Predicted component of the mitochondrial TIM22 complex; involved in protein import into mitochondrial inner membrane; Spider biofilm repressed	TIM54	0.99886	NA	NA	NA	NA	NA
C6_03200W_A	C1_09330W_A	NA	Ortholog of C. dubliniensis CD36 : Cd36_63860, C. parapsilosis CDC317 : CPAR2_601140, Candida tenuis NRRL Y-1498 : CANTEDRAFT_92714 and Debaryomyces hansenii CBS767 : DEHA2A06072g	NA	NA	Putative ribosome-associated protein; ortholog of S. cerevisiae Tma16; Hap43-induced gene; Spider biofilm induced	TMA16	0.997916	NA	NA	NA	NA	NA
C6_03200W_A	C6_02290C_A	NA	Ortholog of C. dubliniensis CD36 : Cd36_63860, C. parapsilosis CDC317 : CPAR2_601140, Candida tenuis NRRL Y-1498 : CANTEDRAFT_92714 and Debaryomyces hansenii CBS767 : DEHA2A06072g	NA	NA	Putative flavodoxin; similar to S. cerevisiae Tyw1, an iron-sulfur protein required for synthesis of wybutosine modified tRNA; predicted Kex2p substrate; Spider biofilm induced	TYW1	0.99883	NA	NA	NA	NA	NA
C6_03200W_A	C1_05210C_A	NA	Ortholog of C. dubliniensis CD36 : Cd36_63860, C. parapsilosis CDC317 : CPAR2_601140, Candida tenuis NRRL Y-1498 : CANTEDRAFT_92714 and Debaryomyces hansenii CBS767 : DEHA2A06072g	NA	NA	Protein of unknown function; repressed by prostaglandins	YNR040W	0.998757	NA	NA	NA	NA	NA

## Sheet: Figure 4f
Figure 4f: mtDNA copy number upon repression of EMF1
	Individual Cq Values										Normalized copy number			SEM
	Cq Rep 1	Cq Rep 2	Cq Rep 3	Cq Rep 1	Cq Rep 2	Cq Rep 3	Cq Rep 1	Cq Rep 2	Cq Rep 3		No DOX	0.05 µg/mL DOX		No DOX	0.05 µg/mL DOX
REP1 - 2021-01-17
WT	ACT1			GPD1			NAD2				WT			WT
No DOX	16.6855	16.5412	16.694	17.0488	17.0264	16.9946	11.6474	11.8161	11.7491		1	1.37484		0.11551	0.06226
0.05 µg/mL DOX	17.1936	17.0254	17.0502	18.0405	17.4078	17.3887	11.3649	11.1015	11.3264
tetO-C6_03200W/△	ACT1			GPD1			NAD2
No DOX	16.8543	16.8937	17.0173	17.2026	17.1749	17.23	12.0555	12.1143	11.947		tetO-C6_03200W/△			tetO-C6_03200W/△
0.05 µg/mL DOX	16.8183	16.9601	16.8641	17.1265	17.0149	17.0407	13.5976	13.5386	13.3037		0.86297	0.26586		0.02561	0.00739
tetO-GCF1/△	ACT1			GPD1			NAD2
No DOX	16.9572	17.0855	17.0468	17.2013	17.5055	17.4446	11.5295	10.7564	10.6221		tetO-GCF1/△			tetO-GCF1/△
0.05 µg/mL DOX	17.319	17.3643	17.4719	17.4752	17.5814	17.4599	13.158	13.1877	13.0347		3.77908	0.20674		0.34737	0.00625
REP2 - 2021-02-16
WT	ACT1			GPD1			NAD2				WT			WT
No DOX	15.2551	15.1118	15.2259	15.3486	15.5682	15.3558	8.36155	8.07607	8.16427		1	0.960021		0.03122	0.0384085
0.05 µg/mL DOX	15.0917	14.9582	15.3837	15.3489	15.2065	15.3934	8.38722	8.10494	8.23093
tetO-C6_03200W/△	ACT1			GPD1			NAD2
No DOX	15.9709	15.6211	15.7288	15.8372	16.1326	16.1076	9.06715	8.81549	8.97317		tetO-C6_03200W/△			tetO-C6_03200W/△
0.05 µg/mL DOX	15.562	15.5962	15.7348	15.6272	15.6625	15.5601	10.2871	10.1291	10.221		0.997094	0.58517		0.037376	0.0112972
tetO-GCF1/△	ACT1			GPD1			NAD2
No DOX	15.4416	15.3265	15.3907	15.8671	15.8017	16.1172	8.17663	7.8009	8.97317		tetO-GCF1/△			tetO-GCF1/△
0.05 µg/mL DOX	15.5115	15.3169	15.3447	15.5178	15.674	15.7772	9.63212	9.3949	9.51621		1.23771	0.710058		0.0526952	0.0215264
Normalized copy number is relative to housekeeping genes ACT1 and GPD1 and normalized to -DOX wild type strain.

## Sheet: Figure 5c
Figure 5c: Growth of strains heterozygous for eIF3 subunits in nourseothricin (NAT)
		No Drug				IN 8 NAT				P-values
	WT	1.504	1.675	1.67		0.542	0.441	0.443
	RPG1/△	1.526	1.628	1.67		0.166	0.167	0.181		0.0005
	NIP1/△	1.42	1.722	1.727		0.209	0.175	0.247		0.0051
	TIF35/△	1.637	1.738	1.762		0.256	0.184	0.159		0.0028
	TIF34/△	1.642	1.725	1.642		0.28	0.185	0.209		0.0115
	C3_07420W_A/△	1.718	1.751	1.695		0.157	0.163	0.164		0.0003
	HCR1/△	1.439	1.674	1.696		0.182	0.142	0.144		0.0002
	C5_02660C_A/△	1.621	1.759	1.755		0.158	0.183	0.187		0.0007
	TIF33/△	1.552	1.637	1.701		0.22	0.209	0.212		0.0062

[truncated: 18 more sheets: Figure 5d, Figure 6a, Figure 6b, Figure 6c, Figure 6d, Figure 6f, Figure 6g, Figure 6h, Figure S3a, Figure S3b, Figure S3c, Figure S3d, Figure S4a, Figure S5a, Figure S5b, Figure S5c, Figure S5e, Figure S5f]
